# Supplementary material for: Crystal structure and Hirshfeld surface analysis of 6,6′-dimethyl-2,2′-bi­pyridine-1,1′-diium tetra­chlorido­cobaltate(II)
Source: Acta Crystallogr E Crystallogr Commun. 2024 Jun 11;80(Pt 7):709–12. doi: 10.1107/S2056989024005152 (PMC11223711; doi:10.1107/S2056989024005152)
Supplement: Supplementary file 1 [file e-80-00709-sup1.cif]

##############################################################################
#                                                                            #
# This CIF contains the data in a paper accepted for publication in          #
# Acta Crystallographica Section E. It conforms to the requirements of       #
# Notes for Authors for Acta Crystallographica Section E, and has been       #
# peer reviewed under the auspices of the IUCr Commission on Journals.       #
#                                                                            #
# Full details of the Crystallographic Information File format               #
# are given in the paper "The Crystallographic Information File (CIF):       #
# a New Standard Archive File for Crystallography" by S. R. Hall, F. H.      #
# Allen and I. D. Brown [Acta Cryst. (1991), A47, 655-685].                  #
#                                                                            #
# The current version of the core CIF dictionary is obtainable from          #
# ftp://ftp.iucr.org/pub/cif_core.dic.                                       #
#                                                                            #
# Software is freely available for graphical display of the structure(s)     #
# in this CIF. For information consult the CIF software page                 #
# http://www.iucr.org/resources/cif/software.                                #
#                                                                            #
# This file may be used for bona fide research purposes within the           #
# scientific community so long as proper attribution is given to the journal # 
# article from which it was obtained.                                        #
#                                                                            #
##############################################################################
data_I
_audit_creation_method     'SHELXL-2019/2'
_journal_date_recd_electronic     2024-04-22
_journal_date_accepted     2024-05-30
_journal_name_full     'Acta Crystallographica, Section E'
_journal_year     2024
_journal_volume     80
_journal_issue      7
_journal_page_first     0
_journal_page_last     0
_journal_paper_category     GM
_journal_paper_doi     10.1107/S2056989024005152
_journal_coeditor_code     HB8095
_publ_contact_author_name     'Jeeva Jasmine Nithianantham'
_publ_contact_author_address
;
Molecular Biophysics Unit, Indian Institute of Science, Bangalore, India
;
_publ_contact_author_email     'iiscjeevajasmine@gmail.com'
_publ_contact_author_fax     ?
_publ_contact_author_phone     ?
_publ_section_title
;
Crystal structure and Hirshfeld surface analysis of
6,6'-dimethyl-2,2'-bipyridine-1,1'-diium tetrachloridocobaltate(II)
;
loop_
    _publ_author_name
    _publ_author_footnote
    _publ_author_address
    'Jagadeesan, Sivaraman' .
;
Department of Chemistry, Srimad Andavan Arts and Science College (Autonomous),
Tiruchirappalli-620005, Tamilnadu,
India
;
    'Robert, Swinton Darious' .
;
PG & Research Department of Chemistry, Bishop Heber College (Autonomous),
Tiruchirappalli-620017, Tamilnadu,
India
;
    'Venkatesan, Perumal' .
;
Department of Chemistry, Srimad Andavan Arts and Science College (Autonomous),
Tiruchirappalli-620005, Tamilnadu,
India
;
    'Sundararaj, Rajamanikandan' .
;
Centre for Drug Discovery, Karpagam Academy of Higher Education, Coimbatore,
Tamilnadu,
India
;
    'Soundararajan, Krishnan' .
;
Department of Chemistry, Periyar Maniammai Institute of Science and Technology,
Vallam-613403, Thanjavur, Tamilnadu,
India
;
    'Nithianantham, Jeeva Jasmine' .
;
Molecular Biophysics Unit, Indian Institute of Science, Bangalore,
India
;
_publ_section_synopsis
;
The title salt features N---H...Cl and C---H...Cl cation-to-anion hydrogen
bonds and complementary anion-to-cation Cl...\p interactions.
;
_chemical_name_systematic
;
6,6'-Dimethyl-2,2'-bipyridine-1,1'-diium tetrachloridocobaltate(II)
;
_chemical_name_common     ?
_chemical_formula_moiety     'C12 H14 N2 2+, Cl4 Co 2-'
_chemical_formula_sum     'C12 H14 Cl4 Co N2'
_chemical_formula_iupac     '(C12 H14 N2) [Co Cl4]'
_chemical_formula_weight     386.98
_chemical_melting_point     ?
_space_group_crystal_system     triclinic
_space_group_name_H-M_alt     'P -1'
_space_group_name_Hall     '-P 1'
loop_
    _space_group_symop_operation_xyz
    'x, y, z'
    '-x, -y, -z'
_cell_length_a     6.6419(16)
_cell_length_b     7.6512(19)
_cell_length_c     15.837(4)
_cell_angle_alpha     99.458(6)
_cell_angle_beta     98.020(6)
_cell_angle_gamma     97.046(6)
_cell_volume     777.3(3)
_cell_formula_units_Z     2
_cell_measurement_reflns_used     9272
_cell_measurement_theta_min     2.73
_cell_measurement_theta_max     28.57
_cell_measurement_temperature     301(2)
_exptl_crystal_description     'block'
_exptl_crystal_colour     'blue'
_exptl_crystal_size_max     0.208
_exptl_crystal_size_mid     0.113
_exptl_crystal_size_min     0.043
_exptl_crystal_density_diffrn     1.653
_exptl_crystal_density_meas     ?
_exptl_crystal_density_method     ?
_exptl_crystal_F_000     390
_exptl_absorpt_coefficient_mu     1.777
_exptl_absorpt_correction_type     multi-scan
_exptl_absorpt_process_details
;
(SADABS; Krause <i>et al.</i>,  2015)
;
_exptl_absorpt_correction_T_min     0.625
_exptl_absorpt_correction_T_max     0.746
_diffrn_ambient_temperature     301(2)
_diffrn_source     ?
_diffrn_radiation_type     MoK\a
_diffrn_radiation_wavelength     0.71073
_diffrn_measurement_device_type     'Bruker APEXII CCD'
_diffrn_measurement_method     '\f and \w scans'
_diffrn_detector_area_resol_mean     ?
_diffrn_reflns_number     13285
_diffrn_reflns_av_R_equivalents     0.0408
_diffrn_reflns_av_unetI/netI     0.0363
_diffrn_reflns_theta_min     2.729
_diffrn_reflns_theta_max     28.571
_diffrn_reflns_theta_full     25.242
_diffrn_measured_fraction_theta_max     0.981
_diffrn_measured_fraction_theta_full     0.977
_diffrn_reflns_limit_h_min     -8
_diffrn_reflns_limit_h_max     8
_diffrn_reflns_limit_k_min     -10
_diffrn_reflns_limit_k_max     10
_diffrn_reflns_limit_l_min     -21
_diffrn_reflns_limit_l_max     21
_refine_special_details     ?
_reflns_number_total     3890
_reflns_number_gt     3661
_reflns_threshold_expression     'I > 2\s(I)'
_refine_ls_structure_factor_coef     Fsqd
_refine_ls_matrix_type     full
_refine_ls_R_factor_all     0.0305
_refine_ls_R_factor_gt     0.0291
_refine_ls_wR_factor_gt     0.0798
_refine_ls_wR_factor_ref     0.0811
_refine_ls_goodness_of_fit_ref     1.029
_refine_ls_restrained_S_all     1.029
_refine_ls_number_reflns     3890
_refine_ls_number_parameters     180
_refine_ls_number_restraints     0
_refine_ls_hydrogen_treatment     mixed
_refine_ls_weighting_scheme     calc
_refine_ls_weighting_details
              'w=1/[\s^2^(Fo^2^)+(0.0415P)^2^+0.2392P] where P=(Fo^2^+2Fc^2^)/3'
_atom_sites_solution_hydrogens     mixed
_atom_sites_solution_primary     dual
_atom_sites_solution_secondary     ?
_refine_ls_shift/su_max     0.002
_refine_ls_shift/su_mean     0.000
_refine_diff_density_max     0.413
_refine_diff_density_min     -0.358
_refine_ls_extinction_method     none
_refine_ls_extinction_coef     .
loop_
    _atom_type_symbol
    _atom_type_description
    _atom_type_scat_dispersion_real
    _atom_type_scat_dispersion_imag
    _atom_type_scat_source
    'C' 'C' 0.0033 0.0016
                         'International Tables Vol C Tables 4.2.6.8 and 6.1.1.4'
    'H' 'H' 0.0000 0.0000
                         'International Tables Vol C Tables 4.2.6.8 and 6.1.1.4'
    'Cl' 'Cl' 0.1484 0.1585
                         'International Tables Vol C Tables 4.2.6.8 and 6.1.1.4'
    'Co' 'Co' 0.3494 0.9721
                         'International Tables Vol C Tables 4.2.6.8 and 6.1.1.4'
    'N' 'N' 0.0061 0.0033
                         'International Tables Vol C Tables 4.2.6.8 and 6.1.1.4'
_computing_data_collection
;
APEX4 (Bruker, 2021)
;
_computing_cell_refinement
;
APEX4 and SAINT (Bruker, 2021)
;
_computing_data_reduction
;
APEX4 and SAINT (Bruker, 2021)
;
_computing_structure_solution
;
<i>SHELXT2019/1</i> (Sheldrick, 2015a)
;
_computing_structure_refinement
;
<i>SHELXL2019/2</i> (Sheldrick, 2015b)
;
_computing_molecular_graphics
;
Platon (Spek, 2020)
;
_computing_publication_material
;
publCIF (Westrip, 2010)
;
loop_
    _atom_site_type_symbol
    _atom_site_label
    _atom_site_fract_x
    _atom_site_fract_y
    _atom_site_fract_z
    _atom_site_U_iso_or_equiv
    _atom_site_adp_type
    _atom_site_calc_flag
    _atom_site_occupancy
    _atom_site_disorder_assembly
    _atom_site_disorder_group
    Co Co1 0.83193(3) 0.11776(3) 0.75825(2) 0.02835(8) Uani d 1 . .
    Cl Cl1 0.50544(6) 0.08040(5) 0.79190(3) 0.03681(10) Uani d 1 . .
    Cl Cl2 1.04301(7) 0.30332(6) 0.87001(3) 0.04763(12) Uani d 1 . .
    Cl Cl3 0.82188(7) 0.26717(7) 0.64540(3) 0.04459(11) Uani d 1 . .
    Cl Cl4 0.91033(8) -0.16382(6) 0.71718(3) 0.04905(12) Uani d 1 . .
    N N1 0.34377(19) 0.34550(17) 0.66800(8) 0.0288(2) Uani d 1 . .
    H H1 0.371(3) 0.276(3) 0.7098(14) 0.043 Uiso d 1 . .
    N N2 0.2849(2) 0.69414(16) 0.82797(8) 0.0295(2) Uani d 1 . .
    H H2 0.178(3) 0.719(3) 0.7963(14) 0.044 Uiso d 1 . .
    C C1 0.2787(3) 0.0670(3) 0.56372(13) 0.0511(5) Uani d 1 . .
    H H1A 0.235167 0.025817 0.502509 0.077 Uiso calc 1 . .
    H H1B 0.181069 0.013236 0.594770 0.077 Uiso calc 1 . .
    H H1C 0.411174 0.033861 0.580711 0.077 Uiso calc 1 . .
    C C2 0.2923(2) 0.2659(2) 0.58417(10) 0.0351(3) Uani d 1 . .
    C C3 0.2537(3) 0.3744(3) 0.52323(11) 0.0432(4) Uani d 1 . .
    H H3 0.220294 0.323926 0.464580 0.052 Uiso calc 1 . .
    C C4 0.2648(3) 0.5561(3) 0.54950(11) 0.0465(4) Uani d 1 . .
    H H4 0.239832 0.628226 0.508449 0.056 Uiso calc 1 . .
    C C5 0.3130(3) 0.6328(2) 0.63697(11) 0.0386(3) Uani d 1 . .
    H H5 0.317851 0.755367 0.655242 0.046 Uiso calc 1 . .
    C C6 0.3535(2) 0.52315(19) 0.69586(9) 0.0276(3) Uani d 1 . .
    C C7 0.4097(2) 0.58981(18) 0.79017(9) 0.0276(3) Uani d 1 . .
    C C8 0.5805(3) 0.5515(2) 0.83936(11) 0.0360(3) Uani d 1 . .
    H H8 0.669290 0.481996 0.814006 0.043 Uiso calc 1 . .
    C C9 0.6170(3) 0.6193(2) 0.92811(11) 0.0440(4) Uani d 1 . .
    H H9 0.731908 0.595592 0.962668 0.053 Uiso calc 1 . .
    C C10 0.4840(3) 0.7213(2) 0.96494(10) 0.0441(4) Uani d 1 . .
    H H10 0.507794 0.764127 1.024450 0.053 Uiso calc 1 . .
    C C11 0.3147(3) 0.7606(2) 0.91364(10) 0.0368(3) Uani d 1 . .
    C C12 0.1623(4) 0.8715(3) 0.94657(14) 0.0555(5) Uani d 1 . .
    H H12A 0.186823 0.894239 1.008855 0.083 Uiso calc 1 . .
    H H12B 0.025769 0.808301 0.925793 0.083 Uiso calc 1 . .
    H H12C 0.176477 0.983126 0.926248 0.083 Uiso calc 1 . .
loop_
    _atom_site_aniso_label
    _atom_site_aniso_U_11
    _atom_site_aniso_U_22
    _atom_site_aniso_U_33
    _atom_site_aniso_U_12
    _atom_site_aniso_U_13
    _atom_site_aniso_U_23
    Co1 0.02780(12) 0.03196(12) 0.02530(12) 0.00566(8) 0.00268(8) 0.00579(8)
    Cl1 0.03370(19) 0.03675(19) 0.0430(2) 0.00376(14) 0.01266(15) 0.01194(15)
    Cl2 0.0492(2) 0.0456(2) 0.0389(2) -0.00486(18) -0.01213(18) 0.00607(17)
    Cl3 0.0398(2) 0.0659(3) 0.0347(2) 0.00992(19) 0.00815(16) 0.02524(19)
    Cl4 0.0507(3) 0.0430(2) 0.0507(3) 0.02070(19) 0.00004(19) -0.00242(18)
    N1 0.0270(6) 0.0315(6) 0.0266(6) 0.0068(5) 0.0002(4) 0.0032(5)
    N2 0.0350(6) 0.0275(6) 0.0265(6) 0.0043(5) 0.0051(5) 0.0068(4)
    C1 0.0499(10) 0.0451(10) 0.0481(10) 0.0075(8) 0.0000(8) -0.0142(8)
    C2 0.0264(7) 0.0447(8) 0.0298(7) 0.0061(6) 0.0014(5) -0.0034(6)
    C3 0.0377(8) 0.0659(11) 0.0241(7) 0.0080(8) 0.0028(6) 0.0040(7)
    C4 0.0482(10) 0.0668(12) 0.0301(8) 0.0134(9) 0.0054(7) 0.0224(8)
    C5 0.0462(9) 0.0390(8) 0.0343(8) 0.0109(7) 0.0058(7) 0.0149(6)
    C6 0.0266(6) 0.0315(7) 0.0253(6) 0.0063(5) 0.0031(5) 0.0062(5)
    C7 0.0312(7) 0.0250(6) 0.0257(6) 0.0018(5) 0.0020(5) 0.0061(5)
    C8 0.0353(8) 0.0330(7) 0.0371(8) 0.0045(6) -0.0039(6) 0.0078(6)
    C9 0.0470(9) 0.0429(9) 0.0355(8) -0.0034(7) -0.0117(7) 0.0117(7)
    C10 0.0619(11) 0.0393(8) 0.0247(7) -0.0076(8) 0.0003(7) 0.0045(6)
    C11 0.0511(9) 0.0294(7) 0.0298(7) -0.0015(6) 0.0123(7) 0.0058(6)
    C12 0.0712(14) 0.0506(11) 0.0466(10) 0.0094(10) 0.0273(10) -0.0002(8)
_geom_special_details
;
 All esds (except the esd in the dihedral angle between two l.s. planes)
 are estimated using the full covariance matrix.  The cell esds are taken
 into account individually in the estimation of esds in distances, angles
 and torsion angles; correlations between esds in cell parameters are only
 used when they are defined by crystal symmetry.  An approximate (isotropic)
 treatment of cell esds is used for estimating esds involving l.s. planes.
;
loop_
    _geom_bond_atom_site_label_1
    _geom_bond_atom_site_label_2
    _geom_bond_site_symmetry_2
    _geom_bond_distance
    _geom_bond_publ_flag
    Co1 Cl2 . 2.2600(6) ?
    Co1 Cl3 . 2.2720(6) ?
    Co1 Cl4 . 2.2901(7) ?
    Co1 Cl1 . 2.2997(7) ?
    N1 C2 . 1.3441(19) ?
    N1 C6 . 1.3490(19) ?
    N1 H1 . 0.93(2) ?
    N2 C11 . 1.346(2) ?
    N2 C7 . 1.3511(19) ?
    N2 H2 . 0.87(2) ?
    C1 C2 . 1.492(3) ?
    C1 H1A . 0.9600 ?
    C1 H1B . 0.9600 ?
    C1 H1C . 0.9600 ?
    C2 C3 . 1.390(3) ?
    C3 C4 . 1.374(3) ?
    C3 H3 . 0.9300 ?
    C4 C5 . 1.389(2) ?
    C4 H4 . 0.9300 ?
    C5 C6 . 1.374(2) ?
    C5 H5 . 0.9300 ?
    C6 C7 . 1.4758(19) ?
    C7 C8 . 1.375(2) ?
    C8 C9 . 1.392(2) ?
    C8 H8 . 0.9300 ?
    C9 C10 . 1.376(3) ?
    C9 H9 . 0.9300 ?
    C10 C11 . 1.387(3) ?
    C10 H10 . 0.9300 ?
    C11 C12 . 1.492(3) ?
    C12 H12A . 0.9600 ?
    C12 H12B . 0.9600 ?
    C12 H12C . 0.9600 ?
loop_
    _geom_angle_atom_site_label_1
    _geom_angle_atom_site_label_2
    _geom_angle_atom_site_label_3
    _geom_angle_site_symmetry_1
    _geom_angle_site_symmetry_3
    _geom_angle
    _geom_angle_publ_flag
    Cl2 Co1 Cl3 . . 105.46(3) ?
    Cl2 Co1 Cl4 . . 117.91(2) ?
    Cl3 Co1 Cl4 . . 110.39(2) ?
    Cl2 Co1 Cl1 . . 108.93(2) ?
    Cl3 Co1 Cl1 . . 107.287(19) ?
    Cl4 Co1 Cl1 . . 106.46(2) ?
    C2 N1 C6 . . 123.47(14) ?
    C2 N1 H1 . . 119.4(14) ?
    C6 N1 H1 . . 117.1(14) ?
    C11 N2 C7 . . 123.32(14) ?
    C11 N2 H2 . . 117.4(14) ?
    C7 N2 H2 . . 119.2(14) ?
    C2 C1 H1A . . 109.5 ?
    C2 C1 H1B . . 109.5 ?
    H1A C1 H1B . . 109.5 ?
    C2 C1 H1C . . 109.5 ?
    H1A C1 H1C . . 109.5 ?
    H1B C1 H1C . . 109.5 ?
    N1 C2 C3 . . 117.74(15) ?
    N1 C2 C1 . . 117.33(16) ?
    C3 C2 C1 . . 124.93(16) ?
    C4 C3 C2 . . 120.12(15) ?
    C4 C3 H3 . . 119.9 ?
    C2 C3 H3 . . 119.9 ?
    C3 C4 C5 . . 120.43(16) ?
    C3 C4 H4 . . 119.8 ?
    C5 C4 H4 . . 119.8 ?
    C6 C5 C4 . . 118.36(16) ?
    C6 C5 H5 . . 120.8 ?
    C4 C5 H5 . . 120.8 ?
    N1 C6 C5 . . 119.83(14) ?
    N1 C6 C7 . . 116.98(12) ?
    C5 C6 C7 . . 123.19(14) ?
    N2 C7 C8 . . 119.92(14) ?
    N2 C7 C6 . . 116.93(13) ?
    C8 C7 C6 . . 123.15(14) ?
    C7 C8 C9 . . 118.30(16) ?
    C7 C8 H8 . . 120.9 ?
    C9 C8 H8 . . 120.9 ?
    C10 C9 C8 . . 120.32(16) ?
    C10 C9 H9 . . 119.8 ?
    C8 C9 H9 . . 119.8 ?
    C9 C10 C11 . . 120.25(15) ?
    C9 C10 H10 . . 119.9 ?
    C11 C10 H10 . . 119.9 ?
    N2 C11 C10 . . 117.86(16) ?
    N2 C11 C12 . . 117.45(17) ?
    C10 C11 C12 . . 124.69(17) ?
    C11 C12 H12A . . 109.5 ?
    C11 C12 H12B . . 109.5 ?
    H12A C12 H12B . . 109.5 ?
    C11 C12 H12C . . 109.5 ?
    H12A C12 H12C . . 109.5 ?
    H12B C12 H12C . . 109.5 ?
loop_
    _geom_torsion_atom_site_label_1
    _geom_torsion_atom_site_label_2
    _geom_torsion_atom_site_label_3
    _geom_torsion_atom_site_label_4
    _geom_torsion_site_symmetry_1
    _geom_torsion_site_symmetry_2
    _geom_torsion_site_symmetry_3
    _geom_torsion_site_symmetry_4
    _geom_torsion
    _geom_torsion_publ_flag
    C6 N1 C2 C3 . . . . 2.1(2) ?
    C6 N1 C2 C1 . . . . -177.24(15) ?
    N1 C2 C3 C4 . . . . -1.2(3) ?
    C1 C2 C3 C4 . . . . 178.05(18) ?
    C2 C3 C4 C5 . . . . -0.5(3) ?
    C3 C4 C5 C6 . . . . 1.4(3) ?
    C2 N1 C6 C5 . . . . -1.2(2) ?
    C2 N1 C6 C7 . . . . 179.19(14) ?
    C4 C5 C6 N1 . . . . -0.6(2) ?
    C4 C5 C6 C7 . . . . 178.99(15) ?
    C11 N2 C7 C8 . . . . -2.1(2) ?
    C11 N2 C7 C6 . . . . 178.36(14) ?
    N1 C6 C7 N2 . . . . -128.78(14) ?
    C5 C6 C7 N2 . . . . 51.6(2) ?
    N1 C6 C7 C8 . . . . 51.7(2) ?
    C5 C6 C7 C8 . . . . -127.95(17) ?
    N2 C7 C8 C9 . . . . 1.4(2) ?
    C6 C7 C8 C9 . . . . -179.06(15) ?
    C7 C8 C9 C10 . . . . 0.3(3) ?
    C8 C9 C10 C11 . . . . -1.4(3) ?
    C7 N2 C11 C10 . . . . 1.0(2) ?
    C7 N2 C11 C12 . . . . -179.01(15) ?
    C9 C10 C11 N2 . . . . 0.8(2) ?
    C9 C10 C11 C12 . . . . -179.26(18) ?
loop_
    _geom_hbond_atom_site_label_d
    _geom_hbond_atom_site_label_h
    _geom_hbond_atom_site_label_a
    _geom_hbond_site_symmetry_A
    _geom_hbond_distance_dh
    _geom_hbond_distance_ha
    _geom_hbond_distance_da
    _geom_hbond_angle_dha
    _geom_hbond_publ_flag
    N1 H1 Cl1 1_555 0.93(2) 2.32(2) 3.2205(16) 164.5(18) yes
    N2 H2 Cl4 1_465 0.87(2) 2.38(2) 3.2436(16) 171(2) yes
    C4 H4 Cl3 2_666 0.93 2.68 3.571(2) 161 yes
    C9 H9 Cl2 2_767 0.93 2.79 3.565(2) 141 yes
_shelx_space_group_comment
;
The symmetry employed for this shelxl refinement is uniquely defined
by the following loop, which should always be used as a source of
symmetry information in preference to the above space-group names.
They are only intended as comments.
;
_shelx_estimated_absorpt_T_min     0.709
_shelx_estimated_absorpt_T_max     0.927
_shelx_hkl_file
;
  -1   0   0   14.60    1.20
  -1   0   0   14.20    1.20
   1   0   0   15.60    1.20
   1   0   0   13.90    1.20
  -2   0   0 2062.99  111.29
   2   0   0 1844.02  111.09
   2   0   0 2072.89  111.49
   2   0   0 1876.91  111.29
   3   0   0 2367.36  144.79
   3   0   0 2721.43  145.29
   3   0   0 2589.74  144.89
   4   0   0   18.90    2.50
   4   0   0   17.70    1.90
   4   0   0   21.20    2.80
   5   0   0   69.39    5.50
   5   0   0   58.49    4.50
   5   0   0   65.59    5.40
   5   0   0   63.19    4.90
   6   0   0 1554.74   88.19
   6   0   0 1492.75   87.49
   6   0   0 1504.15   87.89
   6   0   0 1539.75   88.19
   7   0   0    4.60    2.10
   7   0   0    6.00    1.80
   7   0   0    4.50    2.40
   7   0   0    4.80    1.50
   7   0   0    8.40    2.10
   8   0   0  100.49    8.80
   8   0   0  101.09    8.40
   8   0   0  100.09    8.70
   8  -1   0  157.78   11.70
   8  -1   0  173.78   12.30
   8  -1   0  141.49   11.90
   7  -1   0  748.63   45.20
   7  -1   0  782.82   43.80
   7  -1   0  708.43   44.90
   6  -1   0 1203.08   71.89
   6  -1   0 1355.56   73.39
   6  -1   0 1209.28   73.09
   5  -1   0  978.70   55.79
   5  -1   0  983.20   55.89
   5  -1   0  959.60   57.39
   5  -1   0 1009.60   57.49
   4  -1   0 7313.27  388.96
   4  -1   0 6868.71  387.96
   4  -1   0 6681.33  388.76
   4  -1   0 6627.34  387.56
   3  -1   0 2890.81  159.58
   3  -1   0 2661.23  160.08
   3  -1   0 2867.21  159.08
   3  -1   0 2853.41  160.08
   2  -1   0   78.29    5.10
   2  -1   0   74.99    4.30
   2  -1   0   79.19    5.10
   2  -1   0   79.29    5.10
  -2   1   0   63.39    4.90
  -2   1   0   74.59    4.30
  -2   1   0   65.79    4.40
   1  -1   0  149.29    9.50
   1  -1   0  174.28    9.20
   1  -1   0  171.68    9.60
   1  -1   0  155.48    9.50
   1  -1   0  155.38    9.30
  -1   1   0  152.38    9.10
  -1   1   0  155.38    9.30
   0  -1   0  388.66   20.30
   0  -1   0  369.06   20.40
   0  -1   0  332.37   20.10
   0  -1   0  350.76   20.00
   0   1   0  325.67   20.30
   2   1   0 2041.80  116.89
   2   1   0 2086.39  117.29
   2   1   0 2148.58  117.19
   2   1   0 1983.10  116.89
   4   1   0 4877.81  276.67
   4   1   0 4686.23  276.57
   4   1   0 4886.31  276.87
   4   1   0 4917.81  276.67
   4   1   0 5065.89  276.87
   5   1   0 3228.58  181.48
   5   1   0 3191.38  181.58
   5   1   0 3192.78  181.68
   5   1   0 3178.98  181.48
   5   1   0 3162.38  181.18
   6   1   0  333.17   21.10
   6   1   0  320.07   20.50
   6   1   0  349.47   21.10
   6   1   0  328.17   21.00
   6   1   0  349.96   21.20
   7   1   0  304.37   19.90
   7   1   0  301.17   19.80
   7   1   0  304.37   19.90
   7   1   0  310.67   19.80
   7   1   0  315.17   19.10
   8   1   0   93.39   10.50
   8   1   0  110.69    9.00
   8   1   0  115.89    9.00
   8   1   0  102.29    8.90
   8  -2   0    2.80    2.10
   8  -2   0   -0.10    2.20
   7  -2   0  765.32   49.20
   7  -2   0  867.11   47.70
   6  -2   0  288.97   18.90
   6  -2   0  284.47   18.80
   5  -2   0  801.32   50.09
   5  -2   0  922.61   52.29
   5  -2   0  909.51   51.59
   4  -2   0 2896.31  165.58
   4  -2   0 2945.31  166.68
   4  -2   0 3047.30  166.78
  -4   2   0 2809.12  166.58
   3  -2   0  120.69    8.10
   3  -2   0  137.39    8.80
   3  -2   0  134.99    8.90
  -3   2   0  148.69    9.00
  -3   2   0  119.89    7.90
   2  -2   0  455.85   28.30
   2  -2   0  514.65   28.00
   2  -2   0  460.65   28.40
  -2   2   0  495.45   28.00
  -2   2   0  499.45   28.60
  -2   2   0  479.85   27.60
  -1  -2   0  832.72   48.80
  -1  -2   0  867.81   49.10
   1   2   0  793.42   49.10
   1   2   0  890.71   49.40
   1   2   0  893.21   48.70
   2   2   0 1847.22  110.09
   2   2   0 2023.20  110.59
   2   2   0 1940.71  109.39
   2   2   0 1927.11  109.79
   3   2   0   51.99    4.20
   3   2   0   44.70    3.90
   3   2   0   44.30    3.40
   3   2   0   47.80    3.50
   4   2   0 1528.95   88.29
   4   2   0 1530.55   88.19
   4   2   0 1556.44   88.79
   4   2   0 1562.14   88.79
   4   2   0 1549.54   89.09
   5   2   0  421.96   25.70
   5   2   0  426.96   26.50
   5   2   0  431.76   26.20
   5   2   0  448.36   25.80
   5   2   0  414.56   26.00
   6   2   0   76.79    6.20
   6   2   0   79.29    6.80
   6   2   0   71.29    6.40
   6   2   0   75.89    6.20
   6   2   0   65.99    6.30
   7   2   0  402.56   24.40
   7   2   0  382.16   24.30
   7   2   0  411.46   25.30
   7   2   0  381.96   24.40
   7   2   0  383.56   25.00
   8   2   0  478.25   29.70
   8   2   0  433.26   29.60
   8   2   0  472.05   29.60
   8   2   0  474.75   30.80
   8  -3   0   23.80    5.00
   8  -3   0   27.30    4.90
   7  -3   0  123.99   10.20
   7  -3   0  126.99   13.80
   6  -3   0    5.10    2.40
   6  -3   0    0.20    1.80
   5  -3   0   82.29    5.70
   5  -3   0   88.79    7.10
   5  -3   0   79.39    6.90
  -5   3   0   84.89    7.00
   4  -3   0 2110.89  117.49
   4  -3   0 2153.08  116.29
   4  -3   0 2131.59  117.39
  -4   3   0 2005.50  117.59
  -4   3   0 1839.72  115.99
   3  -3   0 1174.78   73.69
   3  -3   0 1355.86   73.79
   3  -3   0 1322.07   73.09
  -3   3   0 1306.17   72.59
  -3   3   0 1192.68   73.89
  -3   3   0 1319.77   72.99
   2  -3   0 1014.40   59.89
   2  -3   0 1074.59   60.29
   2  -3   0 1081.09   60.19
  -2   3   0 1026.90   59.59
  -2   3   0  992.00   60.59
  -2   3   0 1088.89   59.99
   1  -3   0 2297.87  124.99
   1  -3   0 1946.71  124.69
  -1   3   0 2123.49  125.59
  -1   3   0 2436.76  125.29
   0  -3   0   13.70    1.20
   0  -3   0   13.60    1.50
   0   3   0   11.00    1.70
   0   3   0   15.30    1.50
  -1  -3   0  327.37   18.30
   1   3   0  301.07   18.90
   1   3   0  304.57   18.90
   1   3   0  304.27   18.10
   2   3   0 1202.38   66.89
   2   3   0 1099.69   65.69
   2   3   0 1159.88   66.59
   3   3   0 3107.49  173.78
   3   3   0 2989.10  172.38
   3   3   0 3053.99  173.98
   4   3   0  509.65   29.80
   4   3   0  544.25   31.10
   4   3   0  523.55   31.40
   4   3   0  457.75   30.80
   4   3   0  529.85   30.10
   5   3   0   51.69    5.40
   5   3   0   54.09    4.50
   5   3   0   60.39    5.40
   5   3   0   49.90    4.20
   5   3   0   56.49    5.30
   6   3   0    0.70    1.30
   6   3   0    1.30    1.60
   6   3   0    6.60    2.20
   6   3   0    0.30    1.70
   6   3   0   -0.20    1.70
   7   3   0   66.39    5.60
   7   3   0   63.79    6.00
   7   3   0   62.39    6.70
   7   3   0   54.79    6.20
   7   3   0   56.09    5.50
   8  -4   0    9.00    3.40
   8  -4   0   15.10    3.90
   7  -4   0   -1.70    1.80
   7  -4   0    0.10    2.30
   6  -4   0    3.10    2.30
   6  -4   0    1.80    2.00
  -6   4   0    1.90    1.70
   5  -4   0   56.89    5.90
   5  -4   0   67.49    6.10
  -5   4   0   62.09    4.50
  -5   4   0   78.59    6.60
   4  -4   0 1571.54   92.99
  -4   4   0 1593.54   91.69
  -4   4   0 1558.44   93.19
  -4   4   0 1702.13   91.29
   3  -4   0  769.22   46.10
   3  -4   0  747.73   46.30
  -3   4   0  838.52   45.80
  -3   4   0  794.32   46.70
   2  -4   0  676.93   36.50
   2  -4   0  596.54   36.60
  -2   4   0  566.24   37.10
  -2   4   0  647.04   36.60
   1  -4   0  470.15   27.70
   1  -4   0  490.65   28.10
  -1   4   0  453.15   28.80
  -1   4   0  488.15   28.50
   0  -4   0 3013.40  158.68
   0  -4   0 2545.85  157.88
   0   4   0 2958.20  159.68
   0   4   0 2670.73  159.28
  -1  -4   0   75.49    5.40
   1   4   0   76.09    6.20
   1   4   0   82.29    6.30
  -2  -4   0  780.52   42.60
   2   4   0  675.23   43.40
   2   4   0  745.93   43.80
   3   4   0 1199.68   69.49
   3   4   0 1180.48   70.19
   4   4   0   43.80    4.80
   4   4   0   47.40    4.80
   4   4   0   52.69    5.30
   4   4   0   44.80    3.60
   4   4   0   45.00    3.40
   4   4   0   45.60    3.20
   5   4   0  162.68   10.20
   5   4   0  146.09   11.40
   5   4   0  158.58   11.50
   5   4   0  144.79   11.70
   6   4   0  402.46   24.90
   6   4   0  435.76   25.20
   6   4   0  407.56   26.40
   6   4   0  421.46   26.80
   6   4   0  406.36   27.10
   7   4   0    5.80    3.20
   7   4   0    5.70    2.90
   7   4   0    6.90    3.20
   8  -5   0  342.57   24.70
   8  -5   0  361.26   25.50
   7  -5   0   35.30    5.70
   7  -5   0   31.80    5.10
   6  -5   0 1816.52  105.89
  -6   5   0 1753.62  104.19
   5  -5   0  131.69   10.40
   5  -5   0  121.69   10.00
  -5   5   0  125.99   10.50
  -5   5   0  129.99    8.80
  -5   5   0  152.48    8.20
   4  -5   0  858.01   53.79
   4  -5   0  952.70   54.29
  -4   5   0  898.21   54.59
  -4   5   0  951.60   53.19
   3  -5   0  523.95   30.80
  -3   5   0  548.55   30.80
  -3   5   0  459.25   32.00
   2  -5   0    9.10    1.80
   2  -5   0    7.30    2.00
  -2   5   0    7.50    2.40
  -2   5   0   17.10    2.60
   1  -5   0  672.63   36.00
   1  -5   0  605.34   36.40
  -1   5   0  578.74   36.90
  -1   5   0  613.44   37.60
   0  -5   0 5634.84  310.47
   0  -5   0 5654.13  311.07
   0  -5   0 5213.58  310.07
   0   5   0 5479.25  312.27
  -1  -5   0   69.49    5.20
   1   5   0   68.59    6.20
   1   5   0   65.99    6.10
  -2  -5   0   38.40    4.00
   2   5   0   41.80    5.40
   2   5   0   50.59    5.00
   3   5   0 1994.70  111.19
   3   5   0 1839.72  111.19
   4   5   0   -1.00    1.70
   4   5   0   -0.10    1.60
   4   5   0    3.00    2.30
   5   5   0   11.10    3.50
   5   5   0   11.00    3.40
   5   5   0   14.00    3.70
   5   5   0   15.00    2.30
   6   5   0  449.56   28.00
   6   5   0  429.26   28.50
   6   5   0  401.56   29.10
   7  -6   0   10.40    3.40
   7  -6   0    9.90    3.60
  -7   6   0   18.50    3.90
   6  -6   0  369.56   26.40
   6  -6   0  399.46   26.90
  -6   6   0  460.25   24.90
   5  -6   0 1170.48   71.79
   5  -6   0 1282.07   72.39
  -5   6   0 1304.07   69.99
  -5   6   0 1134.29   72.49
  -5   6   0 1213.18   70.49
   4  -6   0 2421.86  142.19
   4  -6   0 2577.24  142.79
  -4   6   0 2445.16  143.49
   3  -6   0  307.27   18.30
   3  -6   0  267.57   18.60
  -3   6   0  310.17   18.60
  -3   6   0  262.67   19.40
   2  -6   0  630.04   41.50
  -2   6   0  792.62   42.90
  -2   6   0  728.13   43.60
   1  -6   0 5649.13  318.77
  -1   6   0 5866.21  319.77
  -1   6   0 5354.96  320.17
   0  -6   0  462.05   24.90
   0  -6   0  404.16   25.10
   0  -6   0  439.16   25.90
   0   6   0  440.46   27.60
   0   6   0  402.66   27.00
  -1  -6   0   26.90    3.10
   1   6   0   46.60    5.70
   1   6   0   36.00    4.80
  -2  -6   0  247.98   15.40
   2   6   0  237.28   17.00
   2   6   0  246.08   17.10
   3   6   0 1543.15   93.29
   3   6   0 1631.24   93.99
   3   6   0 1616.94   93.69
   4   6   0  171.58   13.80
   4   6   0  175.58   13.50
   4   6   0  182.58   14.90
   5   6   0  408.36   27.40
   5   6   0  409.56   27.00
   5   6   0  414.36   27.80
   6   6   0   72.99    7.80
   6   6   0   64.49    9.00
   6   6   0   73.59    8.20
   7  -7   0  442.86   28.30
   7  -7   0  369.36   29.70
  -7   7   0  436.86   28.50
   6  -7   0   13.90    3.50
   6  -7   0   14.80    3.50
  -6   7   0   20.90    4.20
   5  -7   0    3.80    2.20
   5  -7   0    6.80    2.90
  -5   7   0    6.40    1.80
  -5   7   0    2.00    2.50
  -5   7   0    6.80    2.20
   4  -7   0  688.53   44.10
   4  -7   0  760.82   45.00
  -4   7   0  749.33   45.90
  -4   7   0  764.72   44.20
   3  -7   0   61.09    6.20
   3  -7   0   74.69    6.00
  -3   7   0   74.79    6.40
  -3   7   0   63.69    7.10
   2  -7   0  843.92   50.49
   2  -7   0  913.11   51.49
  -2   7   0  908.71   52.09
  -2   7   0  806.02   52.79
   1  -7   0 3880.51  227.28
   1  -7   0 4305.77  228.48
  -1   7   0 3854.61  230.18
   0  -7   0  421.96   24.20
   0  -7   0  436.96   25.80
   0   7   0  420.96   27.60
   0   7   0  401.66   27.10
  -1  -7   0    5.50    1.90
   1   7   0    3.30    2.30
   1   7   0    5.20    2.60
  -2  -7   0  855.21   52.09
   2   7   0  919.11   54.59
   2   7   0  913.81   54.59
   3   7   0  310.37   21.60
   3   7   0  340.27   22.50
   3   7   0  299.17   22.70
   4   7   0    6.50    3.00
   4   7   0   10.30    3.90
   4   7   0    8.00    3.50
   5   7   0  215.68   17.80
   5   7   0  224.98   17.10
   5   7   0  246.98   17.90
   6  -8   0  162.38   13.40
  -6   8   0  207.28   15.50
   5  -8   0  212.28   15.20
   5  -8   0  198.08   14.30
  -5   8   0  193.58   15.80
   4  -8   0   30.40    4.40
   4  -8   0   33.00    5.10
  -4   8   0   25.80    5.20
  -4   8   0   21.70    3.90
  -4   8   0   30.90    4.20
   3  -8   0   37.90    5.20
   3  -8   0   35.90    4.00
  -3   8   0   41.40    6.60
  -3   8   0   36.80    5.20
   2  -8   0  112.69    9.10
   2  -8   0  126.79    8.40
  -2   8   0  112.19    9.80
  -2   8   0  125.69   11.00
   1  -8   0  172.18   13.20
   1  -8   0  217.88   12.30
  -1   8   0  204.18   15.60
  -1   8   0  189.08   14.60
   0  -8   0   32.80    4.30
   0   8   0   44.80    6.70
   0   8   0   40.60    5.90
   1   8   0    1.50    2.10
   1   8   0    3.40    2.30
   2   8   0  880.31   56.79
   2   8   0  925.71   56.29
   2   8   0  967.70   57.29
   3   8   0  249.38   17.90
   3   8   0  234.58   18.10
   3   8   0  228.08   18.30
   4   8   0  344.87   32.00
   4   8   0  370.06   25.90
   5  -9   0  331.67   21.90
   4  -9   0    6.40    3.10
  -4   9   0    8.10    2.80
  -4   9   0    3.40    3.20
   3  -9   0   61.79    5.40
   3  -9   0   57.29    6.20
  -3   9   0   62.79    9.00
  -3   9   0   44.20    7.10
  -3   9   0   44.80    6.00
   2  -9   0  344.47   24.20
  -2   9   0  381.76   24.60
  -2   9   0  354.56   23.60
  -2   9   0  357.26   25.50
   1  -9   0   23.10    3.70
  -1   9   0   18.50    4.20
  -1   9   0   25.60    5.40
   0  -9   0   -0.10    1.70
   0   9   0    3.50    2.40
   0   9   0   -1.70    1.80
   0   9   0    0.20    2.10
  -1  -9   0   85.59    7.00
   1   9   0   63.29    8.70
   1   9   0   69.99    9.50
   1   9   0   57.99    8.00
   2   9   0    4.80    3.40
   2   9   0    2.60    3.00
   2   9   0    5.10    3.70
   2 -10   0   46.50    6.20
  -2  10   0   53.39    8.60
  -2  10   0   49.40    7.50
  -2  10   0   52.99    7.10
   1 -10   0   86.89    7.90
  -1  10   0   72.59    9.50
  -1  10   0   70.39    9.90
  -1  10   0   84.99    8.70
   0 -10   0   17.00    3.70
   0  10   0    9.80    4.40
   0  10  -1   -5.00    2.70
   0  10  -1    0.40    2.70
   0  10  -1   -4.20    3.00
   0 -10   1   -4.10    2.20
  -1  10  -1  150.28   13.60
  -1  10  -1  152.08   12.90
  -1  10  -1  166.68   14.90
   1 -10   1  171.58   12.20
  -2  10  -1   61.89    9.10
  -2  10  -1   73.59    9.00
  -2  10  -1   69.89    7.60
   2 -10   1   51.89    6.30
  -3  10  -1   93.09   11.60
   3   9  -1    3.10    3.50
   3   9  -1   -2.00    2.50
   2   9  -1  226.08   17.40
   2   9  -1  237.28   17.80
   2   9  -1  182.58   16.00
   1   9  -1   24.50    5.50
   1   9  -1   25.70    5.20
  -1  -9   1   31.90    4.30
   0   9  -1   72.29    9.30
   0   9  -1   62.69    7.30
   0  -9   1   60.59    5.90
  -1   9  -1   56.59    7.30
  -1   9  -1   66.99    8.80
   1  -9   1   48.70    5.40
  -2   9  -1   17.10    3.90
  -2   9  -1   12.50    4.40
   2  -9   1   19.70    4.20
   2  -9   1   21.40    3.30
  -3   9  -1   22.80    5.30
  -3   9  -1   24.70    4.30
   3  -9   1   18.30    3.80
   3  -9   1   27.40    3.80
  -4   9  -1  333.97   21.10
  -4   9  -1  321.57   20.50
  -4   9  -1  288.97   22.40
   4  -9   1  294.77   21.20
  -5   9  -1   20.00    5.40
   5  -9   1   20.50    4.20
   4   8  -1  140.19   12.40
   4   8  -1  123.89   12.90
   4   8  -1  153.08   13.00
   3   8  -1  163.28   14.20
   3   8  -1  182.68   14.00
   3   8  -1  159.38   14.00
   2   8  -1  210.98   17.20
   2   8  -1  230.88   17.60
  -2  -8   1  241.28   14.90
   1   8  -1   43.30    6.90
   1   8  -1   57.99    7.30
  -1  -8   1   41.40    4.30
   0   8  -1  162.18   12.30
   0   8  -1  124.49   10.90
   0  -8   1  121.19    9.30
  -1   8  -1  348.27   24.50
  -1   8  -1  410.76   30.80
   1  -8   1  353.56   23.20
   1  -8   1  390.66   22.20
  -2   8  -1  122.09   10.10
  -2   8  -1  124.89   11.10
   2  -8   1  119.69    9.40
   2  -8   1  122.39    8.60
  -3   8  -1  141.89   11.60
  -3   8  -1  117.79    9.70
   3  -8   1  121.19    9.00
   3  -8   1  114.89    9.60
  -4   8  -1   29.00    4.20
  -4   8  -1   27.90    5.00
   4  -8   1   33.60    5.00
   4  -8   1   28.20    4.20
  -5   8  -1   17.80    4.50
  -5   8  -1   28.80    4.20
   5  -8   1   17.70    4.20
   5  -8   1   15.60    3.50
  -6   8  -1    4.90    3.20
   6  -8   1   10.00    6.10
   6  -8   1    7.30    3.00
   5   7  -1  199.88   16.30
   5   7  -1  221.78   17.30
   5   7  -1  226.58   17.00
   4   7  -1  180.98   14.50
   4   7  -1  184.18   14.80
   4   7  -1  180.38   14.10
   3   7  -1  512.85   36.90
   3   7  -1  530.05   34.00
   2   7  -1    3.10    3.00
   2   7  -1    5.40    2.40
  -2  -7   1    3.50    1.60
   1   7  -1  603.44   39.90
   1   7  -1  660.03   40.60
  -1  -7   1  673.53   38.30
   0   7  -1 1704.23   96.29
   0   7  -1 1492.35   95.29
   0  -7   1 1697.63   92.69
  -1   7  -1    5.90    2.10
  -1   7  -1   11.90    3.50
   1  -7   1    9.10    1.80
  -2   7  -1  669.43   44.20
  -2   7  -1  743.63   43.40
   2  -7   1  733.03   42.90
  -3   7  -1  779.72   44.30
  -3   7  -1  654.63   45.00
   3  -7   1  662.23   43.90
   3  -7   1  834.02   43.80
  -4   7  -1    6.00    2.00
  -4   7  -1    2.60    2.30
   4  -7   1    3.70    2.60
   4  -7   1    6.00    2.40
  -5   7  -1  313.97   22.70
  -5   7  -1  379.06   20.40
  -5   7  -1  306.87   20.40
   5  -7   1  318.37   22.10
  -6   7  -1   64.19    7.00
   6  -7   1   61.09    6.80
   6  -7   1   55.89    7.60
  -7   7  -1    2.10    2.90
   7  -7   1    0.90    2.80
   6   6  -1   98.89   10.00
   6   6  -1  108.09    9.90
   6   6  -1  105.79   10.50
   5   6  -1  743.93   45.50
   5   6  -1  756.32   45.90
   5   6  -1  707.53   46.00
   4   6  -1   59.29   10.70
   4   6  -1   60.49    6.90
   4   6  -1   76.19    5.00
   4   6  -1   54.99    6.60
   3   6  -1   69.79    7.80
   3   6  -1   99.79    8.20
   2   6  -1  196.88   14.20
   2   6  -1  185.38   14.00
  -2  -6   1  194.98   12.30
   1   6  -1 1279.67   74.89
   1   6  -1 1403.16   75.49
  -1  -6   1 1159.08   73.09
   0   6  -1  901.61   54.09
   0   6  -1  918.71   54.59
   0  -6   1  833.32   52.69
   0  -6   1  995.40   51.99
   0  -6   1  895.61   52.29
  -1   6  -1 2224.78  139.89
  -1   6  -1 2523.25  139.49
   1  -6   1 2526.85  138.59
  -2   6  -1  913.41   54.29
  -2   6  -1  840.52   55.09
   2  -6   1  976.50   53.69
   2  -6   1  951.50   54.29
  -3   6  -1 1336.27   82.69
  -3   6  -1 1498.55   84.29
   3  -6   1 1468.55   83.29
  -4   6  -1  555.54   37.10
  -4   6  -1  622.64   35.70
   4  -6   1  599.34   36.40
   4  -6   1  618.84   36.80
  -5   6  -1    7.90    3.10
  -5   6  -1    8.20    1.60
   5  -6   1    6.00    2.60
   5  -6   1   11.60    3.30
  -6   6  -1  400.96   26.20
   6  -6   1  368.66   25.50
   6  -6   1  417.86   26.20
  -7   6  -1  764.72   46.60
   7  -6   1  778.42   46.90
   7  -6   1  718.83   46.30
   7   5  -1    0.50    3.10
   7   5  -1    3.20    2.60
   7   5  -1   -1.70    2.60
   6   5  -1    9.30    3.40
   6   5  -1    4.60    2.90
   6   5  -1    9.40    3.50
   5   5  -1 1705.33  101.49
   5   5  -1 1692.63  101.69
   5   5  -1 1806.42  101.39
   4   5  -1  507.65   32.30
   4   5  -1  524.25   30.10
   4   5  -1  512.65   32.70
   3   5  -1  239.48   16.30
   3   5  -1  226.98   16.00
   2   5  -1 3544.15  204.68
   2   5  -1 3765.32  203.18
  -2  -5   1 3356.06  201.18
   1   5  -1 1707.03   96.49
   1   5  -1 1684.43   96.29
  -1  -5   1 1604.04   94.89
   0   5  -1  584.84   34.30
   0   5  -1  524.75   34.50
   0  -5   1  612.84   33.30
   0  -5   1  599.14   33.00
   0  -5   1  516.85   32.60
  -1   5  -1  153.68   11.30
  -1   5  -1  145.99   10.70
   1  -5   1  169.58   10.40
  -2   5  -1   17.20    2.60
  -2   5  -1   19.60    3.50
   2  -5   1   24.40    3.00
   2  -5   1   16.00    2.70
  -3   5  -1    5.40    1.60
  -3   5  -1    3.50    1.80
   3  -5   1    3.50    1.80
   3  -5   1    5.00    1.70
  -4   5  -1 6533.55  348.17
  -4   5  -1 5833.42  349.27
   4  -5   1 5702.53  348.67
   4  -5   1 6515.95  349.17
  -5   5  -1   16.30    3.50
  -5   5  -1   15.50    1.80
  -5   5  -1   17.00    1.70
   5  -5   1   12.10    3.30
   5  -5   1    9.90    2.80
  -6   5  -1  150.28   12.50
   6  -5   1  197.08   13.60
   6  -5   1  170.08   13.50
   7  -5   1  663.73   40.50
   7  -5   1  627.34   40.10
   8  -5   1   30.70    5.60
   7   4  -1   22.30    4.50
   7   4  -1   26.20    5.00
   7   4  -1   19.70    5.10
   6   4  -1  424.76   24.40
   6   4  -1  397.86   26.30
   6   4  -1  383.46   26.50
   6   4  -1  383.06   25.80
   6   4  -1  425.76   24.40
   5   4  -1   24.30    4.00
   5   4  -1   26.00    4.30
   5   4  -1   20.70    2.50
   5   4  -1   20.70    2.50
   5   4  -1   17.50    3.60
   4   4  -1  134.09    9.70
   4   4  -1  118.49    9.70
   4   4  -1  130.19    7.90
   4   4  -1  120.89    8.00
   3   4  -1   35.20    2.80
   3   4  -1   38.90    4.20
   3   4  -1   29.80    4.20
   2   4  -1 7294.27  394.86
   2   4  -1 6867.01  394.86
   2   4  -1 7215.78  393.26
  -2  -4   1 6492.75  393.36
   1   4  -1  957.60   55.59
   1   4  -1  945.51   55.59
  -1  -4   1  949.51   54.39
  -1   4  -1  188.48   13.50
  -1   4  -1  207.38   13.20
   1  -4   1  213.58   12.80
   1  -4   1  219.28   13.00
  -2   4  -1 1545.15   87.29
  -2   4  -1 1434.46   87.99
   2  -4   1 1667.53   87.49
   2  -4   1 1454.15   87.49
  -3   4  -1 4499.15  271.17
  -3   4  -1 5082.49  270.17
   3  -4   1 4833.72  270.97
   3  -4   1 4672.03  270.77
  -4   4  -1   55.29    4.00
  -4   4  -1   64.59    5.60
  -4   4  -1   55.79    3.90
   4  -4   1   53.29    4.10
   4  -4   1   65.79    5.60
  -5   4  -1  268.37   15.30
  -5   4  -1  298.77   17.80
   5  -4   1  234.08   15.40
   5  -4   1  259.57   17.50
   5  -4   1  262.97   17.40
  -6   4  -1   39.80    5.30
   6  -4   1   47.60    5.90
   6  -4   1   40.60    5.60
   7  -4   1  537.75   32.50
   7  -4   1  483.65   32.30
   8  -4   1   33.80    5.40
   8  -4   1   38.80    6.00
   8   3  -1   68.89    7.40
   8   3  -1   64.19    7.30
   7   3  -1   10.20    2.30
   7   3  -1    7.60    2.80
   7   3  -1    5.50    2.20
   7   3  -1    5.50    2.40
   7   3  -1    9.00    2.60
   6   3  -1  432.66   27.30
   6   3  -1  420.96   27.90
   6   3  -1  446.46   27.90
   6   3  -1  471.25   26.60
   6   3  -1  426.96   26.40
   5   3  -1  199.08   13.30
   5   3  -1  215.38   16.10
   5   3  -1  156.88   13.10
   5   3  -1  191.78   12.00
   5   3  -1  200.38   12.10
   4   3  -1  773.02   47.40
   4   3  -1  900.01   49.00
   4   3  -1  825.62   47.50
   4   3  -1  811.42   48.90
   3   3  -1 1596.24   85.29
   3   3  -1 1598.14   85.09
   3   3  -1 1460.85   83.89
   3   3  -1 1416.16   83.69
   3   3  -1 1321.87   83.59
   2   3  -1  956.80   53.39
   2   3  -1  938.31   53.29
   2   3  -1  874.61   51.99
   2   3  -1  900.51   52.09
   1   3  -1  811.72   48.00
   1   3  -1  775.62   47.20
   1   3  -1  791.62   48.00
  -1  -3   1  917.91   47.20
   0   3  -1  595.14   32.90
   0  -3   1  577.54   32.70
   0  -3   1  537.55   32.80
  -2   3  -1 1364.16   75.39
  -2   3  -1 1488.05   75.69
  -2   3  -1 1190.18   76.09
   2  -3   1 1233.08   75.89
   2  -3   1 1316.87   75.99
   2  -3   1 1350.16   75.49
  -3   3  -1 7384.16  418.96
  -3   3  -1 7425.76  418.76
  -3   3  -1 7573.64  420.16
   3  -3   1 7637.34  420.06
   3  -3   1 7094.49  419.96
  -4   3  -1  390.46   25.30
  -4   3  -1  433.46   23.80
  -4   3  -1  392.16   23.80
   4  -3   1  409.56   24.00
   4  -3   1  411.76   25.40
   4  -3   1  449.76   25.70
  -5   3  -1  291.47   17.70
   5  -3   1  262.47   17.60
   5  -3   1  251.47   15.70
   5  -3   1  282.27   17.90
   6  -3   1 2111.49  119.89
   6  -3   1 2029.80  119.69
   7  -3   1   -0.80    2.00
   7  -3   1   -0.50    1.90
   8  -3   1    8.20    3.10
   8  -3   1    2.10    2.90
   8   2  -1   17.80    3.70
   8   2  -1   15.60    3.60
   8   2  -1   15.50    3.80
   7   2  -1    1.10    1.80
   7   2  -1    3.90    1.90
   7   2  -1    4.40    2.20
   7   2  -1   -1.00    1.60
   7   2  -1    4.40    2.00
   6   2  -1  671.23   37.80
   6   2  -1  640.64   38.50
   6   2  -1  624.94   37.90
   6   2  -1  610.54   38.30
   6   2  -1  636.94   38.60
   5   2  -1  143.39    9.90
   5   2  -1  151.18   10.30
   5   2  -1  155.48   10.80
   5   2  -1  160.08   10.10
   5   2  -1  149.39   10.60
   4   2  -1    4.00    1.20
   4   2  -1    8.80    2.00
   4   2  -1    3.90    1.20
   4   2  -1    5.50    1.60
   3   2  -1 2822.32  159.68
   3   2  -1 2890.51  160.68
   3   2  -1 2758.02  159.78
   3   2  -1 2818.82  160.48
   2   2  -1    9.20    1.50
   2   2  -1    9.00    1.10
   2   2  -1    9.80    1.00
   2   2  -1    7.90    1.50
  -2  -2   1   12.90    1.20
  -1   2  -1 1334.07   82.99
  -1   2  -1 1452.45   82.79
  -1   2  -1 1490.35   83.29
  -1   2  -1 1508.75   82.99
   1  -2   1 1477.15   82.79
   1  -2   1 1546.65   83.19
   1  -2   1 1435.16   82.99
   1  -2   1 1426.86   82.69
  -2   2  -1  615.64   37.90
  -2   2  -1  710.53   38.70
  -2   2  -1  659.23   37.90
   2  -2   1  608.94   38.60
   2  -2   1  670.53   38.60
   2  -2   1  726.23   38.00
   2  -2   1  666.23   37.90
  -3   2  -1  755.52   42.40
  -3   2  -1  739.83   45.20
   3  -2   1  773.12   43.50
   3  -2   1  732.63   42.40
   3  -2   1  704.13   42.30
   3  -2   1  765.62   43.50
  -4   2  -1 1941.71  106.49
  -4   2  -1 1810.52  104.99
   4  -2   1 1760.92  104.89
   4  -2   1 1876.91  106.59
   4  -2   1 1923.21  106.69
   4  -2   1 1841.22  105.19
   5  -2   1  553.64   34.60
   5  -2   1  559.84   33.70
   6  -2   1  955.80   52.79
   6  -2   1  907.11   54.79
   6  -2   1  899.21   54.79
   7  -2   1  409.06   26.40
   8  -2   1  114.89   10.00
   8  -2   1  110.19    9.60
   8   1  -1   67.79    6.60
   8   1  -1   65.69    6.70
   8   1  -1   75.59    6.70
   7   1  -1   30.00    3.10
   7   1  -1   21.50    3.70
   7   1  -1   26.00    4.00
   7   1  -1   27.90    4.20
   7   1  -1   29.10    4.10
   6   1  -1 2088.69  121.89
   6   1  -1 2088.79  121.19
   6   1  -1 2107.49  121.69
   6   1  -1 2182.48  121.79
   6   1  -1 2152.48  122.09
   5   1  -1 2380.96  133.99
   5   1  -1 2430.76  134.19
   5   1  -1 2316.67  133.69
   5   1  -1 2397.86  134.39
   5   1  -1 2222.28  134.29
   4   1  -1   14.30    2.20
   4   1  -1   11.50    2.10
   4   1  -1   16.70    2.10
   4   1  -1   12.40    1.90
   3   1  -1 1571.94   85.19
   3   1  -1 1514.85   85.29
   3   1  -1 1400.16   85.39
   2   1  -1   75.59    4.80
   2   1  -1   80.99    5.30
   2   1  -1   79.79    5.00
   2   1  -1   75.69    5.00
  -2  -1   1   76.49    5.00
  -2   1  -1  716.43   43.60
  -2   1  -1  724.63   43.20
   2  -1   1  747.43   43.10
   2  -1   1  748.73   43.10
   2  -1   1  843.82   43.90
   2  -1   1  784.12   43.70
  -3   1  -1 2020.60  117.49
   3  -1   1 2071.49  117.49
   3  -1   1 2135.89  118.39
   3  -1   1 2048.10  118.39
   3  -1   1 2106.79  117.49
   4  -1   1   32.60    2.50
   4  -1   1   33.30    3.60
   4  -1   1   31.90    2.60
   4  -1   1   40.80    3.80
   5  -1   1  275.97   16.90
   5  -1   1  302.97   19.00
   5  -1   1  272.27   18.00
   5  -1   1  284.97   16.70
   6  -1   1  341.37   22.00
   6  -1   1  330.27   21.90
   6  -1   1  357.26   20.20
   6  -1   1  344.07   20.60
   7  -1   1  106.09    7.60
   7  -1   1  122.59    9.50
   7  -1   1  111.29    9.20
   8  -1   1  111.79    9.30
   8  -1   1   90.09    8.00
   8  -1   1   97.79    8.90
   8   0  -1   52.79    5.80
   8   0  -1   44.20    5.80
   8   0  -1   53.59    5.80
   7   0  -1   95.39    8.00
   7   0  -1   93.59    6.60
   7   0  -1  105.99    7.60
   7   0  -1   98.79    8.00
   7   0  -1   91.39    7.80
   6   0  -1    3.20    1.90
   6   0  -1    0.70    1.00
   6   0  -1    1.00    1.50
   6   0  -1    1.80    1.10
   5   0  -1  774.12   48.20
   5   0  -1  866.41   49.40
   5   0  -1  847.02   48.40
   5   0  -1  894.21   49.40
   4   0  -1 5953.60  337.17
   4   0  -1 6165.58  336.37
   4   0  -1 5681.73  336.47
   4   0  -1 6033.10  337.27
   3   0  -1  357.16   21.20
   3   0  -1  356.26   20.90
   3   0  -1  367.26   21.40
   3   0  -1  342.17   20.90
   3   0  -1  397.06   22.00
   1   0  -1  236.78   14.70
   1   0  -1  281.27   14.70
   1   0  -1  250.47   14.50
   1   0  -1  252.97   14.70
  -1   0   1  256.57   14.50
  -1   0   1  273.17   14.70
  -1   0   1  231.88   14.70
  -1   0  -1 1568.54   91.89
  -1   0  -1 1656.23   91.99
   1   0   1 1674.43   91.99
   1   0   1 1605.54   91.89
  -2   0  -1 1419.66   78.89
   2   0   1 1475.25   78.89
   2   0   1 1360.96   79.09
   2   0   1 1302.47   78.79
   3   0   1  804.82   45.70
   3   0   1  754.72   46.10
   3   0   1  828.62   45.70
   4   0   1 6408.56  357.06
   4   0   1 6245.48  357.16
   4   0   1 6590.24  357.76
   4   0   1 6033.90  357.56
   5   0   1 1377.36   73.59
   5   0   1 1294.07   72.89
   5   0   1 1250.97   72.19
   5   0   1 1115.69   72.59
   6   0   1   37.80    4.30
   6   0   1   33.50    3.50
   6   0   1   34.30    3.30
   6   0   1   31.20    4.30
   6   0   1   32.00    4.10
   7   0   1  283.37   17.20
   7   0   1  255.27   17.50
   7   0   1  267.57   18.20
   7   0   1  278.67   16.70
   7   0   1  265.27   17.90
   8   0   1    8.20    2.70
   8   0   1   13.70    3.10
   8   0   1   10.10    3.30
   8  -1  -1    8.50    2.80
   8  -1  -1    5.90    2.90
   8  -1  -1    9.00    4.70
   7  -1  -1  317.27   22.10
   7  -1  -1  367.56   21.30
   6  -1  -1 4992.80  290.17
   6  -1  -1 5219.68  290.17
   5  -1  -1   23.10    3.20
   5  -1  -1   24.10    3.30
   4  -1  -1    4.90    1.60
   4  -1  -1    4.00    1.70
   3  -1  -1 1354.66   76.89
   3  -1  -1 1274.87   76.69
   3  -1  -1 1308.57   76.39
  -3   1   1 1423.96   76.29
   2  -1  -1  564.84   32.90
   2  -1  -1  577.94   32.70
   2  -1  -1  574.44   32.90
  -2   1   1  553.04   32.60
  -2   1   1  571.24   32.90
  -1  -1  -1  902.61   52.59
  -1  -1  -1  878.51   52.39
   1   1   1  987.50   52.49
   1   1   1  927.21   52.59
   1   1   1  947.01   52.59
   1   1   1  894.71   52.19
   1   1   1  912.91   52.49
   4   1   1  843.02   48.60
   4   1   1  836.52   48.70
   4   1   1  822.42   48.60
   4   1   1  846.62   48.50
   4   1   1  838.52   48.50
   5   1   1 1165.48   68.99
   5   1   1 1149.19   68.79
   5   1   1 1224.08   69.19
   5   1   1 1193.58   69.19
   5   1   1 1243.78   69.29
   6   1   1  838.02   49.10
   6   1   1  822.92   48.80
   6   1   1  860.91   48.50
   6   1   1  772.92   48.60
   6   1   1  846.42   48.90
   7   1   1  507.35   31.90
   7   1   1  514.05   32.10
   7   1   1  541.25   31.40
   7   1   1  509.95   31.80
   7   1   1  532.95   32.70
   8   1   1  115.49    9.20
   8   1   1  109.79    9.20
   8   1   1  117.69    9.50
   8  -2  -1    2.60    2.30
   8  -2  -1    0.10    1.90
   7  -2  -1  139.59   11.50
   7  -2  -1  131.79   10.70
   6  -2  -1 1304.27   75.99
   6  -2  -1 1299.27   75.99
   5  -2  -1 1465.65   85.49
   5  -2  -1 1490.15   85.49
   4  -2  -1   83.79    6.30
   4  -2  -1   79.19    6.20
   4  -2  -1   76.99    6.30
  -4   2   1   83.49    5.30
  -4   2   1   73.39    6.20
   0  -2  -1 2833.42  155.58
   0  -2  -1 2705.73  155.28
   0  -2  -1 2732.43  154.88
   0  -2  -1 2860.11  155.58
   0   2   1 2846.52  155.68
   0   2   1 2639.24  154.88
   0   2   1 2595.44  155.58
   0   2   1 2743.33  155.28
  -1  -2  -1  681.33   40.90
  -1  -2  -1  706.73   41.00
   1   2   1  737.83   41.30
   1   2   1  707.73   40.80
   1   2   1  730.43   41.20
   2   2   1    4.70    1.20
   2   2   1    5.40    1.30
   2   2   1    6.70    1.20
   2   2   1    5.10    1.20
   2   2   1    6.40    0.90
   3   2   1 4900.01  277.47
   3   2   1 5016.00  278.07
   3   2   1 4718.03  278.27
   3   2   1 5002.20  278.17
   4   2   1  584.94   33.90
   4   2   1  563.44   34.20
   4   2   1  574.84   34.00
   4   2   1  557.84   33.50
   4   2   1  576.04   33.40
   5   2   1   34.50    3.60
   5   2   1   30.90    3.50
   5   2   1   37.00    4.00
   5   2   1   31.40    3.20
   5   2   1   27.70    3.30
   6   2   1 1584.34   91.19
   6   2   1 1499.15   90.69
   6   2   1 1578.14   91.89
   6   2   1 1623.84   90.99
   7   2   1  116.39    8.80
   7   2   1  102.99    8.30
   7   2   1  115.39    9.00
   7   2   1  100.49    8.60
   7   2   1  102.89    8.30
   8   2   1    3.40    2.10
   8   2   1    9.40    3.10
   8  -3  -1    5.10    2.80
   8  -3  -1    6.60    2.50
   7  -3  -1  406.96   26.10
   7  -3  -1  400.46   25.90
   6  -3  -1  284.87   19.30
   6  -3  -1  300.07   19.30
   5  -3  -1  396.46   24.60
   5  -3  -1  357.96   24.30
  -5   3   1  387.76   23.10
  -5   3   1  435.26   25.00
   4  -3  -1  421.26   24.30
   4  -3  -1  417.36   24.10
  -4   3   1  360.16   23.00
  -4   3   1  377.66   24.30
   3  -3  -1 4852.11  268.47
   3  -3  -1 4433.86  268.47
  -3   3   1 4877.31  268.07
  -3   3   1 5182.78  267.37
  -3   3   1 4356.26  267.37
  -3   3   1 4717.13  268.97
   2  -3  -1 2971.70  156.88
   2  -3  -1 2662.93  156.98
  -2   3   1 2674.63  156.38
  -2   3   1 2696.63  157.48
  -2   3   1 2809.42  156.88
   0  -3  -1  569.34   33.30
   0   3   1  602.34   34.70
  -1  -3  -1 3928.01  214.08
   1   3   1 3626.14  214.48
   1   3   1 3783.12  214.58
   3   3   1  138.09    7.90
   3   3   1  116.89    9.10
   3   3   1  124.49    7.70
   3   3   1  113.09    8.80
   3   3   1  133.09    8.90
   4   3   1  242.18   16.70
   4   3   1  263.27   16.50
   4   3   1  257.27   16.50
   4   3   1  249.18   15.30
   4   3   1  263.97   15.70
   5   3   1  236.38   14.40
   5   3   1  221.58   15.30
   5   3   1  208.58   13.90
   5   3   1  229.28   15.10
   5   3   1  234.78   15.50
   6   3   1  741.63   40.80
   6   3   1  657.23   41.60
   6   3   1  697.43   42.30
   6   3   1  696.43   41.10
   6   3   1  668.03   41.80
   7   3   1   35.30    5.20
   7   3   1   42.20    4.70
   7   3   1   41.70    5.70
   7   3   1   38.10    4.30
   7   3   1   39.20    4.90
   8  -4  -1    7.00    3.10
   8  -4  -1    8.10    2.80
   7  -4  -1  324.47   22.20
   7  -4  -1  341.37   22.30
   6  -4  -1  111.49    8.80
   6  -4  -1  100.89    8.70
  -6   4   1   89.79    8.50
  -6   4   1  113.59    7.00
   5  -4  -1   79.79    7.00
   5  -4  -1   84.39    6.90
  -5   4   1   77.19    5.60
  -5   4   1   78.79    7.20
   4  -4  -1  267.57   17.00
   4  -4  -1  261.57   19.30
  -4   4   1  282.87   15.30
  -4   4   1  233.48   17.10
  -4   4   1  245.98   15.90
   3  -4  -1   48.10    4.40
   3  -4  -1   44.60    4.10
  -3   4   1   44.90    4.50
  -3   4   1   48.00    4.00
   2  -4  -1  954.40   52.89
   2  -4  -1  876.81   53.09
  -2   4   1  949.40   53.19
  -2   4   1  875.81   53.69
   1  -4  -1 2636.44  150.78
   1  -4  -1 2733.03  150.28
  -1   4   1 2526.55  151.08
  -1   4   1 2709.73  151.68
   0  -4  -1 6890.21  420.06
   0   4   1 7855.81  421.96
   0   4   1 7612.44  421.76
   1   4   1 1952.60  114.69
   1   4   1 2041.60  114.69
  -2  -4  -1 2359.76  140.49
   2   4   1 2452.15  139.89
   2   4   1 2517.05  140.19
   3   4   1   23.10    3.50
   3   4   1   31.60    5.70
   3   4   1   20.00    3.50
   4   4   1    9.90    3.80
   4   4   1    6.10    2.30
   4   4   1    6.90    1.40
   4   4   1    6.60    2.10
   4   4   1   11.00    1.20
   5   4   1  661.23   42.70
   5   4   1  713.03   42.90
   5   4   1  742.93   41.60
   5   4   1  709.83   43.40
   6   4   1   65.09    6.60
   6   4   1   60.89    5.60
   6   4   1   53.09    6.10
   6   4   1   60.29    6.80
   7   4   1   27.00    4.90
   7   4   1   29.00    7.80
   7   4   1   31.60    4.90
   8  -5  -1  105.99   11.30
   8  -5  -1   98.79    9.80
   7  -5  -1  507.65   32.60
   7  -5  -1  513.25   32.40
   6  -5  -1   13.00    4.70
  -6   5   1   13.30    3.40
  -6   5   1   15.80    2.10
   5  -5  -1    7.00    2.40
   5  -5  -1    5.10    2.30
  -5   5   1    4.60    1.60
  -5   5   1    6.50    2.50
   4  -5  -1  997.50   60.99
   4  -5  -1 1125.49   61.59
  -4   5   1  952.40   60.39
  -4   5   1 1113.69   62.29
   3  -5  -1   57.99    4.90
   3  -5  -1   55.69    5.30
  -3   5   1   57.59    4.90
  -3   5   1   52.49    5.60
   2  -5  -1    0.40    0.80
   2  -5  -1    0.00    1.00
  -2   5   1    2.10    1.50
  -2   5   1    2.40    1.30
   1  -5  -1  238.18   12.90
   1  -5  -1  198.58   13.40
  -1   5   1  201.78   14.40
  -1   5   1  196.28   13.90
   0  -5  -1  123.59    7.80
   0  -5  -1  112.79    6.80
   0   5   1  108.59    8.50
   0   5   1   95.09    8.40
  -1  -5  -1   36.50    3.50
   1   5   1   38.80    4.30
   1   5   1   34.30    4.40
  -2  -5  -1   14.10    2.30
   2   5   1   15.30    3.00
   2   5   1    6.50    2.60
   3   5   1  165.78   13.20
   3   5   1  176.98   13.00
   3   5   1  210.08   13.50
   4   5   1  658.33   42.10
   4   5   1  684.63   41.80
   4   5   1  711.53   41.90
   5   5   1  565.44   37.90
   5   5   1  605.94   38.80
   5   5   1  656.23   36.40
   5   5   1  618.94   38.20
   6   5   1  129.69   11.50
   6   5   1  139.39   11.20
   6   5   1  137.09   12.00
   7  -6  -1  301.57   20.40
   7  -6  -1  284.87   19.90
  -7   6   1  272.77   20.20
   6  -6  -1 1018.00   60.39
   6  -6  -1  905.71   59.59
  -6   6   1 1080.69   58.19
   5  -6  -1   22.30    4.40
   5  -6  -1   24.80    4.20
  -5   6   1   24.20    3.20
  -5   6   1   30.30    5.00
  -5   6   1   23.40    2.60
   4  -6  -1  996.80   55.09
   4  -6  -1  927.01   55.49
  -4   6   1  926.61   54.09
  -4   6   1  882.81   56.19
   3  -6  -1 1345.87   84.09
   3  -6  -1 1551.44   83.79
  -3   6   1 1381.46   85.19
  -3   6   1 1518.35   84.29
   2  -6  -1    1.20    1.20
   2  -6  -1    0.60    1.10
  -2   6   1    0.10    1.60
  -2   6   1    1.20    1.60
   1  -6  -1  806.52   43.60
   1  -6  -1  703.83   42.40
  -1   6   1  668.23   44.00
  -1   6   1  767.42   44.90
   0  -6  -1 1186.98   65.39
   0  -6  -1 1160.18   63.99
   0   6   1 1111.39   66.69
   0   6   1 1033.80   66.29
  -1  -6  -1    5.20    1.60
   1   6   1    7.20    2.30
   1   6   1    5.80    2.30
   2   6   1   28.70    4.60
   2   6   1   21.00    4.20
   2   6   1   24.60    4.00
   3   6   1  244.28   17.50
   3   6   1  255.87   17.20
   3   6   1  233.28   17.00
   4   6   1   27.40    5.20
   4   6   1   36.60    5.60
   4   6   1   34.00    5.40
   5   6   1   54.39    7.70
   5   6   1   51.09    7.00
   5   6   1   55.19    7.40
   6   6   1   14.80    4.30
   6   6   1   27.60    5.50
   6   6   1   27.20    4.90
   7  -7  -1   25.60    5.70
   7  -7  -1   42.50    6.40
  -7   7   1   36.70    6.40
   6  -7  -1  107.79    9.80
   6  -7  -1  113.19    9.60
  -6   7   1  116.39   10.40
   5  -7  -1   36.70    5.50
   5  -7  -1   35.00    5.30
  -5   7   1   39.90    6.40
  -5   7   1   41.90    3.80
   4  -7  -1   83.99    7.70
   4  -7  -1   77.29    6.90
  -4   7   1   87.19    7.20
  -4   7   1   76.69    8.20
  -4   7   1   95.39    6.80
   3  -7  -1 1833.12  108.29
  -3   7   1 1987.90  109.09
  -3   7   1 1991.20  109.49
  -3   7   1 1732.43  110.29
   2  -7  -1  488.95   32.40
  -2   7   1  508.85   34.00
  -2   7   1  617.34   33.80
   1  -7  -1   86.89    6.80
   1  -7  -1   71.09    5.50
  -1   7   1   68.99    7.50
   0   7   1  579.84   37.90
   0   7   1  646.14   38.70
  -1  -7  -1  501.75   30.00
   1   7   1  501.65   31.20
   1   7   1  463.55   31.50
   1   7   1  504.35   31.80
  -2  -7  -1   12.40    2.60
   2   7   1   13.00    5.60
   2   7   1   16.70    4.20
   3   7   1  656.83   44.60
   3   7   1  770.42   45.00
   3   7   1  700.43   43.90
   4   7   1   82.89    9.40
   4   7   1   90.29    8.90
   4   7   1   92.19    9.10
   5   7   1   46.20    6.90
   5   7   1   50.39    7.80
   5   7   1   48.00    7.10
   6  -8  -1   27.30    4.70
  -6   8   1   26.20    5.50
   5  -8  -1   -1.80    1.70
   5  -8  -1    3.60    2.30
  -5   8   1    2.60    2.90
  -5   8   1    3.90    2.20
   4  -8  -1  263.57   17.70
   4  -8  -1  262.97   18.50
  -4   8   1  266.57   19.80
  -4   8   1  282.27   17.60
  -4   8   1  271.67   18.30
   3  -8  -1   26.80    3.60
  -3   8   1   28.10    4.70
  -3   8   1   26.40    5.30
  -3   8   1   24.80    3.90
   2  -8  -1   30.50    3.40
   2  -8  -1   31.20    4.60
  -2   8   1   39.20    6.00
  -2   8   1   33.80    4.60
  -2   8   1   40.10    5.70
   1  -8  -1  255.67   15.00
  -1   8   1  229.28   16.90
  -1   8   1  270.47   18.60
  -1   8   1  229.98   17.50
   0  -8  -1  463.95   29.20
   0   8   1  467.15   31.40
   0   8   1  501.55   31.60
  -1  -8  -1  185.48   13.70
   1   8   1  210.48   16.00
   1   8   1  213.48   15.40
   1   8   1  215.08   15.90
   2   8   1  704.93   45.30
   2   8   1  739.43   46.20
   2   8   1  746.83   46.20
   3   8   1  119.99   11.10
   3   8   1  107.79   10.30
   3   8   1  104.89   10.90
   4   8   1    7.70    3.40
   4   8   1    3.10    2.90
   4   8   1   11.70    4.40
   5  -9  -1   -3.90    2.30
   5  -9  -1    4.40    3.30
  -5   9   1   -0.30    3.50
  -5   9   1    5.00    3.20
   4  -9  -1  618.54   40.20
   4  -9  -1  697.93   41.10
  -4   9   1  609.94   42.10
  -4   9   1  658.93   44.80
  -4   9   1  681.23   39.80
   3  -9  -1  104.49    9.50
   3  -9  -1  121.59    8.90
  -3   9   1  113.49    9.50
  -3   9   1  114.89   11.60
  -3   9   1  121.49   10.40
   2  -9  -1  330.57   22.40
  -2   9   1  360.26   23.00
  -2   9   1  328.57   24.40
  -2   9   1  354.96   23.70
   1  -9  -1  171.58   12.80
  -1   9   1  170.78   14.10
  -1   9   1  186.78   13.70
  -1   9   1  180.28   15.20
   0  -9  -1    2.60    2.20
   0   9   1    1.10    3.30
   0   9   1    0.10    2.60
   0   9   1   -1.80    1.80
  -1  -9  -1    7.10    2.70
   1   9   1    0.60    2.60
   1   9   1    6.40    3.80
   1   9   1   -0.90    2.80
   2   9   1  275.37   24.60
   2   9   1  259.87   20.20
   2 -10  -1   28.50    4.50
  -2  10   1   31.10    5.70
  -2  10   1   22.40    5.60
  -2  10   1   27.40    5.10
   1 -10  -1  158.88   12.10
  -1  10   1  149.79   13.00
  -1  10   1  160.08   13.60
   0  10  -2    1.20    3.60
   0  10  -2    8.40    4.00
  -1  10  -2   42.50    6.60
  -1  10  -2   46.90   10.30
  -2  10  -2  198.28   17.60
  -2  10  -2  208.18   16.20
   2 -10   2  219.68   15.30
  -3  10  -2  141.79   11.70
  -3  10  -2  125.89   13.00
   3 -10   2  129.69   10.90
   3   9  -2  115.09   11.10
   3   9  -2   91.79   10.00
   2   9  -2  179.98   15.10
   2   9  -2  185.48   15.90
   1   9  -2   13.50    4.40
   1   9  -2   11.40    3.80
   0   9  -2    4.40    2.70
   0   9  -2    3.90    3.10
   0  -9   2    4.80    1.80
  -1   9  -2    5.80    3.40
  -1   9  -2    2.60    2.00
   1  -9   2    4.80    2.00
  -2   9  -2  241.78   18.00
  -2   9  -2  241.08   19.20
   2  -9   2  281.87   16.70
   2  -9   2  241.18   17.00
  -3   9  -2    1.50    2.40
  -3   9  -2    4.60    3.00
   3  -9   2    0.70    2.20
   3  -9   2    8.00    2.50
  -4   9  -2   33.80    6.00
  -4   9  -2   31.90    5.00
   4  -9   2   24.10    4.80
   4  -9   2   32.90    4.60
  -5   9  -2  198.98   16.90
   5  -9   2  219.68   15.30
   4   8  -2  312.17   21.90
   4   8  -2  274.87   20.70
   4   8  -2  283.57   21.70
   3   8  -2   49.00    7.30
   3   8  -2   56.79    8.20
   2   8  -2  461.45   31.10
   2   8  -2  471.35   31.00
   1   8  -2  175.28   14.10
   1   8  -2  160.38   13.50
  -1  -8   2  179.68   11.60
   0   8  -2    2.90    2.40
   0   8  -2    3.20    2.80
   0  -8   2    3.10    1.10
  -1   8  -2 1090.59   64.09
  -1   8  -2  922.81   57.29
   1  -8   2 1023.50   55.09
   1  -8   2  827.32   55.59
  -2   8  -2   10.00    2.80
  -2   8  -2    8.50    5.10
   2  -8   2   13.90    2.90
   2  -8   2   13.20    2.60
  -3   8  -2  108.09    8.60
  -3   8  -2  104.49    9.80
   3  -8   2   97.09    8.40
   3  -8   2   95.99    7.90
  -4   8  -2   -0.60    1.70
  -4   8  -2    1.50    2.30
   4  -8   2    2.00    2.10
   4  -8   2    1.00    1.90
  -5   8  -2  138.89   11.80
   5  -8   2  115.89   10.70
   5  -8   2  134.49   10.70
  -6   8  -2   15.10    4.20
   6  -8   2   17.40    4.00
   5   7  -2  424.46   28.00
   5   7  -2  394.06   27.90
   5   7  -2  400.26   27.30
   4   7  -2   10.50    3.80
   4   7  -2    7.70    3.50
   3   7  -2   14.60    4.10
   2   7  -2  769.12   48.20
   2   7  -2  765.22   48.20
  -2  -7   2  810.22   45.70
   1   7  -2  534.85   33.60
   1   7  -2  553.54   34.10
  -1  -7   2  511.65   31.40
   0   7  -2  546.75   34.40
   0   7  -2  492.25   33.40
   0  -7   2  568.54   31.20
  -1   7  -2 2108.39  126.69
  -1   7  -2 2368.86  126.19
   1  -7   2 2182.48  124.79
   1  -7   2 2062.79  123.99
  -2   7  -2   72.69    7.50
  -2   7  -2   72.59    6.70
   2  -7   2   76.39    6.50
  -3   7  -2   44.60    6.20
  -3   7  -2   47.50    4.80
   3  -7   2   39.90    4.70
   3  -7   2   40.40    4.60
  -4   7  -2 1312.47   78.99
  -4   7  -2 1368.96   77.09
   4  -7   2 1399.36   78.29
   4  -7   2 1237.18   77.49
  -5   7  -2   16.80    5.30
   5  -7   2   13.50    4.40
   5  -7   2   17.00    3.90
  -6   7  -2  144.89   12.20
   6  -7   2  167.48   12.70
   6  -7   2  136.79   11.60
  -7   7  -2   16.40    4.00
   7  -7   2   17.90    4.40
   6   6  -2  105.49   10.00
   6   6  -2  105.09   10.80
   6   6  -2  113.09   10.60
   5   6  -2  362.86   25.20
   5   6  -2  397.26   26.20
   5   6  -2  387.96   25.90
   4   6  -2  163.68   12.90
   3   6  -2  308.57   20.50
   3   6  -2  288.47   20.30
   2   6  -2 1330.47   81.29
   2   6  -2 1388.06   81.49
  -2  -6   2 1426.46   79.19
   1   6  -2  460.05   29.70
   1   6  -2  503.65   30.20
  -1  -6   2  466.45   28.00
   0   6  -2   61.89    8.80
   0   6  -2   67.89    6.70
   0  -6   2   64.89    5.40
   0  -6   2   86.59    5.20
  -1   6  -2 1143.79   65.19
  -1   6  -2 1059.69   65.79
   1  -6   2 1129.09   64.39
  -2   6  -2   19.00    3.90
  -2   6  -2   20.80    3.30
   2  -6   2   27.00    3.70
   2  -6   2   21.90    3.10
  -3   6  -2   10.00    2.30
  -3   6  -2   13.30    3.30
   3  -6   2    8.70    2.70
  -4   6  -2 1602.34   91.69
  -4   6  -2 1585.74   93.49
   4  -6   2 1583.64   92.69
   4  -6   2 1620.54   93.09
  -5   6  -2 2563.84  150.48
  -5   6  -2 2702.13  147.89
   5  -6   2 2605.64  150.28
   5  -6   2 2543.85  149.99
  -6   6  -2   49.60    5.80
   6  -6   2   59.19    6.50
   6  -6   2   48.80    6.50
  -7   6  -2  491.95   33.50
   7  -6   2  527.45   33.90
   7  -6   2  573.24   34.60
   7   5  -2  201.68   15.30
   7   5  -2  193.48   15.30
   7   5  -2  172.38   14.10
   6   5  -2  715.23   45.60
   6   5  -2  735.33   45.40
   6   5  -2  740.93   44.90
   5   5  -2   66.49    7.50
   5   5  -2   83.39    7.90
   5   5  -2   72.39    7.50
   4   5  -2   94.39    6.00
   4   5  -2   98.69    8.70
   4   5  -2   95.79    8.40
   3   5  -2 1605.44   92.79
   3   5  -2 1580.14   92.59
   3   5  -2 1579.84   90.09
   2   5  -2   86.79    5.70
   2   5  -2   80.99    7.40
   2   5  -2   82.39   11.30
  -2  -5   2   92.29    5.90
   1   5  -2  939.51   57.69
   1   5  -2 1035.00   58.09
  -1  -5   2  947.21   55.69
  -1  -5   2 1008.70   55.69
   0   5  -2 4610.64  274.27
   0   5  -2 4668.13  273.87
   0  -5   2 4659.53  272.57
   0  -5   2 5100.29  272.97
   0  -5   2 5067.39  272.87
  -1   5  -2    0.50    1.00
  -1   5  -2    3.70    1.40
   1  -5   2    3.90    1.20
  -2   5  -2 1233.58   81.19
  -2   5  -2 1539.05   80.69
   2  -5   2 1335.07   80.39
   2  -5   2 1482.05   80.79
  -3   5  -2  598.04   35.60
  -3   5  -2  572.34   36.70
   3  -5   2  653.93   36.40
   3  -5   2  599.44   37.30
  -4   5  -2  247.38   15.60
  -4   5  -2  217.58   13.60
   4  -5   2  227.68   15.30
   4  -5   2  202.68   14.90
  -5   5  -2  116.69    7.50
  -5   5  -2  133.39   10.00
  -5   5  -2  138.89    9.20
   5  -5   2  120.89    9.90
   5  -5   2  119.79    9.70
  -6   5  -2  314.47   22.10
   6  -5   2  354.16   22.80
   6  -5   2  352.26   22.70
   7  -5   2   28.90    5.00
   7  -5   2   44.40    6.20
   8  -5   2  709.63   44.30
   8  -5   2  704.73   45.70
   7   4  -2   16.10    3.60
   7   4  -2   18.40    3.90
   6   4  -2  378.16   26.90
   6   4  -2  438.46   27.00
   6   4  -2  449.86   25.60
   6   4  -2  425.06   27.80
   5   4  -2    9.60    1.50
   5   4  -2   11.40    2.70
   5   4  -2    5.80    2.30
   5   4  -2    9.20    1.60
   5   4  -2    5.70    2.30
   4   4  -2  194.78   12.30
   4   4  -2  224.18   12.00
   4   4  -2  183.48   13.80
   4   4  -2  181.98   13.70
   4   4  -2  199.68   11.90
   3   4  -2 1158.08   62.39
   3   4  -2 1092.99   64.29
   3   4  -2 1098.59   62.39
   3   4  -2 1024.60   62.59
   3   4  -2 1113.69   64.49
   2   4  -2 5228.48  278.37
   2   4  -2 5141.69  278.37
   2   4  -2 4344.97  276.37
   1   4  -2 2280.57  125.09
   1   4  -2 2192.38  125.09
   1   4  -2 2081.39  123.69
   0   4  -2 3200.98  199.68
   0   4  -2 3591.84  200.18
   0  -4   2 3600.04  199.08
   0  -4   2 3669.43  199.08
  -1   4  -2 5732.53  319.97
  -1   4  -2 5509.05  320.57
   1  -4   2 5714.53  319.77
  -2   4  -2  149.69   11.10
  -2   4  -2  178.18   10.50
   2  -4   2  177.88   10.90
   2  -4   2  155.18   10.30
   2  -4   2  155.08   10.70
  -3   4  -2 2165.38  133.19
  -3   4  -2 2260.37  134.49
   3  -4   2 2488.05  134.49
   3  -4   2 2385.96  134.29
   3  -4   2 2394.06  133.19
   3  -4   2 2397.36  133.29
  -4   4  -2  737.03   45.50
  -4   4  -2  865.31   47.40
   4  -4   2  795.32   47.10
   4  -4   2  790.02   47.20
  -5   4  -2  219.88   14.60
   5  -4   2  207.08   14.70
   5  -4   2  212.18   14.90
  -6   4  -2  211.88   15.00
   6  -4   2  215.28   15.50
   6  -4   2  232.88   15.90
   7  -4   2  273.87   19.30
   7  -4   2  278.77   19.20
   8  -4   2   41.50    6.40
   8  -4   2   34.40    5.70
   8   3  -2  167.58   13.20
   8   3  -2  167.68   13.40
   7   3  -2  194.88   13.10
   7   3  -2  168.88   14.50
   7   3  -2  209.28   13.70
   7   3  -2  206.68   14.70
   6   3  -2  661.23   38.10
   6   3  -2  630.64   38.70
   6   3  -2  625.24   39.50
   6   3  -2  608.64   39.20
   6   3  -2  686.33   37.90
   5   3  -2  259.17   17.50
   5   3  -2  310.97   19.30
   5   3  -2  285.77   18.60
   5   3  -2  319.07   19.20
   4   3  -2   -0.20    1.00
   4   3  -2    1.00    0.70
   4   3  -2    2.00    1.30
   4   3  -2    2.10    0.90
   3   3  -2   82.59    5.20
   3   3  -2   95.89    6.80
   3   3  -2   78.59    5.40
   3   3  -2   80.29    6.50
   3   3  -2   87.39    5.20
  -3  -3   2   77.29    5.40
   2   3  -2    7.90    1.20
   2   3  -2    5.70    1.50
   2   3  -2    5.80    0.70
   2   3  -2    5.50    1.60
  -2  -3   2    7.00    0.90
   1   3  -2    0.80    0.80
   1   3  -2    1.50    0.50
   1   3  -2    0.70    0.70
  -1  -3   2    3.10    0.60
  -1  -3   2    2.90    0.50
   0   3  -2  669.03   38.20
   0   3  -2  655.63   39.70
   0  -3   2  676.53   38.40
   0  -3   2  660.93   38.20
   1  -3   2 6558.04  370.36
  -2   3  -2 3488.35  184.28
  -2   3  -2 3274.87  185.08
  -2   3  -2 3509.75  184.28
   2  -3   2 3196.38  184.28
   2  -3   2 2866.11  184.08
   2  -3   2 3204.78  184.88
  -3   3  -2  199.48   11.20
  -3   3  -2  205.18   12.40
  -3   3  -2  162.68   10.90
   3  -3   2  184.18   11.20
   3  -3   2  168.38   12.10
   3  -3   2  197.98   12.50
   3  -3   2  197.48   11.00
  -4   3  -2 3977.50  234.38
  -4   3  -2 4184.28  233.08
   4  -3   2 4069.29  234.58
   4  -3   2 4346.67  234.78
   4  -3   2 4046.50  232.98
  -5   3  -2   28.00    3.80
  -5   3  -2   25.00    2.00
   5  -3   2   27.00    1.90
   5  -3   2   31.10    4.30
   5  -3   2   26.10    4.10
   6  -3   2  154.98   11.50
   6  -3   2  138.39   11.20
   7  -3   2  343.67   23.00
   7  -3   2  347.57   23.10
   8  -3   2  202.68   15.40
   8   2  -2  132.29   10.80
   8   2  -2  133.09   11.00
   7   2  -2    7.90    2.50
   7   2  -2   15.20    3.60
   7   2  -2    9.40    2.30
   7   2  -2   12.00    2.80
   7   2  -2   12.40    2.40
   6   2  -2   51.49    5.20
   6   2  -2   48.50    4.30
   6   2  -2   46.60    5.10
   6   2  -2   39.70    4.40
   5   2  -2 1247.48   72.59
   5   2  -2 1253.57   72.09
   5   2  -2 1183.38   73.29
   5   2  -2 1299.97   72.39
   5   2  -2 1294.17   73.19
   4   2  -2 1507.25   83.79
   4   2  -2 1454.05   82.59
   4   2  -2 1467.15   83.59
   4   2  -2 1372.76   82.79
   3   2  -2 4591.94  236.48
   3   2  -2 3821.92  237.18
   3   2  -2 4132.99  236.58
   2   2  -2 1188.18   69.09
   2   2  -2 1324.17   68.99
   2   2  -2 1185.68   69.29
   2   2  -2 1207.08   69.99
  -2  -2   2 1194.28   69.29
   0   2  -2 2259.57  120.19
   0   2  -2 2068.69  120.29
   0   2  -2 2120.99  119.99
   0   2  -2 2214.98  120.29
   0   2  -2 2001.50  120.49
   0  -2   2 2117.69  120.09
   0  -2   2 2155.68  120.29
   0  -2   2 2037.30  120.29
  -1   2  -2 2207.58  123.69
  -1   2  -2 2298.87  123.79
  -1   2  -2 2368.76  123.99
  -1   2  -2 2044.60  124.09
   1  -2   2 2244.98  124.09
   1  -2   2 2093.69  123.79
   1  -2   2 2042.10  123.99
  -2   2  -2 1593.64   92.79
  -2   2  -2 1687.43   93.39
   2  -2   2 1575.44   93.39
   2  -2   2 1694.53   92.89
  -3   2  -2   10.00    1.60
  -3   2  -2    6.90    1.10
   3  -2   2    9.50    1.00
   3  -2   2    7.40    1.70
  -4   2  -2 1464.25   83.19
  -4   2  -2 1528.15   84.29
   4  -2   2 1420.26   84.59
   4  -2   2 1474.25   84.59
   4  -2   2 1440.26   83.09
   5  -2   2  873.11   51.09
   5  -2   2  883.01   51.19
   5  -2   2  837.92   49.20
   6  -2   2  676.33   41.70
   6  -2   2  656.73   41.60
   6  -2   2  722.43   39.30
   7  -2   2  414.26   26.20
   7  -2   2  393.36   26.10
   8  -2   2   -1.40    2.30
   8  -2   2    4.20    2.80
   8   1  -2  260.17   17.50
   8   1  -2  265.87   17.50
   8   1  -2  251.97   17.10
   8   1  -2  254.47   17.80
   7   1  -2   32.40    4.80
   7   1  -2   36.00    4.10
   7   1  -2   31.00    4.40
   7   1  -2   37.40    4.80
   7   1  -2   31.00    3.30
   6   1  -2  127.59    9.20
   6   1  -2  103.29    8.60
   6   1  -2  115.09    8.00
   6   1  -2  125.19    8.60
   6   1  -2  118.39    8.80
   5   1  -2 1972.80  115.79
   5   1  -2 2101.49  116.69
   5   1  -2 1952.20  116.19
   5   1  -2 2107.79  116.19
   4   1  -2   77.59    5.40
   4   1  -2   69.09    5.60
   4   1  -2   73.79    5.20
   3   1  -2 6013.60  342.57
  -3  -1   2 6117.99  342.47
   2   1  -2 4349.56  245.88
   2   1  -2 4467.95  246.08
  -2  -1   2 4413.16  246.08
  -2  -1   2 4193.08  245.78
   0   1  -2  941.81   53.69
   0   1  -2  869.51   53.49
   0  -1   2 1009.20   53.69
   0  -1   2  921.61   53.39
   0  -1   2  969.00   53.49
  -1   1  -2    7.20    0.90
  -1   1  -2    3.70    0.70
  -1   1  -2    5.30    0.40
   1  -1   2    2.70    0.70
  -3   1  -2  603.34   33.80
   3  -1   2  579.84   33.80
   3  -1   2  626.14   34.60
   3  -1   2  579.04   33.40
   3  -1   2  575.94   33.40
   3  -1   2  561.84   34.10
  -4   1  -2 3372.46  186.78
   4  -1   2 3531.05  188.08
   4  -1   2 3174.68  186.58
   4  -1   2 3559.54  187.98
   4  -1   2 3079.19  186.58
   4  -1   2 3108.99  186.78
   5  -1   2   51.69    3.90
   5  -1   2   58.09    3.90
   5  -1   2   58.39    5.30
   6  -1   2   73.19    5.40
   6  -1   2   85.39    7.20
   6  -1   2   73.79    6.80
   6  -1   2   79.19    5.40
   7  -1   2  433.86   25.90
   7  -1   2  427.36   27.00
   7  -1   2  397.46   26.60
   8  -1   2   30.80    5.10
   8  -1   2   29.40    5.10
   8  -1   2   33.70    4.50
   8   0  -2    0.00    1.90
   8   0  -2   -0.10    1.90
   8   0  -2   -1.80    1.60
   8   0  -2   -1.50    2.30
   7   0  -2   13.80    3.10
   7   0  -2   10.00    2.40
   7   0  -2   10.40    2.60
   7   0  -2    8.10    2.40
   6   0  -2 2332.97  126.59
   6   0  -2 1980.10  124.89
   6   0  -2 2345.27  125.19
   6   0  -2 2171.68  126.29
   5   0  -2  150.78   10.40
   5   0  -2  148.79    9.40
   5   0  -2  159.28    9.50
   5   0  -2  163.78   10.60
   4   0  -2 1883.31  101.89
   4   0  -2 1621.84  101.09
   4   0  -2 1860.61  101.99
   4   0  -2 1776.32  101.09
   3   0  -2 2431.36  136.09
   3   0  -2 2532.85  136.79
   3   0  -2 2257.37  136.59
   1   0  -2  895.81   50.69
   1   0  -2  940.91   50.79
   1   0  -2  880.91   50.59
   1   0  -2  982.60   50.79
  -1   0   2  865.81   50.69
  -1   0   2  859.71   50.59
  -1   0   2  831.82   50.79
  -1   0   2  884.91   50.69
  -1   0  -2  628.14   33.70
  -1   0  -2  601.24   33.50
   1   0   2  529.75   33.20
   1   0   2  618.04   33.70
   1   0   2  581.24   33.60
   1   0   2  569.54   33.50
  -2   0  -2 4326.57  241.98
   2   0   2 4236.38  241.78
   3   0   2 6688.63  377.86
   4   0   2 1259.47   74.39
   4   0   2 1312.47   74.59
   4   0   2 1344.07   75.09
   4   0   2 1293.77   74.99
   5   0   2   69.79    5.70
   5   0   2   66.69    5.90
   5   0   2   79.59    5.60
   5   0   2   72.89    5.40
   5   0   2   73.49    6.00
   6   0   2  298.37   18.10
   6   0   2  290.77   18.30
   6   0   2  300.77   19.10
   6   0   2  285.17   19.00
   6   0   2  291.77   18.00
   7   0   2  291.77   19.90
   7   0   2  320.97   19.10
   7   0   2  294.57   20.10
   7   0   2  303.77   18.80
   7   0   2  308.27   19.40
   8   0   2  150.18   11.70
   8   0   2  141.69   11.80
   8   0   2  164.18   11.20
   8  -1  -2  541.35   33.30
   8  -1  -2  510.45   32.90
   7  -1  -2  204.98   15.00
   7  -1  -2  235.88   15.30
   6  -1  -2  900.31   54.69
   6  -1  -2  953.80   54.69
   5  -1  -2  142.79   10.20
   5  -1  -2  161.68   10.60
   4  -1  -2 2298.97  132.49
   4  -1  -2 2347.36  132.49
   3  -1  -2 2032.10  112.99
   3  -1  -2 1863.81  112.69
   3  -1  -2 1900.01  112.89
  -3   1   2 2134.49  112.69
   1  -1  -2 2571.74  143.49
   1  -1  -2 2564.54  142.39
   1  -1  -2 2662.93  142.89
  -1   1   2 2277.87  142.69
  -1   1   2 2526.75  142.39
  -1  -1  -2   19.50    1.90
  -1  -1  -2   20.90    1.70
  -1  -1  -2   23.20    2.00
  -1  -1  -2   23.50    1.70
   1   1   2   20.50    1.70
   1   1   2   22.30    1.80
   1   1   2   23.00    2.00
   1   1   2   18.60    1.90
  -2  -1  -2 1212.48   69.49
  -2  -1  -2 1140.19   69.09
   2   1   2 1300.97   69.29
   2   1   2 1211.98   69.59
   2   1   2 1218.98   69.59
   4   1   2 2070.09  122.49
   4   1   2 2068.69  122.19
   4   1   2 2146.19  122.49
   4   1   2 2224.68  122.59
   4   1   2 2230.28  122.59
   5   1   2   75.49    5.70
   5   1   2   76.09    5.60
   5   1   2   69.49    5.80
   5   1   2   67.29    5.60
   5   1   2   65.29    5.80
   6   1   2  733.73   44.50
   6   1   2  762.32   45.00
   6   1   2  738.03   44.60
   6   1   2  797.02   45.30
   6   1   2  759.32   44.80
   7   1   2  469.75   31.20
   7   1   2  527.65   31.80
   7   1   2  533.65   31.30
   7   1   2  508.75   31.20
   7   1   2  514.15   30.90
   8   1   2  250.77   17.40
   8   1   2  249.58   17.10
   8   1   2  268.57   17.80
   8  -2  -2  207.08   15.20
   8  -2  -2  215.98   15.40
   7  -2  -2 1239.58   72.89
   6  -2  -2    3.50    2.30
   6  -2  -2    4.30    2.20
   5  -2  -2  721.23   40.70
   5  -2  -2  700.03   40.70
  -5   2   2  633.34   39.50
   4  -2  -2 4979.70  263.67
   4  -2  -2 4783.42  263.67
  -4   2   2 4117.69  263.77
  -4   2   2 4705.03  262.87
   3  -2  -2  650.83   38.70
   3  -2  -2  628.54   38.60
  -3   2   2  683.93   38.30
  -3   2   2  685.03   39.20
   2  -2  -2  577.64   35.10
  -2   2   2  587.94   34.50
  -2   2   2  604.64   36.40
  -2   2   2  654.63   35.20
   0  -2  -2  567.74   31.70
   0  -2  -2  552.14   31.20
   0  -2  -2  548.25   31.80
   0   2   2  600.04   31.60
   0   2   2  554.24   31.20
   0   2   2  486.15   31.80
   0   2   2  514.15   31.60
  -1  -2  -2 4524.15  251.37
   1   2   2 4227.58  251.87
   1   2   2 4608.04  251.47
   2   2   2 5023.40  290.67
   2   2   2 5262.97  290.67
   2   2   2 5114.79  290.07
   3   2   2   64.59    5.10
   3   2   2   64.59    5.00
   3   2   2   58.29    4.30
   3   2   2   58.39    4.60
   4   2   2  382.96   23.20
   4   2   2  379.86   23.40
   4   2   2  381.16   23.60
   4   2   2  392.46   23.20
   4   2   2  383.06   22.90
   5   2   2  295.97   18.00
   5   2   2  267.87   17.70
   5   2   2  276.27   17.50
   5   2   2  281.77   18.20
   5   2   2  289.87   17.80
   6   2   2  235.38   15.60
   6   2   2  226.38   15.60
   6   2   2  240.38   15.90
   6   2   2  246.08   18.20
   7   2   2  994.90   58.99
   7   2   2 1013.60   59.29
   7   2   2 1018.60   59.59
   7   2   2  998.80   58.89
   7   2   2  988.90   59.29
   8   2   2  142.29   12.20
   8  -3  -2   47.70    6.50
   8  -3  -2   70.09    7.00
   7  -3  -2    2.50    2.10
   7  -3  -2   -0.90    1.90
   6  -3  -2  248.68   17.00
   6  -3  -2  258.87   17.10
   5  -3  -2 1510.95   82.19
   5  -3  -2 1527.85   82.29
  -5   3   2 1316.37   80.89
  -5   3   2 1314.47   82.39
   4  -3  -2  899.81   53.59
   4  -3  -2  937.21   53.79
  -4   3   2  958.80   52.99
  -4   3   2  873.41   54.09
   3  -3  -2 2294.37  138.79
   3  -3  -2 2401.86  138.69
  -3   3   2 2304.67  137.69
  -3   3   2 2526.65  139.49
  -3   3   2 2608.64  137.79
  -3   3   2 2476.25  138.59
   2  -3  -2 1298.37   69.79
   2  -3  -2 1110.49   69.79
  -2   3   2 1216.88   69.89
  -2   3   2 1242.08   69.39
  -2   3   2 1215.38   70.39
   1  -3  -2 2936.31  172.68
  -1   3   2 2927.21  172.38
  -1   3   2 3061.09  173.08
  -1   3   2 3313.97  172.68
  -1   3   2 2985.50  173.18
  -1  -3  -2  660.83   35.70
   1   3   2  567.54   35.80
   1   3   2  611.04   35.90
   1   3   2  600.24   36.10
   2   3   2  631.44   39.20
   2   3   2  737.53   39.90
   2   3   2  675.63   38.00
   2   3   2  633.44   38.20
   2   3   2  679.43   39.50
   3   3   2 2785.12  161.68
   3   3   2 2829.92  160.38
   3   3   2 2929.71  161.58
   3   3   2 2899.81  161.28
   3   3   2 2710.63  160.08
   4   3   2  121.19    8.00
   4   3   2  115.49    9.30
   4   3   2  135.99    9.10
   4   3   2  128.29    9.50
   5   3   2  172.88   11.20
   5   3   2  167.18   10.60
   5   3   2  168.58   11.80
   5   3   2  161.38   11.90
   5   3   2  154.68   11.40
   6   3   2  759.32   47.40
   6   3   2  819.92   48.10
   6   3   2  766.52   47.40
   6   3   2  828.72   47.20
   6   3   2  793.52   46.40
   7   3   2    6.60    2.00
   7   3   2    9.20    3.10
   7   3   2    7.50    2.60
   7   3   2   13.20    3.30
   7   3   2   10.50    3.00
   8  -4  -2   50.59    6.80
   8  -4  -2   48.80    6.70
   7  -4  -2  155.98   12.40
   7  -4  -2  170.38   12.70
   6  -4  -2   45.40    5.30
   6  -4  -2   48.00    5.30
  -6   4   2   43.40    5.90
  -6   4   2   53.09    4.10
   5  -4  -2  373.66   22.90
   5  -4  -2  356.26   22.60
  -5   4   2  350.76   21.60
  -5   4   2  352.46   23.20
   4  -4  -2  174.38   11.80
  -4   4   2  165.78   11.00
   3  -4  -2 1173.98   68.99
   3  -4  -2 1174.08   69.29
  -3   4   2 1155.28   69.89
  -3   4   2 1195.28   68.29
  -3   4   2 1282.27   69.19
   2  -4  -2 5570.44  293.57
   2  -4  -2 4637.04  293.77
  -2   4   2 5295.27  293.47
  -2   4   2 5050.69  294.57
  -2   4   2 5375.56  294.07
   1  -4  -2  357.56   19.90
   1  -4  -2  326.57   20.40
  -1   4   2  346.47   21.20
  -1   4   2  318.77   20.80
   0  -4  -2 4064.69  216.68
   0  -4  -2 3670.03  215.78
   0   4   2 3876.01  217.38
   0   4   2 3671.63  217.28
  -1  -4  -2  249.88   14.90
   1   4   2  215.68   15.10
   1   4   2  253.17   15.60
   1   4   2  232.98   15.60
  -2  -4  -2  545.75   32.60
   2   4   2  558.24   33.30
   2   4   2  559.44   33.30
   2   4   2  542.65   33.50
   3   4   2 1373.56   79.49
   3   4   2 1326.17   78.99
   3   4   2 1383.16   79.19
   4   4   2   23.90    4.00
   4   4   2   14.70    1.60
   4   4   2   14.70    1.90
   4   4   2   18.00    3.30
   5   4   2   35.70    4.00
   5   4   2   41.20    5.20
   5   4   2   36.50    5.00
   5   4   2   29.70    5.00
   6   4   2  734.53   45.20
   6   4   2  724.83   43.50
   6   4   2  751.92   44.80
   6   4   2  726.63   44.70
   7   4   2   46.30    6.40
   7   4   2   47.90    6.60
   7   4   2   47.70    6.30
   8  -5  -2   11.30    3.50
   8  -5  -2    7.10    4.90
   7  -5  -2   76.79    7.90
   7  -5  -2   72.29    7.50
   6  -5  -2 1397.26   79.99
  -6   5   2 1242.98   79.19
  -6   5   2 1377.36   76.99
   5  -5  -2  303.47   21.10
   5  -5  -2  339.87   21.70
  -5   5   2  309.27   22.00
  -5   5   2  372.76   20.60
   4  -5  -2 1070.49   67.89
   4  -5  -2 1217.88   68.59
  -4   5   2 1227.48   69.39
   3  -5  -2   46.60    4.60
   3  -5  -2   54.19    4.40
  -3   5   2   46.90    5.00
  -3   5   2   38.40    3.70
  -3   5   2   49.80    4.40
   2  -5  -2   21.20    3.10
   2  -5  -2   22.80    2.40
  -2   5   2   19.50    3.00
  -2   5   2   16.70    3.10
   1  -5  -2   52.39    3.80
   1  -5  -2   55.49    4.50
  -1   5   2   42.60    4.70
  -1   5   2   47.20    5.00
   0  -5  -2  388.46   23.40
   0   5   2  370.46   24.20
   0   5   2  394.86   23.90
   0   5   2  390.46   24.40
  -1  -5  -2  320.47   18.70
   1   5   2  288.57   19.40
   1   5   2  291.57   19.50
   1   5   2  294.77   19.40
  -2  -5  -2  140.59    9.90
   2   5   2  143.79   10.80
   2   5   2  152.48   10.80
   2   5   2  147.99   11.10
   3   5   2 1224.88   73.69
   3   5   2 1290.77   73.49
   3   5   2 1231.28   73.29
   4   5   2  341.97   22.40
   4   5   2  324.07   21.70
   4   5   2  332.17   21.90
   5   5   2  128.59   10.70
   5   5   2  138.79    9.40
   5   5   2  122.19   10.50
   6   5   2  147.79   12.70
   6   5   2  142.09   12.00
   6   5   2  154.28   12.00
   7  -6  -2    8.30    3.80
   7  -6  -2   10.10    3.70
  -7   6   2    6.20    3.10
   6  -6  -2  522.65   33.70
   6  -6  -2  539.85   34.30
  -6   6   2  548.05   32.40
  -6   6   2  564.04   35.00
   5  -6  -2  360.56   23.10
   5  -6  -2  309.77   21.10
  -5   6   2  342.17   19.50
  -5   6   2  323.67   20.60
  -5   6   2  306.97   22.20
   4  -6  -2  365.26   23.50
   4  -6  -2  376.06   23.00
  -4   6   2  354.56   24.20
  -4   6   2  399.46   23.20
  -4   6   2  338.27   22.00
   3  -6  -2 1721.83   91.79
   3  -6  -2 1563.84   92.39
  -3   6   2 1395.06   91.39
  -3   6   2 1593.24   93.49
  -3   6   2 1702.13   92.49
   2  -6  -2  835.32   55.19
   2  -6  -2  882.71   55.99
  -2   6   2 1062.39   56.19
  -2   6   2 1077.19   58.49
  -2   6   2  966.10   57.49
   1  -6  -2 2406.96  135.09
   1  -6  -2 2465.55  136.29
  -1   6   2 2418.56  137.59
  -1   6   2 2103.19  136.69
  -1   6   2 2515.35  139.89
   0  -6  -2   31.20    2.50
   0  -6  -2   28.60    3.50
   0   6   2   33.40    4.50
   0   6   2   31.00    4.50
   0   6   2   32.10    4.80
  -1  -6  -2  119.89    8.20
   1   6   2   97.89    8.60
   1   6   2  108.99    9.10
   1   6   2  103.49    9.10
  -2  -6  -2  480.85   30.70
   2   6   2  555.74   32.40
   2   6   2  508.45   32.40
   2   6   2  502.85   31.90
   3   6   2 1071.09   61.09
   3   6   2  975.30   61.39
   3   6   2 1010.00   60.99
   4   6   2    9.80    3.20
   4   6   2   10.30    3.50
   4   6   2    7.00    3.00
   5   6   2    6.50    3.50
   5   6   2    6.30    2.80
   7  -7  -2  294.67   23.60
   7  -7  -2  310.17   21.60
  -7   7   2  307.77   22.20
   6  -7  -2   20.30    4.20
   6  -7  -2   22.40    4.00
  -6   7   2   27.10    3.60
  -6   7   2   11.30    3.60
   5  -7  -2    3.20    2.40
   5  -7  -2    4.40    2.40
  -5   7   2    2.70    2.50
  -5   7   2    4.70    1.70
  -5   7   2    2.90    1.90
   4  -7  -2  262.17   17.90
   4  -7  -2  252.77   20.90
  -4   7   2  326.17   25.40
  -4   7   2  305.57   17.60
  -4   7   2  259.07   18.30
   3  -7  -2  176.08   10.60
   3  -7  -2  127.49   10.80
  -3   7   2  120.49   10.70
  -3   7   2  152.68   12.30
  -3   7   2  169.08   11.90
   2  -7  -2  153.08   12.00
  -2   7   2  204.38   12.60
  -2   7   2  168.78   12.80
  -2   7   2  173.68   13.60
   1  -7  -2 2214.38  117.59
   1  -7  -2 2133.49  116.09
  -1   7   2 1887.71  118.29
  -1   7   2 1801.42  117.49
  -1   7   2 2160.78  119.39
   0   7   2   25.00    4.40
   0   7   2   33.50    5.20
   1   7   2  710.13   42.40
   1   7   2  673.83   42.80
   1   7   2  684.83   42.80
  -2  -7  -2 1087.29   69.89
   2   7   2 1259.67   72.39
   2   7   2 1287.97   72.29
   2   7   2 1198.98   71.59
   3   7   2  233.08   17.60
   3   7   2  259.47   19.10
   3   7   2  257.07   18.60
   4   7   2   15.70    4.40
   4   7   2   13.90    4.00
   4   7   2   10.90    4.00
   5   7   2   89.19   15.80
   5   7   2   81.79    8.80
   6  -8  -2  217.18   16.60
   6  -8  -2  220.28   15.70
  -6   8   2  212.18   17.50
   5  -8  -2  106.59    9.20
   5  -8  -2  105.19    9.70
  -5   8   2  134.79    9.60
  -5   8   2  103.89   10.70
   4  -8  -2  132.69   10.90
   4  -8  -2  131.59    9.90
  -4   8   2  128.89   11.80
  -4   8   2  133.79   10.60
  -4   8   2  135.29    9.80
   3  -8  -2  184.38   13.40
   3  -8  -2  185.78   12.40
  -3   8   2  186.28   13.00
  -3   8   2  203.78   15.40
  -3   8   2  166.68   13.40
   2  -8  -2   16.10    2.40
   2  -8  -2   11.90    2.80
  -2   8   2   14.80    3.90
  -2   8   2   10.20    2.90
  -2   8   2   10.90    3.00
   1  -8  -2   49.00    5.10
   1  -8  -2   53.99    4.10
  -1   8   2   55.29    7.50
  -1   8   2   38.80    6.40
  -1   8   2   50.19    6.30
   0  -8  -2   40.90    4.60
   0   8   2   36.00    5.70
   0   8   2   43.30    6.30
   0   8   2   35.50    5.80
  -1  -8  -2    1.10    1.70
   1   8   2    0.30    2.30
   1   8   2    1.50    2.40
   1   8   2    0.20    2.30
  -2  -8  -2  531.25   30.50
   2   8   2  475.55   31.90
   2   8   2  477.15   32.50
   2   8   2  480.65   32.60
   3   8   2  175.08   15.40
   3   8   2  190.38   14.90
   3   8   2  195.78   15.40
  -5   9   2  238.68   19.10
   4  -9  -2   83.29    8.30
   4  -9  -2   84.09    8.10
  -4   9   2   77.99    8.20
  -4   9   2   84.69    7.60
  -4   9   2   75.99   10.00
   3  -9  -2  226.88   16.50
   3  -9  -2  252.67   15.20
  -3   9   2  226.28   18.10
  -3   9   2  205.58   15.70
  -3   9   2  219.48   16.90
   2  -9  -2  111.49   10.00
  -2   9   2  138.09   12.20
  -2   9   2  132.59   11.40
  -2   9   2  149.79   11.10
  -1   9   2    9.80    3.40
  -1   9   2   15.30    3.80
  -1   9   2    7.20    3.40
   0  -9  -2  220.48   15.00
   0   9   2  229.98   17.50
   0   9   2  190.88   16.30
   0   9   2  210.38   15.80
  -1  -9  -2   46.60    5.60
   1   9   2   36.30    6.30
   1   9   2   34.90    6.30
   1   9   2   43.70    6.70
   2   9   2   70.59    9.50
   2   9   2   74.49    9.70
   2   9   2   53.19    7.40
   0  10  -3   -0.50    2.70
   0  10  -3    0.00    2.90
  -1  10  -3  214.58   16.80
   1 -10   3  212.88   14.80
  -2  10  -3   95.49    9.60
  -2  10  -3   93.09   16.50
   2 -10   3   96.19    8.60
  -3  10  -3  123.59   12.80
  -3  10  -3  138.59   11.60
   3 -10   3  140.79   11.30
   3   9  -3   53.79    8.40
   2   9  -3  220.58   17.60
   2   9  -3  217.78   17.40
   1   9  -3   -3.30    3.00
   1   9  -3   -0.80    2.60
   0   9  -3    2.50    3.10
   0   9  -3    3.50    2.80
   0  -9   3    6.00    2.00
  -1   9  -3   78.99    9.30
  -1   9  -3   81.99    8.20
   1  -9   3   87.09    7.20
  -2   9  -3   41.60    7.10
  -2   9  -3   40.80    5.90
   2  -9   3   46.10    4.60
   2  -9   3   37.50    5.30
  -3   9  -3   79.29    7.80
  -3   9  -3   54.19    8.20
   3  -9   3   87.29    7.00
   3  -9   3   74.59    7.30
  -4   9  -3  249.68   15.40
  -4   9  -3  184.88   16.40
   4  -9   3  214.98   14.90
   4  -9   3  191.68   15.40
  -5   9  -3   20.40    4.90
   5  -9   3   15.10    4.00
   5  -9   3   13.40    3.60
   4   8  -3  152.68   13.90
   4   8  -3  165.38   13.90
   3   8  -3  162.28   14.20
   3   8  -3  186.78   14.80
   2   8  -3    3.50    2.80
   2   8  -3    3.30    2.70
   1   8  -3  423.26   28.10
   1   8  -3  410.76   27.90
  -1  -8   3  409.06   24.90
   0   8  -3   27.30    6.20
   0   8  -3   21.80    4.40
   0  -8   3   28.40    2.70
   0  -8   3   27.80    3.60
  -1   8  -3    5.40    2.60
  -1   8  -3    6.90    4.10
   1  -8   3    3.30    2.00
   1  -8   3    6.10    1.80
  -2   8  -3   25.80    7.80
  -2   8  -3   21.60    4.00
   2  -8   3   32.00    4.30
  -3   8  -3  120.09    9.60
  -3   8  -3  145.99   11.50
   3  -8   3  112.99    9.50
   3  -8   3  120.59    9.40
  -4   8  -3    1.50    2.50
  -4   8  -3   -3.00    2.10
   4  -8   3   -2.80    1.70
   4  -8   3   -0.10    1.70
  -5   8  -3   33.70    5.80
   5  -8   3   33.20    5.10
   5  -8   3   33.30    5.50
  -6   8  -3    9.70    3.80
   6  -8   3    7.60    3.10
   5   7  -3    4.20    3.20
   5   7  -3   -1.10    2.90
   5   7  -3    1.00    3.60
   4   7  -3  155.68   13.30
   4   7  -3  161.58   13.30
   3   7  -3   32.50    5.60
   3   7  -3   40.50    7.00
   2   7  -3  156.28   12.90
   2   7  -3  184.78   13.60
  -2  -7   3  169.98   10.80
   1   7  -3 1050.49   63.69
   1   7  -3 1105.39   64.29
  -1  -7   3 1047.90   61.39
   0   7  -3 1258.17   79.79
   0   7  -3 1465.15   80.99
   0  -7   3 1311.47   78.19
   0  -7   3 1413.86   77.69
  -1   7  -3    3.20    2.10
  -1   7  -3    0.40    1.50
   1  -7   3    0.80    1.50
   1  -7   3    1.70    1.30
  -2   7  -3  976.20   64.89
  -2   7  -3 1131.29   64.69
   2  -7   3 1135.39   63.79
   2  -7   3 1101.29   63.39
  -3   7  -3   47.20    6.50
  -3   7  -3   56.29    5.10
   3  -7   3   37.70    4.60
   3  -7   3   41.50    5.10
  -4   7  -3  459.15   31.50
  -4   7  -3  476.55   29.60
   4  -7   3  488.85   30.70
   4  -7   3  550.94   31.40
  -5   7  -3  110.19    9.70
   5  -7   3  111.89    9.60
   5  -7   3   99.29    9.20
  -6   7  -3  106.29    9.80
   6  -7   3  105.29    9.60
   6  -7   3  112.19   10.00
  -7   7  -3    0.40    2.60
   7  -7   3    1.50    2.70
   7  -7   3    3.20    2.90
   6   6  -3  388.96   26.50
   6   6  -3  364.36   26.20
   6   6  -3  391.56   25.70
   5   6  -3  484.05   30.90
   5   6  -3  450.05   30.80
   4   6  -3   39.70    6.20
   3   6  -3    5.90    2.40
   3   6  -3    5.40    2.40
   2   6  -3  359.86   24.20
   2   6  -3  348.77   21.70
   2   6  -3  372.16   24.20
  -2  -6   3  401.76   22.00
   1   6  -3  512.15   31.50
   1   6  -3  478.95   31.60
  -1  -6   3  520.95   29.10
   0   6  -3    5.40    2.20
   0   6  -3    4.70    2.00
   0  -6   3    5.20    1.40
   0  -6   3    2.80    1.20
  -1   6  -3  878.71   53.19
  -1   6  -3  929.31   52.49
   1  -6   3  783.02   51.29
   1  -6   3  961.50   51.79
  -2   6  -3 2831.72  150.78
  -2   6  -3 2448.56  151.58
   2  -6   3 2583.64  150.58
   2  -6   3 2669.13  150.48
  -3   6  -3 5112.39  269.87
  -3   6  -3 4553.04  268.07
   3  -6   3 4520.55  268.77
  -4   6  -3   39.60    3.60
  -4   6  -3   37.60    5.30
   4  -6   3   29.70    4.60
   4  -6   3   38.00    5.30
  -5   6  -3  388.96   26.20
  -5   6  -3  456.15   23.60
   5  -6   3  355.96   26.10
   5  -6   3  390.66   26.00
  -6   6  -3    3.90    2.10
   6  -6   3    1.80    2.10
   6  -6   3    4.90    2.70
  -7   6  -3  336.67   23.30
   7  -6   3  355.36   24.10
   7  -6   3  365.66   24.40
   7   5  -3    7.00    3.80
   7   5  -3   12.30    3.60
   7   5  -3    8.80    3.40
   6   5  -3    2.80    2.50
   6   5  -3    8.30    3.30
   6   5  -3   -1.40    2.30
   5   5  -3 1631.94   92.39
   5   5  -3 1539.85   91.79
   5   5  -3 1523.75   89.79
   4   5  -3   11.00    3.20
   4   5  -3   17.30    2.00
   4   5  -3   11.10    2.90
   3   5  -3 1032.60   61.09
   3   5  -3 1022.10   61.09
   2   5  -3 4989.00  287.57
   2   5  -3 4632.94  287.27
  -2  -5   3 5512.75  285.37
   1   5  -3 2597.94  138.49
   1   5  -3 2406.86  139.19
   1   5  -3 2240.58  138.89
  -1  -5   3 2441.56  137.29
   0   5  -3  186.78   13.10
   0   5  -3  185.48   12.60
   0  -5   3  191.48   11.70
  -1   5  -3 2631.84  142.99
  -1   5  -3 2289.57  143.49
   1  -5   3 2581.04  142.59
  -2   5  -3  355.36   24.20
  -2   5  -3  417.96   23.50
   2  -5   3  379.76   23.60
  -3   5  -3   24.80    2.70
  -3   5  -3   30.60    4.20
   3  -5   3   27.30    3.80
  -4   5  -3 2861.01  161.18
  -4   5  -3 2902.61  164.78
   4  -5   3 2712.03  162.88
   4  -5   3 2909.61  163.18
  -5   5  -3  400.66   23.70
   5  -5   3  346.07   23.60
   5  -5   3  348.87   23.50
  -6   5  -3  465.05   32.90
   6  -5   3  582.04   34.00
   6  -5   3  569.84   34.00
   7  -5   3 1015.10   59.29
   7  -5   3  930.51   58.69
   8  -5   3   12.00    4.30
   8  -5   3    6.20    3.40
   7   4  -3   41.80    6.10
   7   4  -3   38.30    5.10
   7   4  -3   42.60    6.20
   6   4  -3  629.04   39.40
   6   4  -3  601.64   38.80
   6   4  -3  628.04   39.70
   6   4  -3  682.23   37.80
   5   4  -3  225.18   16.20
   5   4  -3  226.98   16.10
   5   4  -3  237.18   14.60
   5   4  -3  236.58   13.60
   4   4  -3  560.44   35.00
   4   4  -3  572.64   33.50
   4   4  -3  584.34   35.30
   3   4  -3 2201.98  137.99
   3   4  -3 2583.14  139.89
   3   4  -3 2461.05  139.49
  -3  -4   3 2486.05  137.59
   2   4  -3 9708.53  547.85
   1   4  -3  430.46   24.50
   1   4  -3  379.36   25.60
   1   4  -3  403.66   25.50
   1   4  -3  452.65   24.50
  -1  -4   3  404.46   24.40
  -1  -4   3  440.66   24.30
   0   4  -3 1043.10   60.69
   0   4  -3  985.70   60.29
   0  -4   3 1087.69   59.99
   0  -4   3 1043.90   59.59
   0  -4   3 1047.60   60.19
  -2   4  -3 6432.96  385.96
  -2   4  -3 7435.66  385.26
   2  -4   3 6568.84  385.66
  -3   4  -3 6059.79  347.27
  -3   4  -3 5833.62  345.77
   3  -4   3 6484.55  347.37
  -4   4  -3  517.65   28.90
   4  -4   3  444.06   28.80
   4  -4   3  441.66   27.20
   4  -4   3  474.05   28.90
  -5   4  -3  283.87   18.90
  -5   4  -3  329.87   17.50
   5  -4   3  287.77   17.30
   5  -4   3  273.87   19.40
   5  -4   3  274.47   19.30
  -6   4  -3   67.59    6.40
   6  -4   3   71.49    7.00
   6  -4   3   76.19    7.20
   7  -4   3  638.64   38.80
   7  -4   3  586.44   38.20
   8  -4   3   11.60    3.70
   8  -4   3   13.20    4.10
   8   3  -3   12.30    3.10
   8   3  -3   11.90    3.90
   7   3  -3   43.60    6.00
   7   3  -3   37.50    5.50
   7   3  -3   52.39    5.10
   7   3  -3   43.60    4.60
   6   3  -3  695.03   40.90
   6   3  -3  679.13   42.20
   6   3  -3  725.93   41.60
   6   3  -3  722.03   43.00
   6   3  -3  711.03   43.10
   5   3  -3    3.70    1.80
   5   3  -3    4.50    1.10
   5   3  -3    8.30    2.50
   5   3  -3    5.40    1.50
   4   3  -3  211.68   12.80
   4   3  -3  202.08   12.40
   4   3  -3  207.88   12.30
   4   3  -3  198.58   13.80
   4   3  -3  217.08   14.10
   3   3  -3 4296.87  266.67
   3   3  -3 4873.41  267.97
   3   3  -3 4991.40  267.87
   2   3  -3   65.49    4.80
   2   3  -3   71.09    5.50
   2   3  -3   68.89    5.40
  -2  -3   3   68.29    4.40
   1   3  -3   41.90    2.70
   1   3  -3   40.00    3.20
   1   3  -3   46.90    3.80
   1   3  -3   42.90    3.60
  -1  -3   3   45.10    3.20
  -1  -3   3   39.00    2.70
   0   3  -3 3608.34  209.78
   0  -3   3 4002.50  210.88
   0  -3   3 3534.35  209.78
   0  -3   3 3709.13  210.18
  -1   3  -3 1583.64   90.49
  -1   3  -3 1704.53   91.19
   1  -3   3 1475.65   90.49
   1  -3   3 1598.54   90.69
  -2   3  -3 1679.43   99.39
  -2   3  -3 1757.32  101.19
   2  -3   3 1930.21  100.39
   2  -3   3 1654.43   99.69
  -3   3  -3 5032.20  274.97
   3  -3   3 5077.89  274.07
   3  -3   3 4432.86  274.97
  -4   3  -3   23.70    3.10
  -4   3  -3   22.40    2.10
   4  -3   3   25.10    3.60
   4  -3   3   21.30    2.10
   4  -3   3   14.20    2.90
  -5   3  -3 1166.78   67.69
  -5   3  -3 1171.88   69.09
   5  -3   3 1230.18   67.69
   5  -3   3 1177.08   69.69
   5  -3   3 1195.78   69.79
   6  -3   3 3132.09  186.48
   6  -3   3 3223.08  183.78
   6  -3   3 3408.96  186.78
   7  -3   3  253.57   17.90
   7  -3   3  257.87   18.20
   8  -3   3   34.40    5.70
   8  -3   3   35.10    6.30
   8   2  -3   21.20    4.30
   8   2  -3   20.40    4.40
   7   2  -3    3.70    2.20
   7   2  -3    0.10    1.30
   7   2  -3   -0.20    1.30
   7   2  -3    1.80    1.50
   7   2  -3    2.40    2.00
   6   2  -3  612.44   35.50
   6   2  -3  571.24   35.80
   6   2  -3  629.34   36.00
   6   2  -3  592.04   36.70
   6   2  -3  608.64   36.70
   5   2  -3  269.47   17.20
   5   2  -3  288.47   17.40
   5   2  -3  284.37   18.10
   4   2  -3 1139.49   62.99
   4   2  -3 1098.59   64.09
   4   2  -3 1072.09   63.39
   3   2  -3  144.89    9.10
   3   2  -3  159.68    9.60
   3   2  -3  161.78   10.30
   2   2  -3 2408.06  154.88
   2   2  -3 2620.74  155.38
  -2  -2   3 3053.59  155.38
  -2  -2   3 2864.71  154.78
   1   2  -3 1385.26   80.79
   1   2  -3 1451.25   80.99
   0   2  -3  175.78   11.60
   0   2  -3  204.98   11.50
   0   2  -3  183.78   11.20
   0  -2   3  190.18   11.30
   0  -2   3  190.18   11.50
   0  -2   3  196.68   11.70
   0  -2   3  196.18   11.50
  -1   2  -3 2845.52  163.48
  -1   2  -3 2733.03  163.18
  -1   2  -3 2935.11  163.68
  -1   2  -3 2879.21  163.38
   1  -2   3 3001.80  163.58
   1  -2   3 2824.42  163.38
   1  -2   3 2994.30  163.58
  -2   2  -3 2032.30  120.39
  -2   2  -3 2157.98  120.69
   2  -2   3 2020.50  120.39
   2  -2   3 2291.57  121.09
  -3   2  -3  467.55   27.70
  -3   2  -3  477.95   27.30
   3  -2   3  458.25   28.00
   3  -2   3  470.95   27.20
  -4   2  -3  581.84   34.10
  -4   2  -3  605.34   34.70
   4  -2   3  578.14   34.00
   4  -2   3  562.14   35.20
   4  -2   3  623.54   35.60
   5  -2   3  494.55   30.50
   5  -2   3  487.45   28.70
   5  -2   3  503.95   30.50
   6  -2   3 1094.79   60.29
   6  -2   3 1014.30   62.39
   6  -2   3 1049.89   62.49
   7  -2   3  208.48   15.00
   7  -2   3  200.28   18.40
   8  -2   3    1.70    2.60
   8  -2   3   -1.90    2.60
   8  -2   3    3.30    2.10
   8   1  -3    8.30    2.80
   8   1  -3    7.10    2.50
   8   1  -3    9.50    3.20
   8   1  -3    7.40    2.70
   7   1  -3  233.08   16.20
   7   1  -3  241.68   17.00
   7   1  -3  233.98   16.10
   7   1  -3  245.28   15.10
   7   1  -3  254.27   16.70
   6   1  -3  228.08   14.70
   6   1  -3  210.08   13.80
   6   1  -3  199.68   13.30
   6   1  -3  224.08   14.30
   5   1  -3 2170.48  120.69
   5   1  -3 2031.10  120.89
   5   1  -3 2148.09  121.49
   4   1  -3   47.80    4.00
   4   1  -3   46.90    3.70
   4   1  -3   53.19    4.40
   3   1  -3 3300.57  188.68
   3   1  -3 3391.36  189.38
  -3  -1   3 3316.67  188.58
   2   1  -3  829.82   48.30
   2   1  -3  884.61   48.00
   2   1  -3  890.41   47.60
   2   1  -3  824.32   47.90
  -2  -1   3  803.12   47.90
  -2  -1   3  831.42   47.90
  -2  -1   3  801.62   47.60
   0   1  -3  122.99    7.30
   0   1  -3  124.69    7.30
   0   1  -3  123.89    7.30
   0   1  -3  129.69    7.70
   0  -1   3  116.29    7.20
   0  -1   3  114.99    7.30
   0  -1   3  114.29    7.20
  -1   1  -3 1680.33  103.49
  -1   1  -3 1984.40  103.79
  -1   1  -3 1774.72  103.39
   1  -1   3 1694.83  103.79
   1  -1   3 1989.10  103.79
   1  -1   3 1793.22  103.49
   1  -1   3 1903.81  104.19
  -2   1  -3  540.05   30.30
  -2   1  -3  512.85   30.10
   2  -1   3  513.15   30.20
   2  -1   3  499.45   30.50
   2  -1   3  551.94   30.10
  -3   1  -3   19.00    1.80
   3  -1   3   17.60    1.30
   3  -1   3   20.80    2.70
   3  -1   3   19.70    1.40
   3  -1   3   16.80    1.80
   3  -1   3   18.90    1.90
   4  -1   3  719.83   38.90
   4  -1   3  691.33   40.50
   4  -1   3  674.23   40.40
   4  -1   3  672.33   39.50
   4  -1   3  654.63   39.00
   5  -1   3   87.29    6.20
   5  -1   3  110.49    6.40
   5  -1   3  100.99    7.80
   5  -1   3   98.89    7.90
   6  -1   3  104.49    8.80
   6  -1   3  107.29    8.90
   6  -1   3  115.39    7.60
   6  -1   3  117.69    7.30
   7  -1   3   83.19    8.30
   7  -1   3   95.29    8.40
   8  -1   3    5.80    2.10
   8  -1   3   10.30    3.30
   8  -1   3    7.10    3.00
   8   0  -3  338.67   21.50
   8   0  -3  344.47   21.70
   8   0  -3  332.67   22.20
   8   0  -3  324.37   21.90
   7   0  -3  677.43   39.10
   7   0  -3  656.23   38.60
   7   0  -3  595.14   39.00
   6   0  -3  538.75   34.40
   6   0  -3  598.64   34.90
   6   0  -3  594.04   33.30
   5   0  -3  149.79   10.10
   5   0  -3  142.99    9.00
   5   0  -3  144.39    9.80
   5   0  -3  151.88    8.90
   4   0  -3 3387.56  197.98
   4   0  -3 3421.26  197.78
   4   0  -3 3650.83  197.08
   3   0  -3   39.80    3.30
   3   0  -3   45.60    3.00
   3   0  -3   49.20    3.70
  -3   0   3   46.50    3.50
   0   0  -3  251.97   13.50
   0   0  -3  233.28   13.20
   0   0  -3  217.18   13.50
   0   0  -3  213.88   13.70
   0   0  -3  233.98   13.50
   0   0   3  230.38   13.50
   0   0   3  212.18   13.40
   0   0   3  232.68   13.70
   0   0   3  229.38   13.50
  -2   0  -3 2383.16  134.19
  -2   0  -3 2176.98  133.79
   2   0   3 2586.14  133.69
   2   0   3 2383.16  133.89
   2   0   3 2406.66  133.69
   2   0   3 2252.47  134.19
   3   0   3   35.90    2.60
   3   0   3   31.80    2.70
   3   0   3   31.90    3.00
   3   0   3   33.60    3.20
   3   0   3   34.90    2.70
   4   0   3 1368.66   78.29
   4   0   3 1426.66   78.69
   4   0   3 1398.36   79.19
   4   0   3 1288.87   78.89
   4   0   3 1371.06   78.19
   5   0   3   14.70    2.40
   5   0   3   16.00    2.90
   5   0   3   14.10    2.20
   5   0   3   15.20    2.90
   5   0   3   15.90    2.20
   6   0   3    2.00    1.80
   6   0   3    1.10    1.10
   6   0   3   -1.00    1.20
   6   0   3    3.10    1.80
   6   0   3    1.00    1.20
   7   0   3  146.89   10.30
   7   0   3  153.58    9.90
   7   0   3  130.69   11.80
   7   0   3  147.99   11.30
   7   0   3  127.19   10.70
   8   0   3   14.90    3.60
   8   0   3   20.10    4.00
   8  -1  -3  363.36   23.00
   8  -1  -3  340.57   23.00
   7  -1  -3  251.37   16.70
   7  -1  -3  243.98   16.50
   6  -1  -3 5195.88  291.27
   6  -1  -3 5055.99  291.07
   5  -1  -3  542.25   32.40
   4  -1  -3 3108.49  182.28
   4  -1  -3 3325.87  182.48
  -4   1   3 3195.38  182.08
   3  -1  -3 1480.55   86.89
   3  -1  -3 1431.26   87.79
   3  -1  -3 1581.74   87.89
  -3   1   3 1662.93   87.79
   2  -1  -3 2683.43  145.39
   2  -1  -3 2796.32  144.79
   2  -1  -3 2515.05  145.19
   2  -1  -3 2418.36  145.19
  -2   1   3 2520.95  145.29
  -2   1   3 2432.06  144.69
   1  -1  -3    9.90    1.40
   1  -1  -3   12.20    1.20
   1  -1  -3   11.60    1.30
   1  -1  -3   12.50    1.20
  -1   1   3    9.80    1.40
  -1   1   3    9.50    1.10
  -1   1   3   10.50    1.50
  -1   1   3   11.20    1.20
   0  -1  -3  159.18   10.00
   0  -1  -3  175.68   10.00
   0  -1  -3  162.58   10.10
   0  -1  -3  150.58   10.00
   0   1   3  166.98   10.00
   0   1   3  168.78    9.90
   0   1   3  163.28    9.80
   2   1   3 5718.03  323.27
   3   1   3 5077.69  277.17
   3   1   3 4703.33  277.57
   3   1   3 4923.21  277.57
   4   1   3 1260.47   76.69
   4   1   3 1349.27   76.69
   4   1   3 1354.16   76.69
   4   1   3 1357.16   76.79
   4   1   3 1337.37   76.59
   5   1   3  276.87   17.40
   5   1   3  274.47   16.80
   5   1   3  258.57   17.10
   5   1   3  275.87   17.20
   5   1   3  276.17   17.50
   6   1   3 1309.57   77.89
   6   1   3 1355.66   77.69
   6   1   3 1382.26   77.99
   6   1   3 1343.77   78.49
   6   1   3 1334.27   78.19
   7   1   3  637.24   38.00
   7   1   3  654.33   38.00
   7   1   3  672.63   38.20
   7   1   3  618.54   38.80
   7   1   3  582.04   38.30
   8   1   3   26.80    4.90
   8   1   3   35.50    5.20
   8  -2  -3   14.30    3.80
   8  -2  -3   19.80    4.00
   7  -2  -3    0.80    1.90
   6  -2  -3 2487.55  146.69
   6  -2  -3 2629.94  146.79
   5  -2  -3   68.99    5.70
   5  -2  -3   64.39    5.60
  -5   2   3   56.79    4.70
   4  -2  -3 1036.20   65.59
   4  -2  -3 1184.08   65.79
  -4   2   3 1158.58   66.29
  -4   2   3 1165.98   65.29
   2  -2  -3 1129.29   65.79
  -2   2   3 1150.08   66.29
  -2   2   3 1109.09   65.19
  -2   2   3 1203.48   65.99
   1  -2  -3  941.51   53.69
   1  -2  -3  941.61   53.59
   1  -2  -3  912.51   53.89
  -1   2   3  908.11   53.69
  -1   2   3  877.91   53.99
  -1   2   3  959.80   53.69
  -1   2   3 1035.30   54.39
  -1  -2  -3    7.40    1.30
  -1  -2  -3   12.30    1.50
  -1  -2  -3   12.10    1.90
   1   2   3   10.30    1.60
   1   2   3    8.00    2.30
   1   2   3    6.60    1.30
   1   2   3   11.90    1.30
   2   2   3  179.48   11.00
   2   2   3  170.48   11.30
   2   2   3  173.58   10.80
   3   2   3 3357.66  199.18
   3   2   3 3731.63  199.28
   3   2   3 3425.66  199.08
   4   2   3  661.73   38.80
   4   2   3  659.03   38.90
   4   2   3  659.03   38.30
   4   2   3  633.04   38.20
   5   2   3 1183.78   70.59
   5   2   3 1152.68   69.49
   5   2   3 1218.78   70.19
   5   2   3 1216.88   69.49
   5   2   3 1240.88   69.89
   6   2   3 1755.02  101.99
   6   2   3 1731.43  101.59
   6   2   3 1759.32  102.09
   6   2   3 1770.12  102.19
   6   2   3 1811.52  101.69
   7   2   3  104.59    8.60
   7   2   3  103.49    8.70
   7   2   3  110.49    9.00
   7   2   3  106.59    8.40
   7   2   3  108.09    8.50
   8  -3  -3   28.60    4.60
   8  -3  -3   29.60    4.80
   7  -3  -3  276.17   19.20
   7  -3  -3  299.07   19.30
   6  -3  -3  159.58   11.90
   6  -3  -3  159.48   11.90
  -6   3   3  177.58   10.90
   5  -3  -3  336.47   20.80
   5  -3  -3  372.06   21.20
  -5   3   3  304.87   19.80
  -5   3   3  306.87   21.20
   4  -3  -3 2103.19  122.49
   4  -3  -3 2119.19  122.39
  -4   3   3 2096.89  123.09
  -4   3   3 2233.68  121.99
   3  -3  -3 4846.92  277.57
   3  -3  -3 4929.61  277.37
  -3   3   3 5012.80  277.37
  -3   3   3 5006.70  278.17
  -3   3   3 4688.23  276.47
   2  -3  -3 5091.59  282.67
  -2   3   3 4790.22  283.07
  -2   3   3 4885.41  282.07
  -2   3   3 5193.48  282.77
   1  -3  -3   22.50    2.40
   1  -3  -3   24.90    2.10
  -1   3   3   21.70    2.20
  -1   3   3   23.30    3.00
  -1   3   3   18.10    2.60
   2   3   3 4437.16  269.37
   2   3   3 4731.63  268.57
   2   3   3 4888.11  269.77
   2   3   3 4960.60  270.07
   3   3   3  155.68    9.70
   3   3   3  156.98   10.90
   3   3   3  164.68   10.10
   3   3   3  158.28   11.10
   3   3   3  153.98   10.60
   4   3   3  561.74   33.40
   4   3   3  546.45   32.80
   4   3   3  530.75   33.10
   5   3   3  381.46   24.80
   5   3   3  387.06   24.60
   5   3   3  417.86   25.60
   5   3   3  416.76   25.30
   5   3   3  403.16   24.00
   6   3   3  263.47   18.20
   6   3   3  288.97   18.10
   6   3   3  271.77   17.20
   6   3   3  273.67   18.60
   6   3   3  267.77   17.90
   7   3   3   55.79    6.00
   7   3   3   55.79    6.00
   7   3   3   52.89    6.10
   7   3   3   70.99    6.50
   8  -4  -3    2.10    2.50
   8  -4  -3    3.50    2.60
   7  -4  -3  593.14   37.90
   7  -4  -3  638.24   38.10
   6  -4  -3   18.80    3.60
   6  -4  -3   17.10    3.50
  -6   4   3   16.30    2.50
  -6   4   3   13.90    3.60
   5  -4  -3  124.29    8.90
   5  -4  -3  104.19    8.50
  -5   4   3  111.29    7.80
  -5   4   3  104.39    9.00
   4  -4  -3  478.75   28.00
   4  -4  -3  442.96   27.40
  -4   4   3  439.66   25.70
  -4   4   3  432.56   26.90
   3  -4  -3  101.19    6.90
   3  -4  -3   92.29    7.10
  -3   4   3  101.19    7.70
  -3   4   3   97.49    7.10
  -3   4   3   81.89    6.10
   2  -4  -3    3.90    1.10
   2  -4  -3    3.50    1.30
  -2   4   3    3.90    1.10
  -2   4   3    3.90    1.40
  -2   4   3    5.60    1.70
   1  -4  -3 1584.14   98.19
   1  -4  -3 1844.72   97.59
  -1   4   3 1635.34   98.09
  -1   4   3 1705.93   98.69
  -1   4   3 1808.22   99.09
   0  -4  -3    9.60    1.50
   0  -4  -3    7.10    1.70
   0   4   3   10.10    1.30
   0   4   3   11.70    2.20
   0   4   3   10.50    2.20
   0   4   3   12.80    2.40
  -1  -4  -3  776.52   43.50
   1   4   3  780.12   43.90
   1   4   3  711.63   43.90
   1   4   3  687.43   43.50
  -2  -4  -3 2065.49  117.59
   2   4   3 2095.09  118.49
   2   4   3 2030.70  117.99
   2   4   3 2028.00  117.99
   3   4   3  149.29   11.20
   3   4   3  154.38   10.90
   3   4   3  143.19   10.60
   4   4   3 1955.20  112.09
   4   4   3 1686.43  111.49
   4   4   3 2019.90  109.89
   4   4   3 2097.29  112.79
   5   4   3 1600.54   93.29
   5   4   3 1709.53   93.49
   5   4   3 1473.15   93.79
   5   4   3 1635.64   93.69
   6   4   3   94.39    7.50
   6   4   3   80.99    8.00
   6   4   3   91.79    8.00
   6   4   3   70.89    7.60
   7   4   3    7.90    3.50
   7   4   3   10.00    3.50
   8  -5  -3   88.89    9.20
   8  -5  -3   96.59    9.80
   7  -5  -3  391.26   26.00
   7  -5  -3  399.76   25.80
   6  -5  -3  259.97   19.80
   6  -5  -3  304.57   19.60
  -6   5   3  300.07   20.10
  -6   5   3  277.97   17.80
   5  -5  -3   46.20    5.30
  -5   5   3   44.70    6.20
  -5   5   3   47.30    4.50
   4  -5  -3  285.97   19.40
   4  -5  -3  286.17   19.00
  -4   5   3  319.67   19.10
  -4   5   3  324.47   18.00
  -4   5   3  274.47   20.00
   3  -5  -3  312.07   20.50
   3  -5  -3  339.07   20.00
  -3   5   3  351.06   20.70
  -3   5   3  292.37   21.00
   2  -5  -3   15.40    2.20
   2  -5  -3   15.10    2.60
  -2   5   3   14.00    2.80
  -2   5   3   15.20    2.40
   1  -5  -3  428.56   27.30
  -1   5   3  498.65   28.50
  -1   5   3  463.85   28.10
  -1   5   3  425.96   27.30
   0  -5  -3  996.00   55.39
   0  -5  -3 1016.00   54.29
   0   5   3  921.91   56.19
   0   5   3  915.11   55.59
   0   5   3  884.41   55.99
  -1  -5  -3   74.69    5.80
   1   5   3   67.89    6.20
   1   5   3   64.69    6.00
   1   5   3   66.49    6.30
  -2  -5  -3  427.66   26.40
   2   5   3  439.36   27.20
   2   5   3  439.76   27.60
   2   5   3  427.06   27.10
   3   5   3    9.30    2.70
   3   5   3    6.40    2.30
   3   5   3   10.70    3.10
   4   5   3  102.79    9.60
   4   5   3  126.59    9.50
   4   5   3  110.39    9.30
   5   5   3    0.60    2.30
   5   5   3    9.30    3.20
   5   5   3   12.60    3.70
   5   5   3    7.70    2.30
   6   5   3   52.99    7.30
   6   5   3   54.59    6.20
   6   5   3   50.19    7.10
   7  -6  -3  136.59   11.00
   7  -6  -3  145.09   11.50
  -7   6   3  111.09   11.20
   6  -6  -3  190.38   14.10
   6  -6  -3  199.68   14.80
  -6   6   3  205.68   15.40
   5  -6  -3  124.69   13.20
   5  -6  -3  114.89    9.20
  -5   6   3  104.69   10.20
  -5   6   3  112.29   10.60
  -5   6   3  134.39    7.90
   4  -6  -3  472.35   30.60
   4  -6  -3  518.25   30.10
  -4   6   3  548.95   30.70
  -4   6   3  439.76   31.30
  -4   6   3  483.45   29.20
   3  -6  -3 1682.43   93.69
   3  -6  -3 1530.45   94.29
  -3   6   3 1724.53   94.69
  -3   6   3 1577.04   95.39
   2  -6  -3  254.07   18.20
   2  -6  -3  256.67   17.50
  -2   6   3  311.47   19.80
  -2   6   3  301.77   18.30
  -2   6   3  328.77   19.30
   1  -6  -3    6.40    2.00
   1  -6  -3    6.00    1.50
  -1   6   3    5.70    2.40
  -1   6   3    3.10    2.00
  -1   6   3    8.40    2.10
   0  -6  -3  973.50   53.89
   0  -6  -3  913.31   52.39
   0   6   3  903.81   54.89
   0   6   3  877.01   54.09
   0   6   3  904.21   54.79
  -1  -6  -3  144.39   10.20
   1   6   3  136.59   10.60
   1   6   3  138.99   11.00
   1   6   3  140.79   10.90
  -2  -6  -3    4.40    1.90
   2   6   3   -1.20    1.70
   2   6   3    1.70    1.50
   2   6   3    0.40    1.90
   3   6   3  968.50   55.29
   3   6   3  857.21   53.89
   3   6   3  860.81   54.39
   4   6   3   29.10    4.90
   4   6   3   23.90    4.60
   4   6   3   19.50    4.60
   5   6   3    1.60    2.90
   5   6   3    1.20    2.80
   5   6   3    0.30    2.70
   7  -7  -3  104.59   10.10
  -7   7   3  109.39   12.60
   6  -7  -3   60.79    6.40
   6  -7  -3   56.29    7.30
  -6   7   3   60.49    5.80
  -6   7   3   46.00    7.40
   5  -7  -3   21.50    4.20
  -5   7   3   28.60    5.60
  -5   7   3   24.20    3.60
   4  -7  -3   -0.20    1.60
   4  -7  -3    1.10    1.30
  -4   7   3    0.40    2.00
  -4   7   3    0.50    1.30
  -4   7   3   -2.10    1.70
   3  -7  -3 2187.08  128.29
   3  -7  -3 2338.57  127.49
  -3   7   3 2281.67  127.69
  -3   7   3 2088.59  128.49
   2  -7  -3   40.30    3.50
   2  -7  -3   32.90    4.60
  -2   7   3   29.00    4.10
  -2   7   3   23.70    4.30
  -2   7   3   26.70    4.80
   1  -7  -3   43.90    4.90
   1  -7  -3   56.39    4.10
  -1   7   3   44.10    5.10
  -1   7   3   41.20    6.20
  -1   7   3   46.30    6.20
   0  -7  -3 1402.96   73.69
   0   7   3 1099.39   73.59
   0   7   3 1239.68   74.89
   0   7   3 1283.67   74.79
  -1  -7  -3  154.68   11.90
   1   7   3  190.78   13.60
   1   7   3  180.78   13.70
   1   7   3  162.18   12.80
  -2  -7  -3  154.28   12.10
   2   7   3  178.38   13.50
   2   7   3  184.58   14.20
   2   7   3  197.08   14.10
   3   7   3  162.58   13.10
   3   7   3  170.38   13.70
   3   7   3  164.58   14.60
   4   7   3   -1.00    2.20
   4   7   3    4.40    2.70
   4   7   3   -1.10    2.40
   6  -8  -3   30.20    4.60
   6  -8  -3   13.60    3.70
  -6   8   3   16.60    5.30
   5  -8  -3   70.39    6.90
   5  -8  -3   77.69    7.70
  -5   8   3   63.49    8.90
  -5   8   3   63.19    6.80
   4  -8  -3  477.25   30.50
   4  -8  -3  454.15   29.40
  -4   8   3  517.35   29.50
  -4   8   3  436.76   31.60
  -4   8   3  503.05   30.70
   3  -8  -3   18.80    3.70
   3  -8  -3   20.50    3.10
  -3   8   3   15.70    3.10
  -3   8   3   24.40    5.10
  -3   8   3   19.60    4.10
   2  -8  -3   11.30    2.70
   2  -8  -3   11.90    2.20
  -2   8   3    9.60    2.60
  -2   8   3    6.50    2.70
  -2   8   3   12.20    3.50
   1  -8  -3   78.79    7.50
  -1   8   3   94.69    8.20
  -1   8   3   96.59    9.20
  -1   8   3   98.49    9.00
   0  -8  -3 1231.98   73.99
   0   8   3 1319.07   75.99
   0   8   3 1247.28   75.89
   0   8   3 1257.07   74.89
  -1  -8  -3  122.79    9.60
   1   8   3  124.19   10.50
   1   8   3  101.19   10.30
   1   8   3  122.59   11.10
  -2  -8  -3  262.37   17.00
   2   8   3  232.98   18.30
   2   8   3  243.08   19.00
   2   8   3  276.57   19.30
   3   8   3   91.59    9.50
   3   8   3   91.79   10.10
   3   8   3  100.39    9.80
   4  -9  -3  706.93   44.30
  -4   9   3  724.63   44.60
   3  -9  -3   89.79    9.00
   3  -9  -3  122.59    8.40
  -3   9   3  106.59   10.60
  -3   9   3   97.29    9.60
   2  -9  -3   21.80    4.00
  -2   9   3   21.40    4.70
  -2   9   3   19.40    4.70
  -2   9   3   24.20    4.40
   1  -9  -3  507.45   31.20
  -1   9   3  503.25   33.20
  -1   9   3  517.35   31.80
  -1   9   3  439.26   32.10
   0   9   3  117.69   10.60
   0   9   3  109.99   11.20
   0   9   3  136.89   12.00
  -1  -9  -3    2.40    2.30
   1   9   3   11.40    4.10
   1   9   3    2.70    3.00
   1   9   3    0.30    2.30
   2   9   3   14.90    4.70
   1  10  -4  234.98   19.30
   0  10  -4   39.10    7.00
   0  10  -4   39.70    6.80
  -1  10  -4  106.39   10.90
   1 -10   4  124.59    9.50
  -2  10  -4  271.37   19.70
   2 -10   4  277.67   18.60
  -3  10  -4  128.79   12.40
   3   9  -4   81.89   13.60
   3   9  -4   67.69    9.50
   2   9  -4  435.06   29.70
   2   9  -4  423.36   29.90
   1   9  -4    1.40    2.50
   1   9  -4    4.50    3.20
   0   9  -4   96.39    9.60
   0   9  -4   95.39   10.30
   0  -9   4  113.09    8.00
  -1   9  -4  490.35   34.50
  -1   9  -4  526.65   34.30
   1  -9   4  538.85   31.90
  -2   9  -4  371.26   24.80
  -2   9  -4  313.47   25.50
   2  -9   4  422.46   23.60
   2  -9   4  373.76   24.00
  -3   9  -4   43.60    6.00
  -3   9  -4   35.40    6.20
   3  -9   4   34.10    5.20
   3  -9   4   42.00    5.20
  -4   9  -4    9.70    4.00
  -4   9  -4   13.20    3.50
   4  -9   4   13.20    3.40
   4  -9   4   10.10    3.50
  -5   9  -4  263.27   20.60
   5  -9   4  293.77   19.40
   5  -9   4  267.57   21.10
   4   8  -4   23.20    5.20
   4   8  -4   25.30    5.90
   3   8  -4   13.70    4.30
   3   8  -4    7.30    3.40
   2   8  -4  247.48   18.30
   2   8  -4  228.38   17.60
   1   8  -4   39.40    6.50
   1   8  -4   32.90    8.20
  -1  -8   4   45.40    4.10
   0   8  -4   77.39   10.40
   0   8  -4   81.19    7.90
   0  -8   4   83.29    5.80
   0  -8   4   72.79    6.10
  -1   8  -4 2081.69  115.29
  -1   8  -4 2001.70  117.39
   1  -8   4 1959.00  113.19
   1  -8   4 1884.81  113.59
  -2   8  -4  160.58   13.50
  -2   8  -4  153.18   11.40
   2  -8   4  151.88   10.70
   2  -8   4  140.19   10.90
  -3   8  -4   -0.20    2.20
  -3   8  -4    0.20    1.70
   3  -8   4   -1.50    1.70
   3  -8   4    0.40    2.00
  -4   8  -4   84.49    9.30
  -4   8  -4  115.99    8.20
   4  -8   4  106.69    9.10
   4  -8   4   91.59    8.30
  -5   8  -4    0.80    2.30
   5  -8   4    0.70    2.20
   5  -8   4   -0.80    2.20
  -6   8  -4   18.30    4.50
   6  -8   4   21.80    4.60
   6  -8   4   24.10    7.70
   5   7  -4  191.98   16.80
   5   7  -4  254.27   18.00
   4   7  -4   -0.70    2.10
   4   7  -4    1.80    2.70
   3   7  -4   -2.30    1.70
   3   7  -4   -0.80    1.90
   2   7  -4  590.24   36.40
   2   7  -4  575.04   36.10
  -2  -7   4  553.54   33.00
   1   7  -4   97.89    9.40
   1   7  -4  117.09   10.10
  -1  -7   4  121.19    7.90
  -1  -7   4  124.99    7.40
   0   7  -4   72.29    7.30
   0   7  -4   94.69    8.70
   0  -7   4   90.79    6.50
   0  -7   4   94.19    6.40
  -1   7  -4  285.37   21.10
  -1   7  -4  331.57   20.60
   1  -7   4  313.17   19.60
   1  -7   4  317.67   19.40
  -2   7  -4  246.18   16.40
  -2   7  -4  227.68   17.30
   2  -7   4  258.67   16.30
   2  -7   4  242.28   16.00
  -3   7  -4   -0.20    1.30
  -3   7  -4    2.30    1.90
   3  -7   4    1.60    1.90
   3  -7   4    5.10    1.90
  -4   7  -4 1790.42  108.69
  -4   7  -4 1973.30  106.59
   4  -7   4 1785.12  107.79
   4  -7   4 1876.21  108.19
  -5   7  -4   87.89    8.60
   5  -7   4   90.79    8.40
   5  -7   4   93.29    8.40
  -6   7  -4  116.19    9.90
   6  -7   4  108.99    9.80
   6  -7   4   86.49    9.20
  -7   7  -4    7.30    3.10
   6   6  -4  295.77   20.20
   6   6  -4  286.37   21.00
   6   6  -4  275.47   20.90
   5   6  -4   48.40    7.20
   5   6  -4   60.69    6.80
   4   6  -4   17.60    4.00
   3   6  -4   66.09    6.80
   3   6  -4   62.39    6.80
   2   6  -4  772.42   48.10
   2   6  -4  808.42   48.20
  -2  -6   4  799.42   45.40
   1   6  -4  817.82   48.20
   1   6  -4  801.02   48.50
  -1  -6   4  787.72   46.10
   0   6  -4   13.30    3.20
   0   6  -4   14.00    2.80
   0  -6   4   13.50    2.10
  -1   6  -4 1583.54   96.99
  -1   6  -4 1656.13   96.09
   1  -6   4 1748.33   95.69
  -2   6  -4  104.99    8.80
  -2   6  -4  105.19    7.90
  -3   6  -4    3.00    1.90
  -3   6  -4    2.20    1.30
   3  -6   4    0.70    1.40
   3  -6   4   -0.20    1.80
  -4   6  -4  295.67   19.50
  -4   6  -4  301.67   17.50
   4  -6   4  275.37   19.20
   4  -6   4  277.97   19.20
  -5   6  -4  240.28   17.80
   5  -6   4  290.27   18.50
  -6   6  -4   85.09    8.10
   6  -6   4  104.89    9.00
   6  -6   4   89.69    8.80
  -7   6  -4  273.47   19.90
   7  -6   4  265.37   19.60
   7  -6   4  275.37   19.70
   7   5  -4  302.57   22.90
   7   5  -4  322.97   23.40
   7   5  -4  365.96   22.70
   6   5  -4  148.69   12.10
   6   5  -4  133.49   11.60
   5   5  -4    2.40    1.90
   5   5  -4    2.80    2.30
   5   5  -4    2.20    2.30
   4   5  -4  908.91   51.29
   4   5  -4  865.11   53.29
   4   5  -4  872.01   53.19
   3   5  -4 4583.74  263.37
   3   5  -4 4691.93  263.47
   3   5  -4 4823.62  261.17
  -3  -5   4 4371.56  260.77
   2   5  -4   10.00    2.70
   2   5  -4    6.00    2.40
   2   5  -4    9.30    1.40
  -2  -5   4    9.40    1.20
   1   5  -4  491.25   27.20
   1   5  -4  513.05   29.30
   1   5  -4  488.35   28.80
  -1  -5   4  424.56   27.00
  -1  -5   4  441.96   27.40
   0   5  -4  270.77   18.10
   0   5  -4  283.37   18.60
   0  -5   4  300.17   17.60
  -1   5  -4    3.40    1.50
  -1   5  -4    3.90    1.60
   1  -5   4    3.70    1.60
   1  -5   4    4.70    1.50
  -2   5  -4 1779.02   97.59
  -2   5  -4 1684.83   98.69
   2  -5   4 1604.44   97.89
   2  -5   4 1746.53   97.69
  -3   5  -4  528.75   33.00
  -3   5  -4  524.35   31.70
   3  -5   4  573.14   33.70
   3  -5   4  542.75   32.00
  -4   5  -4   30.30    2.30
  -4   5  -4   30.50    4.20
   4  -5   4   32.30    4.70
   4  -5   4   28.40    2.90
   4  -5   4   32.70    4.70
  -5   5  -4 1168.58   65.39
   5  -5   4 1122.19   65.79
   5  -5   4 1010.60   65.39
   5  -5   4 1122.29   63.49
  -6   5  -4   25.80    4.10
   6  -5   4   22.00    4.50
   6  -5   4   20.00    4.40
   7  -5   4  125.49   11.20
   7  -5   4  132.99   11.30
   7   4  -4   58.49    6.80
   7   4  -4   61.39    7.10
   7   4  -4   65.49    6.40
   6   4  -4  132.89   11.00
   6   4  -4  144.89    9.80
   6   4  -4  122.99   11.00
   5   4  -4  338.37   22.10
   5   4  -4  346.07   20.60
   5   4  -4  314.27   22.00
   4   4  -4 1362.66   78.29
   4   4  -4 1390.76   78.29
   4   4  -4 1260.07   76.69
   3   4  -4 1122.59   66.39
   3   4  -4 1187.98   67.69
   2   4  -4 8027.00  469.95
   2   4  -4 8015.70  470.95
   2   4  -4 8409.86  471.15
  -2  -4   4 8819.22  469.45
   1   4  -4 3492.05  188.68
   1   4  -4 3550.24  190.18
   1   4  -4 3475.55  189.18
   1   4  -4 3152.68  190.18
  -1  -4   4 3196.48  188.58
  -1  -4   4 3523.35  189.28
  -1  -4   4 2975.00  189.58
   0   4  -4 5688.23  322.87
   0  -4   4 5688.53  322.87
   0  -4   4 5728.53  322.27
  -1   4  -4 8685.23  491.45
  -2   4  -4    3.10    1.00
  -2   4  -4    0.70    1.10
   2  -4   4    1.10    0.90
   2  -4   4    0.60    1.20
  -3   4  -4 1155.08   62.29
  -3   4  -4 1063.99   63.59
   3  -4   4 1098.09   62.79
   3  -4   4 1048.70   63.69
  -4   4  -4 1154.78   62.99
   4  -4   4 1067.59   61.69
   4  -4   4 1040.60   63.09
   4  -4   4 1038.30   63.19
  -5   4  -4  289.97   17.90
   5  -4   4  284.57   18.70
   5  -4   4  258.47   18.30
   5  -4   4  269.87   16.50
   6  -4   4  330.47   21.80
   6  -4   4  290.67   17.80
   7  -4   4  436.96   29.00
   7  -4   4  449.66   29.20
   8  -4   4  167.28   14.90
   8   3  -4  746.53   46.00
   8   3  -4  725.53   44.50
   8   3  -4  749.53   46.00
   7   3  -4   57.89    5.50
   7   3  -4   48.00    6.40
   7   3  -4   53.49    7.80
   7   3  -4   48.80    5.20
   6   3  -4   59.49    6.40
   6   3  -4   69.79    6.60
   6   3  -4   69.29    4.60
   6   3  -4   52.59    5.50
   5   3  -4 1847.42  108.49
   5   3  -4 1866.71  109.69
   5   3  -4 1969.90  107.49
   4   3  -4 1232.58   75.79
   4   3  -4 1259.77   71.69
   3   3  -4 1667.83  100.69
   3   3  -4 1870.41  101.79
   2   3  -4  740.73   42.10
   2   3  -4  769.42   42.70
  -2  -3   4  662.53   42.10
   1   3  -4  587.74   34.30
   1   3  -4  612.54   34.70
  -1  -3   4  520.85   33.40
  -1  -3   4  616.84   34.20
  -1  -3   4  609.94   34.40
   0   3  -4 2641.34  148.39
   0   3  -4 2648.64  147.89
   0   3  -4 2355.06  148.59
   0  -3   4 2673.53  148.49
   0  -3   4 2742.03  147.99
  -2   3  -4  221.48   14.40
  -2   3  -4  268.37   15.40
   2  -3   4  253.77   14.90
   2  -3   4  246.18   15.30
  -3   3  -4  110.19    7.70
   3  -3   4  112.99    7.20
   3  -3   4  105.39    8.00
  -4   3  -4 9999.00  544.55
   4  -3   4 9266.77  543.65
  -5   3  -4 1164.98   69.49
   5  -3   4 1191.28   68.49
   5  -3   4 1186.28   70.49
   5  -3   4 1261.37   70.79
   6  -3   4    2.20    2.40
   6  -3   4    4.30    1.10
   6  -3   4   12.90    3.20
   7  -3   4  742.23   44.20
   7  -3   4  684.63   43.90
   8  -3   4   20.90    4.80
   8  -3   4   20.00    5.10
   8   2  -4   21.40    4.30
   8   2  -4   24.30    4.70
   8   2  -4   26.50    4.10
   7   2  -4   59.09    6.60
   7   2  -4   64.89    5.50
   7   2  -4   74.19    6.20
   7   2  -4   63.79    5.30
   7   2  -4   63.79    6.60
   6   2  -4  355.16   23.30
   6   2  -4  356.76   22.50
   6   2  -4  361.16   22.40
   6   2  -4  380.36   21.90
   5   2  -4 1324.07   74.89
   5   2  -4 1279.67   74.19
   5   2  -4 1296.07   75.69
   4   2  -4  981.90   54.39
   4   2  -4  908.41   52.89
   4   2  -4  898.11   53.49
   3   2  -4 6055.49  343.57
   3   2  -4 6128.89  344.97
   2   2  -4   55.69    4.50
   2   2  -4   72.79    5.00
   1   2  -4 2167.18  123.59
   1   2  -4 2140.49  123.69
  -1  -2   4 2185.28  122.79
  -1  -2   4 2137.39  122.69
  -1  -2   4 2234.68  123.39
  -1   2  -4   37.10    2.90
  -1   2  -4   33.90    2.50
   1  -2   4   38.50    2.80
   1  -2   4   33.20    2.90
   1  -2   4   41.80    2.90
  -2   2  -4  815.52   44.20
   2  -2   4  761.82   44.10
   2  -2   4  718.73   44.00
   2  -2   4  770.12   44.50
  -3   2  -4  518.85   27.40
   3  -2   4  490.55   27.20
   3  -2   4  410.06   27.20
   3  -2   4  440.56   27.90
   4  -2   4 3686.13  196.08
   4  -2   4 3197.68  194.68
   5  -2   4  632.44   38.40
   5  -2   4  629.44   38.20
   6  -2   4 1016.90   61.99
   6  -2   4 1112.79   59.99
   6  -2   4  991.80   61.89
   7  -2   4  248.28   17.80
   7  -2   4  259.07   17.90
   8  -2   4  313.37   21.20
   8  -2   4  285.97   20.80
   8   1  -4    4.70    2.00
   8   1  -4    3.20    2.40
   8   1  -4    5.20    2.30
   8   1  -4    5.70    2.60
   7   1  -4    8.50    1.90
   7   1  -4    6.10    1.60
   7   1  -4    8.90    2.80
   7   1  -4    7.20    2.40
   6   1  -4 1314.17   77.59
   6   1  -4 1293.07   76.39
   6   1  -4 1383.56   77.09
   6   1  -4 1324.77   76.19
   5   1  -4  627.94   37.70
   5   1  -4  673.93   39.20
   5   1  -4  644.04   38.20
   4   1  -4   59.29    4.60
   4   1  -4   55.89    5.00
   4   1  -4   59.79    4.30
   3   1  -4  278.77   15.80
   3   1  -4  244.68   16.10
  -3  -1   4  268.97   15.80
  -3  -1   4  281.27   16.10
   2   1  -4  791.02   47.10
   2   1  -4  882.91   46.80
   2   1  -4  777.82   47.70
   2   1  -4  870.01   47.30
  -2  -1   4  822.02   47.10
  -2  -1   4  791.12   46.80
   1   1  -4  190.58   11.90
   1   1  -4  185.48   11.60
   1   1  -4  197.58   11.90
   1   1  -4  218.88   12.30
  -1  -1   4  194.68   11.80
  -1  -1   4  194.48   11.90
  -1  -1   4  199.38   11.50
  -1   1  -4 1637.94   88.29
  -1   1  -4 1524.55   88.19
  -1   1  -4 1545.95   88.59
   1  -1   4 1498.65   88.09
   1  -1   4 1497.35   88.19
   1  -1   4 1644.54   88.59
  -2   1  -4 1182.28   74.39
  -2   1  -4 1202.88   74.49
   2  -1   4 1392.06   75.39
   2  -1   4 1376.36   74.39
   2  -1   4 1382.16   74.59
   2  -1   4 1361.06   75.09
   3  -1   4 6440.86  351.86
   3  -1   4 5942.41  351.36
   3  -1   4 6179.78  352.16
   3  -1   4 6359.46  352.66
   4  -1   4  359.66   20.20
   4  -1   4  364.96   21.90
   4  -1   4  347.07   21.10
   4  -1   4  338.07   20.30
   5  -1   4  261.97   17.90
   5  -1   4  273.07   16.10
   5  -1   4  279.37   17.00
   5  -1   4  273.37   18.10
   5  -1   4  289.07   16.20
   6  -1   4  115.39    8.40
   6  -1   4  127.39    9.90
   6  -1   4  123.89    8.50
   6  -1   4  128.19    7.70
   6  -1   4  125.79    9.90
   7  -1   4  259.27   22.30
   7  -1   4  277.97   17.00
   7  -1   4  259.27   16.50
   8  -1   4   74.29    7.80
   8  -1   4   67.99    7.80
   8   0  -4  265.47   17.00
   8   0  -4  244.58   17.70
   8   0  -4  250.47   17.50
   7   0  -4  203.18   14.00
   7   0  -4  216.88   14.60
   6   0  -4   64.09    4.40
   6   0  -4   65.19    5.90
   6   0  -4   61.89    5.50
   5   0  -4  305.57   18.00
   5   0  -4  295.17   18.20
   5   0  -4  275.27   17.00
   4   0  -4   25.80    2.20
   4   0  -4   34.40    3.10
   4   0  -4   28.60    2.80
   2   0  -4  576.04   33.80
   2   0  -4  598.44   34.00
   2   0  -4  640.54   33.70
  -2   0   4  572.94   33.80
  -2   0   4  579.64   34.10
  -2   0   4  554.54   33.60
   1   0  -4  826.22   50.39
   1   0  -4  893.21   50.69
   1   0  -4  947.81   50.49
  -1   0   4  876.01   50.39
  -1   0   4  888.21   50.39
  -1   0   4  870.71   50.49
   0   0  -4 1064.19   56.39
   0   0  -4  900.91   56.29
   0   0  -4  863.21   56.49
   0   0  -4 1022.70   56.39
   0   0  -4 1034.70   55.99
   0   0   4 1019.10   56.29
   0   0   4  997.70   56.59
   0   0   4  975.80   56.39
  -1   0  -4 2001.30  118.89
  -1   0  -4 2172.38  118.99
  -1   0  -4 2062.39  119.19
   1   0   4 2143.69  118.99
  -2   0  -4  939.81   57.69
   2   0   4 1029.00   57.29
   2   0   4 1046.50   57.79
   2   0   4 1032.00   57.29
   2   0   4 1008.70   58.09
  -3   0  -4 5019.00  267.17
   3   0   4 4749.52  267.37
   3   0   4 4503.85  267.67
   3   0   4 4634.64  267.27
   4   0   4  784.32   46.80
   4   0   4  835.02   47.60
   4   0   4  787.82   47.10
   4   0   4  864.81   48.00
   5   0   4  673.03   41.40
   5   0   4  716.03   42.00
   5   0   4  724.53   41.60
   5   0   4  752.42   42.80
   6   0   4  154.48   10.60
   6   0   4  150.68   11.40
   6   0   4  159.28   10.20
   6   0   4  166.18   11.60
   6   0   4  147.79   10.20
   7   0   4  143.49   10.10
   7   0   4  142.29    9.90
   7   0   4  148.89   11.40
   7   0   4  138.09   11.00
   8   0   4   -0.30    2.60
   8   0   4    1.20    2.30
   8  -1  -4  739.53   44.20
   8  -1  -4  710.23   43.70
   7  -1  -4   88.29    7.10
   7  -1  -4   71.39    7.00
   6  -1  -4  383.06   23.80
   6  -1  -4  380.06   24.00
   5  -1  -4  572.44   34.70
   5  -1  -4  597.44   35.00
   4  -1  -4  213.18   14.50
   4  -1  -4  246.98   14.90
  -4   1   4  245.28   14.60
   3  -1  -4 1357.06   83.59
   3  -1  -4 1436.76   82.99
   3  -1  -4 1607.34   83.89
  -3   1   4 1300.17   82.89
  -3   1   4 1637.24   83.89
   2  -1  -4 1963.60  113.39
   2  -1  -4 2121.39  113.09
   2  -1  -4 1865.31  113.69
  -2   1   4 1847.22  112.99
  -2   1   4 2225.38  113.79
  -2   1   4 1952.80  114.09
   1  -1  -4  290.17   16.90
   1  -1  -4  250.77   16.60
   1  -1  -4  289.07   16.60
   1  -1  -4  293.67   16.70
  -1   1   4  259.07   16.50
  -1   1   4  295.37   17.00
  -1   1   4  292.07   16.90
   0  -1  -4 1395.16   80.69
   0  -1  -4 1473.05   80.39
   0  -1  -4 1369.36   80.29
   0  -1  -4 1333.17   80.19
   0  -1  -4 1474.75   80.39
   0   1   4 1341.17   80.09
   0   1   4 1359.66   80.19
   0   1   4 1401.36   79.99
   0   1   4 1518.55   80.39
  -1  -1  -4  952.70   56.89
  -1  -1  -4  971.90   56.39
   1   1   4 1001.20   56.39
   1   1   4  956.20   56.89
   1   1   4 1024.30   56.99
   1   1   4 1042.20   57.09
  -2  -1  -4   10.30    1.10
   2   1   4   10.70    1.70
   2   1   4   11.10    1.20
   2   1   4   12.90    1.80
   3   1   4  427.76   25.20
   3   1   4  423.36   25.40
   3   1   4  416.26   24.60
   4   1   4 1585.74   90.69
   4   1   4 1624.94   91.49
   4   1   4 1531.25   91.09
   4   1   4 1615.94   91.39
   5   1   4  627.84   37.00
   5   1   4  621.54   36.20
   5   1   4  589.54   37.00
   5   1   4  597.54   36.60
   5   1   4  651.03   36.90
   6   1   4  841.52   48.60
   6   1   4  790.12   48.70
   6   1   4  809.32   48.00
   6   1   4  843.02   47.80
   6   1   4  788.02   48.50
   7   1   4  397.36   24.80
   7   1   4  403.56   25.00
   7   1   4  395.76   25.40
   7   1   4  404.56   24.70
   7   1   4  400.36   25.90
   8   1   4   44.30    6.30
   8   1   4   51.39    6.30
   8  -2  -4  408.36   25.40
   8  -2  -4  374.36   25.40
   7  -2  -4  387.66   25.30
   7  -2  -4  415.16   26.20
   6  -2  -4  232.78   16.30
   6  -2  -4  259.37   16.50
   5  -2  -4 3856.91  210.38
   5  -2  -4 3936.41  210.48
  -5   2   4 3299.07  209.58
   4  -2  -4 3494.85  212.68
   4  -2  -4 3490.95  212.68
  -4   2   4 4181.48  212.68
  -4   2   4 3813.82  213.48
   3  -2  -4 4062.29  224.68
   3  -2  -4 3798.62  224.68
  -3   2   4 4114.89  224.78
  -3   2   4 3872.91  225.28
   2  -2  -4 6216.38  337.47
  -2   2   4 5776.62  338.07
  -2   2   4 5928.41  338.37
   1  -2  -4 2232.08  126.49
   1  -2  -4 2223.08  125.79
  -1   2   4 2195.98  125.89
   0  -2  -4  496.35   30.60
   0  -2  -4  539.95   30.30
   0   2   4  510.85   29.90
   0   2   4  479.85   30.40
   0   2   4  579.74   31.10
   0   2   4  519.05   30.50
  -1  -2  -4 7832.22  413.46
   1   2   4 6807.42  413.36
   2   2   4  848.42   48.00
   2   2   4  817.92   48.00
   2   2   4  843.42   47.50
   2   2   4  781.32   47.50
   3   2   4   -0.30    0.90
   3   2   4    0.30    0.80
   3   2   4    1.60    1.00
   4   2   4 1245.68   70.59
   4   2   4 1198.88   69.89
   4   2   4 1232.28   70.49
   4   2   4 1180.78   69.89
   5   2   4  158.78   10.60
   5   2   4  137.59    9.80
   5   2   4  137.99   10.30
   5   2   4  146.29   10.00
   5   2   4  140.89   10.40
   6   2   4    0.90    1.80
   6   2   4    1.10    1.60
   6   2   4    1.00    1.80
   6   2   4   -0.90    1.20
   6   2   4    0.90    1.50
   7   2   4  261.27   20.10
   7   2   4  289.97   19.10
   7   2   4  278.37   18.70
   7   2   4  292.37   18.80
   7   2   4  284.87   18.40
   8  -3  -4   18.00    3.80
   8  -3  -4   22.50    4.30
   7  -3  -4    2.60    2.20
   7  -3  -4    1.30    1.80
   6  -3  -4 1202.28   74.59
   6  -3  -4 1202.18   74.59
  -6   3   4 1424.46   73.89
   5  -3  -4  922.41   53.79
   5  -3  -4  985.20   54.09
  -5   3   4  806.02   52.99
  -5   3   4  954.80   54.69
   4  -3  -4 2075.19  124.69
   4  -3  -4 2172.78  124.89
  -4   3   4 2296.87  124.59
  -4   3   4 2176.88  125.59
   3  -3  -4 1167.88   66.29
   3  -3  -4 1123.09   65.89
  -3   3   4 1215.18   66.29
  -3   3   4 1203.28   65.29
  -3   3   4 1001.60   66.49
   2  -3  -4 1605.34   89.09
   2  -3  -4 1601.04   89.39
  -2   3   4 1564.04   88.89
  -2   3   4 1406.96   89.39
  -2   3   4 1616.74   89.99
  -1   3   4 6853.11  387.96
  -1  -3  -4  326.67   19.40
  -1  -3  -4  312.97   18.50
   1   3   4  326.77   19.70
   1   3   4  289.77   19.10
   2   3   4 1314.97   76.39
   2   3   4 1372.66   77.49
   2   3   4 1348.86   77.69
   2   3   4 1324.57   77.09
   3   3   4 1528.35   89.29
   3   3   4 1570.64   88.59
   3   3   4 1522.65   89.09
   4   3   4  538.75   35.70
   4   3   4  552.24   32.40
   4   3   4  529.45   31.60
   5   3   4  474.05   29.90
   5   3   4  485.05   30.20
   5   3   4  485.95   29.50
   5   3   4  464.45   28.60
   5   3   4  501.95   29.50
   6   3   4  675.43   42.60
   6   3   4  678.43   42.00
   6   3   4  657.63   42.30
   6   3   4  729.23   41.20
   6   3   4  739.03   42.00
   7   3   4  156.18   12.50
   7   3   4  173.68   12.80
   7   3   4  179.18   12.70
   8  -4  -4  165.18   12.90
   8  -4  -4  153.38   12.60
   7  -4  -4    0.00    2.10
   7  -4  -4    0.40    2.10
  -7   4   4    3.00    1.40
   6  -4  -4  791.82   49.60
   6  -4  -4  868.81   49.60
  -6   4   4  822.92   50.39
   5  -4  -4  893.31   49.99
   5  -4  -4  849.91   49.60
  -5   4   4  856.21   50.69
  -5   4   4  762.02   48.90
   4  -4  -4 2284.57  127.39
   4  -4  -4 2109.59  126.89
  -4   4   4 2159.08  127.99
  -4   4   4 2332.67  127.09
  -4   4   4 2312.97  125.79
  -4   4   4 2106.29  125.59
   3  -4  -4 1104.69   61.89
   3  -4  -4 1122.09   61.39
  -3   4   4 1082.19   62.59
  -3   4   4  947.41   60.69
  -3   4   4 1053.19   61.79
   2  -4  -4    2.80    1.40
  -2   4   4    2.00    1.40
  -2   4   4    2.20    1.10
  -2   4   4    2.40    1.00
   1  -4  -4   46.30    3.70
   1  -4  -4   48.00    4.10
  -1   4   4   39.70    4.20
  -1   4   4   44.70    4.40
  -1   4   4   39.20    3.80
   0  -4  -4 7324.07  388.86
   0  -4  -4 6346.17  389.46
   0   4   4 6917.21  388.46
   0   4   4 7105.39  390.06
   0   4   4 6710.63  389.56
  -1  -4  -4   13.80    1.50
  -1  -4  -4   11.80    2.30
   1   4   4   10.60    2.40
   1   4   4   10.60    1.20
   1   4   4    8.80    2.00
   1   4   4   14.40    2.80
  -2  -4  -4   55.09    4.80
   2   4   4   45.90    4.60
   2   4   4   45.20    4.80
   2   4   4   64.89    7.90
   3   4   4 6062.49  361.46
   3   4   4 6422.36  361.16
   3   4   4 6151.58  360.76
   3   4   4 6868.21  359.06
   3   4   4 6290.37  359.26
   4   4   4  240.38   15.70
   4   4   4  201.98   14.90
   4   4   4  234.68   15.90
   4   4   4  225.18   13.40
   5   4   4   36.10    5.40
   5   4   4   32.80    3.10
   5   4   4   37.10    4.30
   5   4   4   39.10    5.10
   5   4   4   39.30    5.60
   6   4   4   61.09    6.10
   6   4   4   67.29    6.40
   6   4   4   57.49    6.70
   8  -5  -4    3.60    2.80
   8  -5  -4    2.20    2.50
   7  -5  -4  175.28   13.60
   7  -5  -4  193.58   14.20
   6  -5  -4  619.04   37.60
   6  -5  -4  612.14   37.30
  -6   5   4  681.23   40.50
  -6   5   4  547.35   36.00
   5  -5  -4  349.47   23.30
  -5   5   4  387.26   24.40
  -5   5   4  357.36   22.60
   4  -5  -4 1843.82  103.99
   4  -5  -4 1836.12  103.39
  -4   5   4 1727.83  104.59
  -4   5   4 1815.52  103.49
  -4   5   4 1749.92  103.39
   3  -5  -4  779.52   47.30
   3  -5  -4  813.42   46.80
  -3   5   4  751.92   48.00
  -3   5   4  846.62   47.60
   2  -5  -4  947.91   60.79
   2  -5  -4 1145.39   59.49
  -2   5   4 1030.60   61.09
  -2   5   4  925.21   60.29
  -2   5   4 1084.29   59.79
   1  -5  -4 3924.81  223.88
   1  -5  -4 3789.82  222.98
  -1   5   4 3884.01  224.78
  -1   5   4 4382.76  224.18
  -1   5   4 3710.13  224.48
   0  -5  -4   11.10    1.70
   0  -5  -4   20.30    3.00
   0   5   4   11.20    2.70
   0   5   4   11.40    2.60
   0   5   4    7.70    2.00
   0   5   4   11.80    1.60
  -1  -5  -4  477.35   27.90
   1   5   4  444.96   28.00
   1   5   4  445.56   28.50
   1   5   4  442.16   28.10
  -2  -5  -4    0.90    1.40
   2   5   4    3.80    1.80
   2   5   4    0.60    1.50
   2   5   4    0.10    1.40
   3   5   4  227.88   15.20
   3   5   4  237.58   15.50
   3   5   4  191.08   15.30
   4   5   4  337.57   21.40
   4   5   4  320.77   22.00
   4   5   4  307.87   21.40
   5   5   4  640.24   41.40
   5   5   4  706.23   41.30
   5   5   4  665.23   42.00
   6   5   4  876.11   52.69
   6   5   4  840.02   51.99
   6   5   4  865.21   53.09
   7  -6  -4   27.20    4.80
   7  -6  -4   21.00    4.40
  -7   6   4   24.90    5.00
   6  -6  -4   56.29    7.10
   6  -6  -4   62.39    6.30
  -6   6   4   58.69    7.80
  -6   6   4   61.49    5.50
   5  -6  -4    4.50    2.50
   5  -6  -4    5.60    2.20
  -5   6   4    6.70    1.50
  -5   6   4    4.00    1.90
  -5   6   4    6.20    2.80
   4  -6  -4  494.05   30.20
   4  -6  -4  432.76   29.30
  -4   6   4  476.45   28.70
  -4   6   4  478.05   31.20
  -4   6   4  544.55   30.40
   3  -6  -4  159.08   11.70
  -3   6   4  140.59   10.80
  -3   6   4  192.68   12.40
  -3   6   4  176.38   12.90
   2  -6  -4  838.02   52.49
   2  -6  -4  908.81   53.59
  -2   6   4  881.01   54.59
  -2   6   4  927.01   54.19
  -2   6   4  983.20   53.39
   1  -6  -4 1744.43   96.29
   1  -6  -4 1602.04   97.29
  -1   6   4 1729.53   98.59
  -1   6   4 1669.53   98.29
   0  -6  -4   39.70    4.30
   0  -6  -4   35.40    3.20
   0   6   4   50.39    5.30
   0   6   4   31.60    4.90
   0   6   4   34.40    4.60
  -1  -6  -4   30.30    4.40
   1   6   4   28.70    4.60
   1   6   4   33.20    4.90
   1   6   4   29.80    4.70
  -2  -6  -4 1067.29   61.29
   2   6   4 1051.19   62.59
   2   6   4  990.60   61.79
   2   6   4 1048.80   62.09
   3   6   4  151.78   12.00
   3   6   4  136.59   16.00
   3   6   4  170.48   12.40
   4   6   4   73.69    8.00
   4   6   4   91.99    8.10
   4   6   4   69.19    7.50
   5   6   4    7.00    3.70
   5   6   4    4.60    3.10
   5   6   4    9.90    3.50
  -7   7   4   76.49    9.00
   6  -7  -4   15.40    4.10
   6  -7  -4    8.40    2.90
  -6   7   4   11.70    3.90
  -6   7   4   10.10    3.10
   5  -7  -4   93.39    8.60
   5  -7  -4   97.49    8.70
  -5   7   4   94.79    8.00
   4  -7  -4   53.09    5.60
   4  -7  -4   47.80    4.80
  -4   7   4   42.10    4.30
  -4   7   4   62.09    7.80
  -4   7   4   34.00    5.00
   3  -7  -4   12.80    2.20
   3  -7  -4   16.50    3.60
  -3   7   4    9.90    2.30
  -3   7   4   12.10    2.90
  -3   7   4    7.30    3.00
   2  -7  -4   -0.10    1.30
   2  -7  -4    2.10    1.70
  -2   7   4   -1.30    1.80
  -2   7   4    0.40    1.20
  -2   7   4    0.30    1.50
   1  -7  -4  134.09   10.30
   1  -7  -4  155.28    9.30
  -1   7   4  144.59   11.60
  -1   7   4  131.39   10.50
  -1   7   4  121.89   10.90
   0  -7  -4   62.49    6.50
   0   7   4   88.29    8.00
   0   7   4   90.79    8.00
   0   7   4   76.79    7.30
  -1  -7  -4  538.15   35.30
   1   7   4  610.84   37.00
   1   7   4  600.64   37.40
  -2  -7  -4  475.65   32.10
   2   7   4  525.35   33.50
   2   7   4  546.45   34.30
   2   7   4  571.04   34.10
   3   7   4   57.49    7.50
   3   7   4   70.19    8.90
   3   7   4   57.29    9.70
   4   7   4   -1.80    2.50
   4   7   4    3.00    3.00
   4   7   4    0.50    2.80
   6  -8  -4  261.47   20.60
   6  -8  -4  320.87   20.40
  -6   8   4  318.07   20.00
  -6   8   4  276.87   21.80
   5  -8  -4  122.89    9.50
   5  -8  -4  126.99   10.50
  -5   8   4  106.49   11.10
  -5   8   4   97.39    9.20
   4  -8  -4   36.20    4.70
   4  -8  -4   31.20    5.30
  -4   8   4   41.40    5.70
  -4   8   4   40.50    7.00
  -4   8   4   43.70    4.70
   3  -8  -4   53.29    6.10
   3  -8  -4   53.69    5.10
  -3   8   4   64.29    5.90
  -3   8   4   55.89    7.90
   2  -8  -4   10.20    2.90
   2  -8  -4   10.70    2.20
  -2   8   4   10.30    2.50
  -2   8   4    9.70    3.40
  -2   8   4    6.50    2.50
   1  -8  -4    5.40    2.50
  -1   8   4    4.90    2.60
  -1   8   4    6.00    2.50
   0  -8  -4  179.08   13.90
   0   8   4  210.68   15.70
   0   8   4  199.68   15.70
   0   8   4  204.38   14.80
  -1  -8  -4   39.40    5.50
   1   8   4   24.90    5.50
   1   8   4   39.80    6.30
   1   8   4   37.30    5.90
  -2  -8  -4   19.20    3.80
   2   8   4   24.90    5.20
   2   8   4   30.30    5.90
   2   8   4   18.00    4.60
   3   8   4  120.79   10.80
   3   8   4   94.39   10.80
   4  -9  -4   51.39    7.40
   4  -9  -4   55.89    7.50
  -4   9   4   49.99    8.00
  -4   9   4   73.59    6.90
  -4   9   4   77.29    7.90
   3  -9  -4  364.76   23.80
  -3   9   4  367.96   23.30
  -3   9   4  329.37   25.10
  -3   9   4  353.26   24.30
   2  -9  -4   35.50    5.60
  -2   9   4   31.90    6.60
  -2   9   4   40.80    5.70
  -2   9   4   44.50    6.50
   1  -9  -4   69.29    7.20
  -1   9   4   64.69    8.90
  -1   9   4   47.40    6.70
  -1   9   4   51.89    7.30
   0  -9  -4   12.20    3.30
   0   9   4   10.30    4.10
   0   9   4   10.50    3.80
   0   9   4    4.90    3.20
  -1  -9  -4  161.38   12.20
   1   9   4  154.18   13.70
   1   9   4  134.19   13.80
   1  10  -5    0.50    3.30
   0  10  -5    4.90    3.40
   0  10  -5    3.10    3.30
  -1  10  -5  374.16   26.90
   1 -10   5  415.76   25.30
  -2  10  -5    6.50    3.10
  -2  10  -5   -3.10    5.90
   2 -10   5    4.10    2.80
   3   9  -5  111.79   12.30
   3   9  -5  105.49   11.00
   2   9  -5  125.29   11.90
   2   9  -5  127.19   12.30
   1   9  -5   66.29    8.50
   1   9  -5   60.59    8.50
   0   9  -5    4.70    3.30
   0   9  -5   -0.40    2.10
   0  -9   5    0.40    1.60
  -1   9  -5   39.40    7.00
   1  -9   5   42.60    4.70
   1  -9   5   40.60    4.40
  -2   9  -5  283.07   19.80
  -2   9  -5  295.87   21.60
   2  -9   5  287.07   19.20
   2  -9   5  295.47   18.80
  -3   9  -5   16.50    4.20
  -3   9  -5   16.90    3.80
   3  -9   5   22.60    4.20
   3  -9   5   13.90    3.20
  -4   9  -5  113.69   11.30
   4  -9   5  123.59   10.40
   4  -9   5  110.39    9.70
  -5   9  -5  104.19   10.60
   4   8  -5  197.28   16.00
   4   8  -5  192.48   16.20
   3   8  -5   34.40    5.70
   3   8  -5   25.40    5.60
   2   8  -5   12.30    4.10
   2   8  -5   11.90    3.60
   1   8  -5 1268.67   76.49
  -1  -8   5 1271.57   72.89
   0   8  -5  370.86   25.80
   0   8  -5  331.47   23.60
   0  -8   5  380.86   21.80
   0  -8   5  350.56   21.90
  -1   8  -5   81.49    9.20
  -1   8  -5   80.49    7.70
   1  -8   5   91.29    6.90
   1  -8   5   80.29    6.90
  -2   8  -5    6.20    3.40
  -2   8  -5    4.60    2.40
   2  -8   5    3.80    1.80
   2  -8   5    4.00    1.90
  -3   8  -5  562.14   38.80
  -3   8  -5  553.64   33.20
   3  -8   5  511.65   33.20
   3  -8   5  541.05   33.50
  -4   8  -5    4.70    2.70
  -4   8  -5    0.10    2.00
   4  -8   5   -0.30    2.30
  -5   8  -5  204.48   16.10
   5  -8   5  224.78   15.90
   5  -8   5  210.28   15.90
  -6   8  -5   -0.40    2.90
   6  -8   5    5.50    3.20
   6  -8   5   -2.90    2.50
   5   7  -5  278.07   20.70
   5   7  -5  270.47   20.50
   4   7  -5   24.60    5.40
   4   7  -5   25.40    4.70
   3   7  -5    4.60    2.30
   3   7  -5    5.50    2.90
   2   7  -5    4.40    3.00
   2   7  -5    4.40    2.60
  -2  -7   5    6.90    1.30
   1   7  -5  268.67   18.60
   1   7  -5  242.88   17.80
  -1  -7   5  262.37   15.70
   0   7  -5  176.98   13.90
   0   7  -5  189.48   14.80
   0  -7   5  220.48   12.90
  -1   7  -5  275.97   20.60
  -1   7  -5  319.27   19.90
   1  -7   5  308.27   19.10
  -2   7  -5 2338.07  132.89
   2  -7   5 2447.26  133.69
   2  -7   5 2157.88  132.59
  -3   7  -5   38.20    5.80
   3  -7   5   40.20    5.20
   3  -7   5   41.10    4.80
  -4   7  -5 1287.97   69.19
  -4   7  -5 1138.49   71.29
   4  -7   5 1193.58   70.99
   4  -7   5 1160.48   70.69
  -5   7  -5    2.30    2.20
   5  -7   5    4.30    2.60
   5  -7   5    2.50    2.30
  -6   7  -5  111.59   10.00
   6  -7   5  117.79   10.70
   6  -7   5  118.39   10.70
   6   6  -5    5.80    3.60
   6   6  -5    4.90    3.40
   5   6  -5  224.98   17.60
   5   6  -5  260.17   18.30
   4   6  -5  195.38   16.40
   4   6  -5  183.98   14.50
   3   6  -5    2.40    2.30
   3   6  -5    3.50    2.30
  -3  -6   5    6.40    1.40
   2   6  -5 2563.24  161.58
   2   6  -5 2771.22  162.08
  -2  -6   5 3078.79  159.18
   1   6  -5  297.97   20.70
   1   6  -5  289.57   20.30
  -1  -6   5  337.07   18.60
   0   6  -5 1147.09   62.19
   0   6  -5 1066.99   62.59
   0  -6   5  956.70   60.49
  -1   6  -5  149.59   11.70
  -1   6  -5  165.58   11.10
   1  -6   5  154.78   10.60
  -2   6  -5  310.87   19.40
  -2   6  -5  296.17   20.50
   2  -6   5  316.77   19.50
  -3   6  -5   72.89    5.60
  -3   6  -5   75.89    6.90
   3  -6   5   73.39    5.90
   3  -6   5   67.79    6.40
  -4   6  -5  980.70   54.79
  -4   6  -5  880.91   56.79
   4  -6   5  987.90   55.59
   4  -6   5 1008.40   57.19
   4  -6   5  905.61   56.79
  -5   6  -5  314.17   22.10
   5  -6   5  372.06   23.20
  -6   6  -5   71.29    7.10
   6  -6   5   88.29    8.60
   6  -6   5   74.39    8.00
  -7   6  -5  471.35   28.20
   7  -6   5  463.65   31.10
   7  -6   5  374.46   29.30
   7   5  -5    6.10    3.10
   7   5  -5    8.20    3.50
   7   5  -5    6.20    3.00
   6   5  -5    0.70    2.10
   6   5  -5   -4.30    1.90
   5   5  -5  832.92   51.89
   5   5  -5  835.72   48.30
   5   5  -5  787.72   49.90
   4   5  -5  368.86   24.70
   4   5  -5  390.96   25.00
   3   5  -5   33.20    4.70
   3   5  -5   24.40    3.00
   3   5  -5   18.90    3.80
   2   5  -5 1772.62  103.79
   2   5  -5 1813.32  105.49
   2   5  -5 1875.81  105.39
   1   5  -5  369.46   23.20
   1   5  -5  364.46   22.90
   1   5  -5  366.26   21.20
   1   5  -5  366.76   21.80
  -1  -5   5  357.26   21.20
   0   5  -5   64.49    5.70
   0   5  -5   63.19    6.20
   0  -5   5   75.99    5.90
   0  -5   5   78.89    5.60
  -1   5  -5 6427.46  346.97
  -1   5  -5 5708.43  347.57
   1  -5   5 6484.45  346.77
   1  -5   5 5868.21  346.87
  -2   5  -5    5.20    1.30
  -2   5  -5    3.80    1.70
   2  -5   5    4.50    1.80
  -3   5  -5   94.49    7.60
  -3   5  -5  102.69    6.50
   3  -5   5   80.49    7.40
   3  -5   5   94.89    6.80
  -4   5  -5   11.50    2.60
   4  -5   5    8.10    1.80
   4  -5   5   10.60    2.70
  -5   5  -5  632.44   38.00
   5  -5   5  608.54   38.70
   5  -5   5  596.94   38.60
   5  -5   5  654.63   36.60
  -6   5  -5  130.49   10.70
   6  -5   5  150.18   12.00
   6  -5   5  162.78   12.30
   7  -5   5  339.97   23.50
   7  -5   5  332.77   23.20
   7   4  -5   93.79    9.10
   7   4  -5  102.69    9.60
   7   4  -5   93.49    7.80
   7   4  -5   90.49    8.30
   6   4  -5   66.49    5.70
   6   4  -5   59.09   10.60
   6   4  -5   58.29    7.00
   5   4  -5 1634.94   97.29
   5   4  -5 1709.43   95.99
   5   4  -5 1650.53   97.39
   4   4  -5  709.23   41.50
   4   4  -5  696.93   41.40
   4   4  -5  640.64   40.10
   3   4  -5   78.99    6.40
   3   4  -5   89.29    7.20
   2   4  -5  485.15   31.00
   2   4  -5  534.35   30.40
   1   4  -5 1415.86   81.19
   1   4  -5 1436.36   80.49
   1   4  -5 1378.66   80.99
  -1  -4   5 1378.76   80.69
   0   4  -5  181.68   11.40
   0   4  -5  164.98   11.60
   0   4  -5  174.68   11.20
   0  -4   5  163.38   11.20
   0  -4   5  177.88   10.80
  -1   4  -5 6367.36  379.36
   1  -4   5 6578.24  378.86
   1  -4   5 7144.99  378.96
  -2   4  -5 4196.88  227.48
  -2   4  -5 4131.79  226.38
   2  -4   5 3795.02  227.08
   2  -4   5 3870.21  226.68
  -3   4  -5  629.54   34.40
  -3   4  -5  602.34   35.80
  -3   4  -5  610.34   34.20
   3  -4   5  571.84   35.10
   3  -4   5  580.74   36.00
  -4   4  -5 1022.90   67.29
   4  -4   5 1230.78   66.79
   4  -4   5 1231.48   68.29
  -5   4  -5  320.77   22.20
   5  -4   5  371.46   21.40
   5  -4   5  350.66   23.30
   5  -4   5  400.96   23.90
   6  -4   5  155.08   10.50
   6  -4   5  169.68   12.70
   6  -4   5  150.78   12.30
   7  -4   5   44.10    6.50
   7  -4   5   47.30    7.00
   8  -4   5   10.30    4.10
   8  -4   5    8.00    3.70
   8   3  -5   78.69    8.40
   8   3  -5   72.59    8.10
   7   3  -5   29.80    4.20
   7   3  -5   30.40    4.30
   7   3  -5   22.50    4.40
   7   3  -5   27.60    4.60
   6   3  -5 1104.99   61.99
   6   3  -5 1094.69   63.39
   6   3  -5 1065.09   63.19
   6   3  -5  995.60   60.49
   5   3  -5  253.87   16.20
   5   3  -5  242.48   14.90
   5   3  -5  282.37   17.50
   4   3  -5  547.45   32.90
   4   3  -5  532.85   32.00
   3   3  -5 3173.38  175.48
   3   3  -5 2975.90  174.68
   2   3  -5 2217.78  122.19
   2   3  -5 2117.29  122.29
  -2  -3   5 2078.89  121.99
   1   3  -5  398.86   22.50
   1   3  -5  349.96   22.30
  -1  -3   5  395.46   22.30
  -1  -3   5  343.87   21.30
   0   3  -5 5818.72  329.37
  -1   3  -5 1705.63   95.39
  -1   3  -5 1617.04   94.59
   1  -3   5 1632.74   94.99
   1  -3   5 1710.23   95.39
  -2   3  -5 4818.92  255.07
  -2   3  -5 4235.48  255.07
  -2   3  -5 4859.41  256.07
   2  -3   5 4387.46  255.67
   2  -3   5 4286.17  256.07
   3  -3   5 2935.01  156.28
   3  -3   5 2563.84  156.98
   4  -3   5  789.52   46.40
   4  -3   5  816.72   47.70
   5  -3   5 2646.34  149.59
   5  -3   5 2558.54  147.69
   5  -3   5 2595.24  149.69
   6  -3   5 1343.87   78.69
   6  -3   5 1323.17   76.19
   6  -3   5 1332.07   78.69
   7  -3   5   25.90    4.80
   7  -3   5   26.10    5.10
   8  -3   5  130.89   11.40
   8  -3   5  115.59   11.10
   8   2  -5    9.20    3.10
   8   2  -5    8.40    2.80
   8   2  -5    6.80    2.90
   7   2  -5   29.00    4.70
   7   2  -5   34.90    4.50
   7   2  -5   29.40    5.10
   7   2  -5   36.40    3.40
   7   2  -5   28.80    3.80
   6   2  -5 1139.39   66.99
   6   2  -5 1123.29   67.79
   6   2  -5 1186.28   66.09
   5   2  -5 3286.07  182.68
   5   2  -5 3090.79  181.68
   5   2  -5 3210.18  180.88
   4   2  -5  687.83   40.70
   4   2  -5  725.63   42.30
   4   2  -5  727.03   41.60
   3   2  -5  869.51   52.59
   3   2  -5  900.41   53.99
   3   2  -5  894.31   53.49
  -3  -2   5  960.60   53.59
  -3  -2   5 1009.30   52.59
   1   2  -5   77.69    5.90
   1   2  -5   75.99    5.60
  -1  -2   5   83.89    5.10
   0   2  -5 1570.94   87.59
   0   2  -5 1595.74   88.29
   0   2  -5 1528.15   87.79
   0  -2   5 1494.85   87.59
   0  -2   5 1527.45   87.79
   0  -2   5 1528.25   87.49
  -1   2  -5   26.80    2.70
  -1   2  -5   24.20    1.90
  -1   2  -5   24.90    2.10
   1  -2   5   18.60    1.80
   1  -2   5   22.40    2.10
   1  -2   5   26.60    2.40
  -2   2  -5  160.28   10.10
  -2   2  -5  190.68   10.70
   2  -2   5  177.18   10.90
   2  -2   5  162.28   10.50
   2  -2   5  184.58   11.30
  -3   2  -5 1569.44   86.89
   3  -2   5 1454.15   86.79
   3  -2   5 1612.34   87.89
   3  -2   5 1465.55   86.99
   4  -2   5 3044.40  176.58
   4  -2   5 3183.88  178.68
   5  -2   5    0.40    1.50
   5  -2   5    2.40    1.10
   5  -2   5   -0.20    1.50
   6  -2   5  679.63   44.10
   6  -2   5  792.42   42.50
   6  -2   5  693.43   44.10
   7  -2   5  353.56   24.30
   7  -2   5  368.86   24.60
   7  -2   5  374.96   22.40
   8  -2   5  120.89   10.90
   8  -2   5  119.79   10.90
   8   1  -5  197.18   13.60
   8   1  -5  179.38   14.00
   8   1  -5  181.38   13.50
   8   1  -5  185.88   12.60
   7   1  -5  234.08   15.90
   7   1  -5  251.57   15.40
   7   1  -5  208.38   16.30
   7   1  -5  249.48   14.80
   6   1  -5  477.55   28.80
   6   1  -5  526.95   30.30
   6   1  -5  452.35   29.30
   5   1  -5   29.40    3.00
   5   1  -5   33.90    3.40
   5   1  -5   35.40    4.00
   4   1  -5  518.85   29.60
   4   1  -5  497.35   30.10
   3   1  -5  519.55   31.90
   3   1  -5  547.55   32.50
  -3  -1   5  571.84   32.30
  -3  -1   5  581.64   32.00
  -1   1  -5 4042.40  234.88
  -1   1  -5 4465.55  236.08
   1  -1   5 3883.81  235.08
   1  -1   5 4263.57  234.88
  -2   1  -5  608.14   34.70
  -2   1  -5  581.24   34.40
   2  -1   5  627.34   34.70
   2  -1   5  609.94   34.40
   2  -1   5  603.24   35.30
   3  -1   5 1387.96   79.99
   3  -1   5 1436.96   80.09
   3  -1   5 1385.36   80.79
   3  -1   5 1432.06   81.29
   4  -1   5 2017.80  117.89
   4  -1   5 2074.19  116.89
   4  -1   5 2113.79  118.59
   4  -1   5 2056.39  117.39
   5  -1   5   31.40    4.60
   5  -1   5   27.50    2.10
   5  -1   5   36.10    3.20
   5  -1   5   28.40    2.20
   5  -1   5   27.00    4.20
   6  -1   5   94.99    8.30
   6  -1   5   94.09    7.00
   6  -1   5   99.49    6.70
   6  -1   5   90.99    8.20
   7  -1   5  862.91   51.69
   7  -1   5  816.82   49.60
   7  -1   5  886.91   49.90
   7  -1   5  849.12   51.89
   8  -1   5    4.20    2.80
   8  -1   5    3.80    3.00
   8   0  -5   41.90    5.70
   8   0  -5   48.50    5.30
   8   0  -5   49.60    6.60
   7   0  -5  384.86   24.30
   7   0  -5  402.76   25.00
   6   0  -5  923.11   49.99
   6   0  -5  827.32   50.89
   6   0  -5  861.21   51.49
   5   0  -5  549.45   31.90
   5   0  -5  558.44   32.70
   4   0  -5 2453.25  138.99
   4   0  -5 2446.06  138.69
   4   0  -5 2508.05  138.19
  -4   0   5 2234.18  138.89
  -4   0   5 2548.65  138.19
   3   0  -5  775.72   43.50
   3   0  -5  751.92   43.20
   3   0  -5  792.32   43.90
  -3   0   5  660.53   43.70
  -3   0   5  791.32   43.30
   2   0  -5 1307.87   75.89
   2   0  -5 1262.07   75.79
  -2   0   5 1335.07   75.79
  -2   0   5 1423.96   75.89
   1   0  -5 3265.47  171.28
   1   0  -5 2848.42  171.58
   1   0  -5 2942.11  171.38
   1   0  -5 2960.50  171.28
  -1   0   5 3309.87  171.58
  -1   0   5 2852.11  171.18
  -1   0   5 2992.40  171.18
   0   0  -5   56.69    4.70
   0   0  -5   63.39    4.50
   0   0  -5   65.89    4.10
   0   0  -5   59.89    4.40
   0   0   5   66.59    4.50
   0   0   5   59.39    4.40
  -2   0  -5 1375.86   74.39
   2   0   5 1173.18   74.29
   2   0   5 1366.46   74.89
  -3   0  -5 7322.07  413.66
   3   0   5 7077.69  413.16
   3   0   5 7497.35  413.26
   3   0   5 7562.44  414.36
   3   0   5 7168.48  413.76
   4   0   5   70.19    4.70
   4   0   5   61.69    4.40
   4   0   5   63.49    5.30
   4   0   5   71.79    5.80
   4   0   5   68.09    4.90
   5   0   5  120.09    9.20
   5   0   5  118.99    8.10
   5   0   5  120.19    7.80
   5   0   5  113.49    8.60
   5   0   5  129.29    9.30
   6   0   5   75.19    6.00
   6   0   5   93.49    7.70
   6   0   5   79.59    6.70
   6   0   5   92.39    6.10
   6   0   5   78.09    7.60
   7   0   5   27.10    5.50
   7   0   5   38.30    4.10
   7   0   5   30.10    5.20
   8   0   5    8.50    3.50
   8   0   5    6.20    3.10
   8  -1  -5  365.46   23.80
   8  -1  -5  360.66   23.30
   7  -1  -5   47.70    5.00
   7  -1  -5   43.80    5.10
   6  -1  -5  525.65   32.00
   6  -1  -5  532.85   32.30
   5  -1  -5  836.42   47.30
   5  -1  -5  721.33   46.80
  -5   1   5  849.41   47.00
   4  -1  -5  274.77   15.20
   4  -1  -5  271.27   16.40
   4  -1  -5  235.78   16.00
  -4   1   5  276.37   16.30
  -4   1   5  244.18   15.10
   3  -1  -5 3040.20  181.08
   3  -1  -5 3195.38  181.08
   3  -1  -5 3094.19  180.48
  -3   1   5 3465.05  180.38
  -3   1   5 3155.58  181.28
   2  -1  -5  427.06   24.70
   2  -1  -5  403.86   23.30
   2  -1  -5  399.86   23.60
  -2   1   5  358.86   23.70
  -2   1   5  393.56   23.90
  -2   1   5  412.96   23.30
   1  -1  -5 4377.26  255.17
  -1   1   5 4625.74  254.97
   0  -1  -5   11.90    2.00
   0  -1  -5   13.70    1.90
   0  -1  -5   10.20    1.40
   0   1   5    8.40    1.50
   0   1   5    9.10    1.60
  -1  -1  -5 1947.01  116.59
   1   1   5 2187.68  116.69
   1   1   5 2066.49  117.39
   1   1   5 2040.50  117.39
  -2  -1  -5 1555.14   88.39
   2   1   5 1565.34   88.49
   2   1   5 1494.45   89.19
   2   1   5 1627.34   89.49
   3   1   5    8.40    1.70
   3   1   5    9.20    1.30
   3   1   5    7.10    1.70
   4   1   5 2578.64  147.99
   4   1   5 2586.54  148.29
   4   1   5 2627.84  148.29
   4   1   5 2590.94  147.29
   5   1   5  108.39    8.30
   5   1   5  101.69    7.80
   5   1   5  118.69    8.60
   5   1   5  108.69    7.30
   5   1   5  107.09    8.40
   6   1   5 1115.89   66.49
   6   1   5 1186.48   65.99
   6   1   5 1129.09   66.39
   6   1   5 1052.29   66.69
   6   1   5 1175.48   65.49
   7   1   5    1.80    2.10
   7   1   5    2.30    2.20
   7   1   5    2.40    2.20
   8  -2  -5    2.30    2.30
   8  -2  -5    6.40    3.20
   7  -2  -5   24.20    4.00
   7  -2  -5   21.80    3.90
   6  -2  -5 1553.84   85.79
   6  -2  -5 1384.26   85.29
  -6   2   5 1484.25   84.89
   5  -2  -5    2.40    1.70
   5  -2  -5    4.50    2.00
  -5   2   5    5.70    1.70
   4  -2  -5  829.52   48.40
   4  -2  -5  830.02   48.40
  -4   2   5  841.82   46.90
  -4   2   5  800.22   48.20
   3  -2  -5 5334.87  301.07
   3  -2  -5 5492.85  301.07
   3  -2  -5 5246.98  300.27
  -3   2   5 5622.24  300.27
  -3   2   5 4989.70  301.67
  -3   2   5 5203.88  301.17
   2  -2  -5    2.60    0.90
   2  -2  -5    2.80    1.20
  -2   2   5    4.00    1.10
  -2   2   5    3.10    1.30
  -2   2   5    5.30    1.00
   1  -2  -5  702.63   39.80
   1  -2  -5  708.83   40.10
  -1   2   5  707.33   42.30
  -1   2   5  669.93   39.80
  -1   2   5  648.14   40.20
  -1  -2  -5  232.98   16.00
  -1  -2  -5  269.07   15.50
  -1  -2  -5  280.57   15.80
   1   2   5  251.07   16.10
   1   2   5  248.58   15.60
   1   2   5  261.57   16.00
  -2  -2  -5 1428.06   85.19
   2   2   5 1480.65   86.09
   2   2   5 1578.74   86.09
   2   2   5 1501.05   85.39
   3   2   5  127.29    8.80
   3   2   5  130.79    8.90
   3   2   5  110.59    7.90
   4   2   5  290.97   18.10
   4   2   5  274.27   17.20
   5   2   5  668.03   40.60
   5   2   5  713.83   39.90
   5   2   5  665.13   40.70
   5   2   5  696.63   40.20
   5   2   5  635.34   40.50
   6   2   5  366.26   23.80
   6   2   5  377.96   23.40
   6   2   5  364.46   23.90
   6   2   5  373.36   23.00
   6   2   5  380.56   23.80
   7   2   5   46.10    6.10
   7   2   5   38.60    5.10
   7   2   5   48.80    5.10
   7   2   5   43.00    5.60
   8  -3  -5  202.08   14.70
   8  -3  -5  199.98   14.90
   7  -3  -5   57.69    6.10
   7  -3  -5   62.99    6.40
   6  -3  -5  879.51   52.49
   6  -3  -5  866.71   52.49
  -6   3   5  903.61   51.69
   5  -3  -5  232.68   15.50
   5  -3  -5  219.98   15.40
  -5   3   5  220.28   16.00
  -5   3   5  263.47   15.30
   4  -3  -5  470.65   30.80
   4  -3  -5  488.55   29.50
  -4   3   5  487.95   31.10
  -4   3   5  480.25   27.80
  -4   3   5  495.65   29.20
   3  -3  -5 2360.16  135.19
   3  -3  -5 2316.67  134.89
  -3   3   5 2497.75  134.39
  -3   3   5 2286.67  135.79
   2  -3  -5 1786.22  104.09
   2  -3  -5 1848.81  103.79
  -2   3   5 1736.83  104.39
  -2   3   5 1903.91  104.79
   1  -3  -5   56.39    4.60
  -1   3   5   48.70    4.50
  -1   3   5   53.19    4.20
  -1   3   5   51.59    4.60
   0  -3  -5 7041.20  369.56
   0  -3  -5 6118.29  369.76
   0   3   5 6520.55  370.16
   0   3   5 6609.24  369.76
   0   3   5 6377.76  369.86
  -1  -3  -5 2258.47  123.29
  -1  -3  -5 2052.49  123.99
   1   3   5 2315.97  124.39
   1   3   5 2188.98  122.89
   1   3   5 2067.99  123.69
   1   3   5 2118.19  123.89
   2   3   5  300.27   19.30
   2   3   5  337.97   20.50
   2   3   5  342.37   20.40
   2   3   5  319.97   19.80
   3   3   5 1898.91  108.39
   3   3   5 1928.01  109.09
   3   3   5 1850.61  109.19
   4   3   5 1322.07   77.99
   4   3   5 1371.46   78.89
   4   3   5 1358.26   77.59
   4   3   5 1352.86   78.79
   5   3   5  490.35   29.70
   5   3   5  474.25   30.10
   5   3   5  510.95   29.40
   5   3   5  487.45   28.90
   5   3   5  439.16   29.90
   6   3   5   17.80    3.50
   6   3   5   12.40    2.90
   6   3   5    9.50    3.20
   6   3   5   16.70    3.20
   7   3   5    4.90    2.90
   7   3   5    4.30    2.70
   7   3   5    4.50    2.50
   8  -4  -5   46.20    6.40
   8  -4  -5   52.79    6.80
   7  -4  -5  770.32   45.10
   7  -4  -5  726.53   44.90
  -7   4   5  716.43   43.40
   6  -4  -5  635.04   37.90
   6  -4  -5  630.44   37.70
  -6   4   5  587.44   36.90
   5  -4  -5   69.49    6.50
   5  -4  -5   86.49    7.10
  -5   4   5   74.99    6.20
  -5   4   5   78.29    7.50
   4  -4  -5  862.71   55.59
   4  -4  -5  933.41   56.09
  -4   4   5 1009.20   56.09
  -4   4   5  916.31   56.79
  -4   4   5 1037.00   54.69
   3  -4  -5   41.70    4.10
  -3   4   5   40.40    7.10
  -3   4   5   52.89    4.70
  -3   4   5   45.10    3.70
   2  -4  -5 1856.81  105.49
   2  -4  -5 1895.51  106.19
  -2   4   5 1780.52  106.29
  -2   4   5 1902.21  105.59
  -2   4   5 1799.72  106.59
   1  -4  -5 2829.62  143.99
   1  -4  -5 2495.85  144.49
  -1   4   5 2426.76  144.29
  -1   4   5 2435.16  144.89
  -1   4   5 2459.65  144.99
   0  -4  -5   -1.30    0.70
   0  -4  -5    0.20    0.80
   0   4   5    1.80    1.10
   0   4   5   -0.30    0.80
   0   4   5    0.60    0.90
  -1  -4  -5 3158.38  181.58
  -1  -4  -5 3085.79  182.78
   1   4   5 3282.27  182.88
   1   4   5 3353.46  183.38
   1   4   5 3151.48  182.78
   2   4   5   34.90    4.40
   2   4   5   39.30    4.30
   2   4   5   28.30    3.90
   3   4   5    5.70    1.30
   3   4   5    7.50    2.20
   3   4   5    4.10    2.10
   3   4   5   11.90    3.00
   3   4   5    8.50    1.50
   4   4   5  390.96   25.20
   4   4   5  385.86   25.90
   4   4   5  392.26   25.70
   4   4   5  431.56   23.70
   5   4   5  974.50   57.89
   5   4   5  966.00   57.69
   5   4   5  937.51   58.89
   6   4   5   29.40    4.40
   6   4   5   34.80    5.40
   6   4   5   37.40    5.80
   6   4   5   25.80    4.50
   8  -5  -5   68.99    7.70
   7  -5  -5  228.98   16.00
   7  -5  -5  190.78   15.20
  -7   5   5  225.68   14.40
   6  -5  -5  800.52   47.70
   6  -5  -5  848.92   48.20
  -6   5   5  716.13   46.60
  -6   5   5  808.82   48.90
   5  -5  -5   28.50    4.50
   5  -5  -5   18.00    3.30
  -5   5   5   26.90    2.20
  -5   5   5   20.90    4.10
  -5   5   5   31.50    4.00
   4  -5  -5  261.97   16.80
   4  -5  -5  224.48   16.00
  -4   5   5  250.87   16.60
  -4   5   5  258.67   15.40
  -4   5   5  253.37   17.60
   3  -5  -5 2603.04  165.08
   3  -5  -5 2994.00  164.78
  -3   5   5 2849.71  166.18
  -3   5   5 3130.79  166.88
   2  -5  -5   92.49    7.50
   2  -5  -5  107.39    7.00
  -2   5   5   94.39    8.00
  -2   5   5  105.19    7.30
  -2   5   5   77.19    7.40
   1  -5  -5   43.80    4.00
  -1   5   5   47.10    5.10
  -1   5   5   56.49    8.30
  -1   5   5   58.99    4.90
   0  -5  -5  844.92   46.20
   0   5   5  769.92   46.50
   0   5   5  771.32   46.00
   0   5   5  713.33   46.50
  -1  -5  -5    4.60    2.00
  -1  -5  -5    7.10    1.20
   1   5   5    4.50    2.30
   1   5   5    5.00    2.10
   1   5   5    4.60    0.90
   1   5   5    4.40    1.60
  -2  -5  -5 1475.55   81.19
   2   5   5 1355.66   81.19
   2   5   5 1323.87   80.69
   2   5   5 1375.56   80.69
   3   5   5 1248.18   73.39
   3   5   5 1188.08   74.09
   3   5   5 1317.87   73.99
   4   5   5  378.56   25.70
   4   5   5  391.16   24.90
   4   5   5  389.36   25.30
   5   5   5   31.10    5.20
   5   5   5   32.50    5.80
   5   5   5   50.09    6.00
   6   5   5   85.09    9.10
   6   5   5   82.99    7.50
   6   5   5   92.09    9.20
   7  -6  -5   55.99    7.10
   7  -6  -5   55.39    7.40
  -7   6   5   69.19    5.90
  -7   6   5   39.30    6.90
   6  -6  -5  153.18   11.80
   6  -6  -5  136.89   11.10
  -6   6   5  171.38   13.00
  -6   6   5  132.99   10.40
   5  -6  -5  104.09    8.60
   5  -6  -5  105.89    9.10
  -5   6   5  100.59    9.70
  -5   6   5   98.89    8.40
  -5   6   5  118.89    7.70
   4  -6  -5  621.84   36.80
   4  -6  -5  551.14   35.80
  -4   6   5  627.74   38.00
  -4   6   5  598.54   35.30
   3  -6  -5 1198.08   72.79
   3  -6  -5 1390.86   72.19
  -3   6   5 1323.87   73.39
  -3   6   5 1109.29   71.79
  -3   6   5 1201.18   73.79
   2  -6  -5   78.19    6.80
   2  -6  -5   63.89    5.60
  -2   6   5   78.49    7.50
  -2   6   5   75.69    7.00
  -2   6   5   87.39    6.50
   1  -6  -5  571.94   35.70
   1  -6  -5  606.04   34.70
  -1   6   5  581.34   35.60
  -1   6   5  553.64   36.30
  -1   6   5  629.94   36.80
   0  -6  -5 1700.33  102.09
   0  -6  -5 1976.40  103.89
   0   6   5 1757.52  104.49
   0   6   5 1869.81  104.59
   0   6   5 1662.43  103.59
  -1  -6  -5  118.49    9.30
   1   6   5  122.89   10.00
   1   6   5  111.29    9.50
   1   6   5  112.59    9.30
  -2  -6  -5  186.78   13.00
   2   6   5  183.58   14.10
   2   6   5  177.08   13.40
   2   6   5  181.88   13.50
   3   6   5  227.38   17.30
   3   6   5  247.88   18.10
   3   6   5  268.17   17.60
   4   6   5    0.30    2.20
   4   6   5   -0.70    2.30
   4   6   5   -1.60    2.40
   5   6   5   68.39    7.70
   5   6   5   53.69    7.60
   5   6   5   56.89    7.30
   6  -7  -5   14.10    3.80
   6  -7  -5   16.10    3.50
  -6   7   5   21.40    3.70
  -6   7   5   15.00    4.30
   5  -7  -5  107.39    8.80
   5  -7  -5   82.79    7.40
  -5   7   5   83.49    7.60
  -5   7   5   75.89    8.70
   4  -7  -5  225.88   15.00
   4  -7  -5  179.88   13.60
  -4   7   5  195.88   13.40
  -4   7   5  213.18   14.90
  -4   7   5  222.28   16.20
   3  -7  -5  235.88   15.70
   3  -7  -5  221.48   17.40
  -3   7   5  286.27   18.50
  -3   7   5  243.28   16.00
  -3   7   5  243.98   17.10
   2  -7  -5   72.09    5.70
   2  -7  -5   73.39    6.70
  -2   7   5   71.89    7.10
  -2   7   5   75.39    7.60
  -2   7   5   59.19    6.00
   1  -7  -5  248.58   18.50
   1  -7  -5  323.87   17.70
  -1   7   5  285.27   19.80
  -1   7   5  266.37   18.70
   0  -7  -5  467.25   30.10
   0   7   5  437.96   32.70
   0   7   5  509.35   31.40
   0   7   5  509.95   30.60
   1   7   5  491.55   32.50
   1   7   5  516.45   32.10
   1   7   5  510.45   32.90
  -2  -7  -5  381.76   24.50
   2   7   5  370.36   26.00
   2   7   5  398.16   25.70
   2   7   5  388.36   25.90
   3   7   5  136.49   12.10
   3   7   5  134.69   11.70
   4   7   5   11.40    6.00
   4   7   5    8.30    3.90
   4   7   5    8.50    2.90
   5  -8  -5   92.79    7.80
   5  -8  -5   78.69    8.60
  -5   8   5   89.39    8.30
   4  -8  -5  373.56   26.20
   4  -8  -5  379.96   25.10
  -4   8   5  373.36   27.40
  -4   8   5  453.65   25.30
  -4   8   5  420.26   26.70
   3  -8  -5    0.40    1.80
   3  -8  -5    3.40    1.80
  -3   8   5   -0.50    2.00
  -3   8   5    4.50    3.40
  -3   8   5    4.50    2.00
   2  -8  -5   32.20    3.70
   2  -8  -5   24.90    4.30
  -2   8   5   33.10    6.00
  -2   8   5   28.00    5.10
  -2   8   5   21.00    3.80
  -1   8   5  111.79    9.50
  -1   8   5  114.59   10.50
  -1   8   5  108.39   10.20
   0  -8  -5  212.28   16.10
   0   8   5  248.68   17.80
   0   8   5  219.78   17.30
   0   8   5  259.27   17.10
  -1  -8  -5   30.20    4.70
   1   8   5   25.50    5.00
   1   8   5   28.00    5.50
   1   8   5   23.80    4.90
  -2  -8  -5   19.60    3.70
   2   8   5   19.30    4.50
   2   8   5   15.00    4.00
   2   8   5   17.00    4.40
   3   8   5  181.48   16.00
   3   8   5  235.58   17.90
   3   8   5  235.88   17.30
   4  -9  -5  289.77   17.60
   4  -9  -5  228.98   19.00
  -4   9   5  242.48   18.70
  -4   9   5  299.17   18.00
  -4   9   5  219.08   19.40
   3  -9  -5   66.19    7.40
  -3   9   5   67.69    7.50
  -3   9   5   63.09    6.70
   2  -9  -5   25.50    4.90
  -2   9   5   32.30    6.50
  -2   9   5   31.50    5.90
  -2   9   5   23.20    4.50
   1  -9  -5  598.14   35.20
  -1   9   5  490.75   35.80
  -1   9   5  563.14   35.20
  -1   9   5  547.65   36.50
   0  -9  -5   24.90    4.80
   0   9   5   35.50    8.00
   0   9   5   28.80    5.30
   0   9   5   33.40    6.20
  -1  -9  -5    5.60    3.40
   1   9   5    3.10    3.40
   1   9   5   10.00    4.10
   1   9   5    1.20    2.50
   0  10  -6   18.60    5.70
   0  10  -6   21.90    5.00
  -1  10  -6   89.79    9.80
   1 -10   6  121.09    9.00
  -2  10  -6  115.29   19.40
  -2  10  -6  111.29   10.50
   2 -10   6  125.59    9.80
   3   9  -6   65.39    9.70
   3   9  -6   85.69    9.80
   2   9  -6  158.48   14.10
   2   9  -6  174.68   14.90
   1   9  -6  560.04   34.40
   1   9  -6  478.75   34.60
   0   9  -6  169.08   13.20
   0   9  -6  141.49   13.40
  -1   9  -6  332.57   24.80
  -1   9  -6  306.77   24.00
   1  -9   6  398.56   23.20
   1  -9   6  330.77   21.60
  -2   9  -6   48.50    7.60
  -2   9  -6   56.09    6.30
   2  -9   6   54.19    5.70
   2  -9   6   58.99    5.90
  -3   9  -6    1.50    2.90
  -3   9  -6    0.10    2.50
   3  -9   6    0.80    2.30
   3  -9   6   -0.30    2.30
  -4   9  -6    6.40    3.70
   4  -9   6   13.10    4.10
   4  -9   6   17.40    3.60
   4   8  -6    5.20    3.30
   4   8  -6   -1.40    2.60
   3   8  -6    3.30    2.90
   3   8  -6    5.50    3.30
   2   8  -6  579.94   36.30
   2   8  -6  521.85   35.40
   1   8  -6    3.10    3.00
  -1  -8   6   -1.20    1.30
   0   8  -6   74.99    7.60
   0   8  -6   70.49    8.10
   0  -8   6   81.79    6.20
  -1   8  -6 1424.76   86.69
  -1   8  -6 1491.65   90.59
   1  -8   6 1479.95   85.59
   1  -8   6 1518.45   85.59
  -2   8  -6   53.79    7.30
  -2   8  -6   45.70    5.20
   2  -8   6   49.00    5.30
   2  -8   6   43.40    5.10
   3  -8   6   34.70    5.10
   3  -8   6   24.80    4.20
  -4   8  -6  707.93   44.30
   4  -8   6  715.83   43.30
   4  -8   6  688.93   43.30
  -5   8  -6  100.59    9.00
   5  -8   6   73.29    8.10
   5  -8   6   79.39    8.50
   5   7  -6   48.20    7.40
   5   7  -6   58.09    8.30
   4   7  -6   83.69    8.80
   4   7  -6   65.09    8.80
   3   7  -6  168.78   13.10
   3   7  -6  138.09   12.60
   2   7  -6 1013.60   59.79
   2   7  -6  951.60   59.29
   1   7  -6  314.07   22.00
   1   7  -6  352.66   22.90
   0   7  -6   -2.10    1.50
   0   7  -6    0.30    1.40
   0  -7   6   -0.40    1.00
  -1   7  -6  306.27   19.90
   1  -7   6  302.67   19.10
  -2   7  -6  402.96   23.70
  -2   7  -6  324.97   24.50
   2  -7   6  388.26   23.70
  -3   7  -6    8.10    2.10
  -3   7  -6    1.00    2.20
   3  -7   6    6.60    2.30
   3  -7   6    4.80    2.00
  -4   7  -6  484.35   32.50
   4  -7   6  513.75   32.50
   4  -7   6  537.95   32.50
  -5   7  -6  386.56   25.60
   5  -7   6  429.46   26.40
   5  -7   6  356.56   25.50
   6  -7   6   48.70    7.40
   6  -7   6   47.30    7.00
   6   6  -6  222.18   17.30
   6   6  -6  216.48   17.10
   5   6  -6   22.30    4.70
   5   6  -6   26.80    5.20
   4   6  -6  551.74   40.00
   4   6  -6  544.45   32.40
   4   6  -6  554.24   35.20
   3   6  -6  245.58   17.50
   3   6  -6  258.87   15.20
   3   6  -6  226.78   17.40
   2   6  -6  950.10   60.09
   2   6  -6 1072.59   60.89
   1   6  -6   99.69    8.50
   1   6  -6  103.59    9.00
  -1  -6   6  111.39    6.90
   0   6  -6  477.15   31.50
   0   6  -6  539.85   31.30
   0  -6   6  499.25   30.80
  -1   6  -6  198.18   12.40
  -1   6  -6  160.18   12.80
   1  -6   6  176.38   11.80
   1  -6   6  174.58   12.20
  -2   6  -6 1295.87   81.09
  -2   6  -6 1490.55   82.69
   2  -6   6 1444.66   82.69
  -3   6  -6   18.70    2.70
  -3   6  -6   18.30    3.70
   3  -6   6   21.20    3.70
   3  -6   6   21.70    3.10
  -4   6  -6  115.89    7.40
  -4   6  -6  129.79    9.70
   4  -6   6  109.79    9.50
   4  -6   6  120.19    8.50
   4  -6   6  108.19    9.50
  -5   6  -6  106.69    9.40
   5  -6   6  127.99   10.60
   5  -6   6  123.99    8.50
   5  -6   6  120.29   10.30
  -6   6  -6    3.90    2.30
   6  -6   6    5.60    3.00
   6  -6   6    1.80    2.70
  -7   6  -6   -0.10    2.50
   7  -6   6    6.10    3.20
   7  -6   6    3.80    4.20
   7   5  -6   93.59    8.60
   7   5  -6   95.09    9.70
   7   5  -6   90.99    9.60
   6   5  -6   13.60    3.80
   6   5  -6   16.70    4.00
   5   5  -6   41.70    4.60
   5   5  -6   48.30   10.00
   5   5  -6   42.90    7.50
   4   5  -6 1027.40   61.19
   4   5  -6 1028.00   59.69
   4   5  -6 1006.90   61.09
   3   5  -6 1901.71  116.29
   3   5  -6 2074.59  117.89
   3   5  -6 2128.69  117.89
   2   5  -6    2.00    1.50
   2   5  -6    1.70    1.40
   2   5  -6    4.50    1.90
   1   5  -6 1022.70   58.99
   1   5  -6 1063.99   60.39
   1   5  -6 1070.89   59.99
  -1  -5   6 1004.00   58.09
  -1  -5   6  931.11   60.99
   0   5  -6   54.19    5.40
   0   5  -6   55.79    4.90
   0  -5   6   55.59    4.30
   0  -5   6   51.49    4.80
  -1   5  -6  950.60   59.79
  -1   5  -6 1056.89   59.09
   1  -5   6 1031.30   59.29
   1  -5   6 1025.60   58.99
  -2   5  -6   88.59    7.00
  -2   5  -6   77.09    5.90
   2  -5   6   80.79    6.30
   2  -5   6   86.89    6.70
  -3   5  -6   93.19    7.50
  -3   5  -6   97.49    6.20
  -3   5  -6   91.29    5.90
   3  -5   6   81.69    7.30
   3  -5   6   93.39    6.90
  -4   5  -6    1.40    1.30
   4  -5   6   -0.80    1.70
   4  -5   6    0.60    1.10
  -5   5  -6  406.86   27.30
   5  -5   6  406.86   27.80
   5  -5   6  453.45   25.90
   5  -5   6  454.15   27.90
  -6   5  -6    7.30    2.50
   6  -5   6    8.10    3.10
   6  -5   6    6.40    2.80
   7  -5   6   16.00    4.20
   7  -5   6   12.50    4.20
   7   4  -6   45.40    7.00
   7   4  -6   53.09    5.50
   7   4  -6   34.60    6.20
   6   4  -6    5.30    2.50
   6   4  -6    2.80    2.50
   5   4  -6  649.93   40.40
   5   4  -6  637.04   40.40
   5   4  -6  680.13   39.40
   4   4  -6  395.26   24.40
   4   4  -6  394.66   25.30
   3   4  -6  316.07   21.60
   3   4  -6  360.46   21.20
   2   4  -6  346.87   21.40
   2   4  -6  348.87   21.80
  -2  -4   6  341.07   21.40
   1   4  -6 8957.80  454.85
  -1  -4   6 7247.97  453.45
  -1  -4   6 7920.51  454.65
   0   4  -6 4841.02  283.67
   0   4  -6 4577.94  283.87
   0  -4   6 5379.76  283.17
   0  -4   6 5212.28  283.77
  -1   4  -6 2345.17  137.49
  -1   4  -6 2350.96  136.79
   1  -4   6 2420.26  137.09
   1  -4   6 2498.25  136.99
  -2   4  -6   11.80    1.80
  -2   4  -6   17.30    2.70
  -2   4  -6   13.90    1.80
   2  -4   6   12.90    2.10
   2  -4   6   16.40    2.70
  -3   4  -6  326.37   17.70
  -3   4  -6  323.67   19.10
  -3   4  -6  273.57   17.50
   3  -4   6  300.77   19.50
   3  -4   6  302.37   18.60
  -4   4  -6 1078.09   69.79
   4  -4   6 1251.97   69.59
   4  -4   6 1301.07   71.09
  -5   4  -6  203.68   12.70
   5  -4   6  183.68   11.90
   5  -4   6  173.38   13.60
   6  -4   6   21.20    4.30
   6  -4   6   21.00    4.40
   6  -4   6   23.10    2.60
   7  -4   6   21.70    4.70
   7  -4   6   30.30    5.20
   8   3  -6  562.34   35.50
   8   3  -6  573.34   36.80
   8   3  -6  585.74   36.80
   7   3  -6    3.10    2.30
   7   3  -6    0.10    2.00
   7   3  -6    4.90    2.90
   6   3  -6   56.29    5.40
   6   3  -6   52.79    5.90
   5   3  -6 2647.14  153.98
   5   3  -6 2747.43  155.08
   4   3  -6  348.07   21.80
   4   3  -6  361.46   22.60
   3   3  -6  785.82   43.60
   3   3  -6  750.32   43.20
  -3  -3   6  665.53   42.80
   2   3  -6 5473.85  346.17
   2   3  -6 6446.15  346.47
  -2  -3   6 6418.66  346.07
   1   3  -6    6.40    1.60
  -1  -3   6    9.70    1.10
  -1  -3   6   10.50    1.70
   0   3  -6 1424.86   75.69
   0   3  -6 1195.98   75.69
   0  -3   6 1346.57   74.99
   0  -3   6 1288.97   75.49
  -2   3  -6 4217.98  232.18
   2  -3   6 4092.49  232.38
   2  -3   6 3971.90  231.98
  -3   3  -6 2110.89  115.09
   3  -3   6 1946.21  114.99
   3  -3   6 1995.20  115.89
  -4   3  -6 6146.69  368.96
   4  -3   6 6872.71  369.16
   4  -3   6 6553.94  370.26
   5  -3   6  398.06   25.50
   5  -3   6  397.16   23.90
   6  -3   6   17.10    2.30
   7  -3   6  688.13   44.00
   7  -3   6  727.63   44.20
   8  -3   6    4.10    5.90
   8  -3   6    1.10    4.10
   8   2  -6  409.26   27.90
   8   2  -6  438.16   28.40
   8   2  -6  440.76   27.40
   7   2  -6  209.18   14.30
   7   2  -6  244.08   14.40
   7   2  -6  200.08   15.40
   7   2  -6  213.48   14.80
   6   2  -6  848.62   45.80
   6   2  -6  742.43   46.80
   6   2  -6  777.92   47.70
   5   2  -6 1224.58   69.49
   5   2  -6 1176.98   70.49
   5   2  -6 1252.67   71.39
   4   2  -6 1072.19   64.79
   4   2  -6 1175.88   66.69
   4   2  -6 1113.69   65.99
  -4  -2   6 1204.18   64.89
   3   2  -6 1728.63  101.29
   3   2  -6 1651.03  100.09
   3   2  -6 1829.62  101.69
  -3  -2   6 1747.43  100.09
  -3  -2   6 1897.31  101.09
   1   2  -6 3936.11  207.08
  -1  -2   6 3442.26  206.48
  -1  -2   6 3580.54  206.98
  -1   2  -6  674.43   35.30
  -1   2  -6  592.54   35.10
   1  -2   6  624.74   35.60
   1  -2   6  573.64   35.50
   1  -2   6  585.24   35.00
  -2   2  -6  999.50   56.29
  -2   2  -6  967.10   56.09
   2  -2   6  980.30   56.19
   2  -2   6  987.50   57.09
   2  -2   6  993.80   56.79
  -3   2  -6  872.71   51.29
   3  -2   6  938.01   51.89
   3  -2   6  893.81   52.49
   3  -2   6  883.71   51.29
   4  -2   6 2857.41  158.38
   4  -2   6 2902.21  157.38
   4  -2   6 2543.25  156.78
   5  -2   6  509.15   30.60
   5  -2   6  471.95   29.00
   6  -2   6    3.30    1.40
   6  -2   6   -3.30    1.60
   6  -2   6   -2.00    1.60
   7  -2   6 1200.28   71.49
   7  -2   6 1194.08   71.59
   8  -2   6  522.15   34.50
   8  -2   6  540.35   34.50
   8   1  -6   76.29    7.20
   8   1  -6   73.69    7.90
   7   1  -6    1.60    1.30
   7   1  -6    5.40    2.10
   7   1  -6    2.90    1.10
   7   1  -6   -0.70    3.30
   6   1  -6 1515.75   90.49
   6   1  -6 1691.43   91.49
   6   1  -6 1535.25   91.99
   5   1  -6   46.90    4.70
   5   1  -6   44.80    3.80
   5   1  -6   45.70    4.80
   4   1  -6  392.16   23.70
   4   1  -6  411.76   24.40
  -4  -1   6  409.06   23.90
   3   1  -6 4256.47  241.38
   3   1  -6 3972.20  241.98
  -3  -1   6 4321.97  242.18
  -3  -1   6 4527.95  241.48
   2   1  -6  329.57   19.60
   2   1  -6  312.27   18.80
  -2  -1   6  341.07   19.10
  -2  -1   6  296.27   19.30
  -2  -1   6  322.87   18.70
   1   1  -6 1422.46   84.49
   1   1  -6 1397.46   83.09
  -1  -1   6 1535.25   83.39
  -1  -1   6 1464.85   83.49
  -1  -1   6 1477.35   83.09
  -1   1  -6   69.89    5.30
  -1   1  -6   61.99    3.90
  -1   1  -6   67.19    4.40
   1  -1   6   58.79    4.20
   1  -1   6   56.79    4.60
  -2   1  -6 4697.23  258.17
   2  -1   6 4498.65  258.07
   2  -1   6 4505.65  258.67
  -3   1  -6 7132.69  394.96
   3  -1   6 6614.34  394.96
   3  -1   6 6815.82  395.86
   3  -1   6 7436.86  396.46
   4  -1   6 1322.07   76.69
   4  -1   6 1423.66   77.49
   4  -1   6 1349.66   75.59
   4  -1   6 1237.68   75.49
   5  -1   6   43.10    3.50
   5  -1   6   55.69    3.30
   5  -1   6   42.60    4.20
   5  -1   6   46.20    5.30
   6  -1   6  116.59    7.60
   6  -1   6  110.29    8.30
   6  -1   6  123.99    9.90
   6  -1   6  116.49    9.60
   7  -1   6    1.10    2.70
   7  -1   6    1.70    2.50
   7  -1   6    1.70    1.60
   8  -1   6   37.20    6.30
   8  -1   6   25.10    5.10
   8   0  -6  124.09   10.40
   8   0  -6  134.59   11.00
   8   0  -6  127.69    9.70
   7   0  -6   84.89    7.50
   7   0  -6   88.69    7.00
   6   0  -6    7.60    1.90
   6   0  -6    1.40    0.80
   6   0  -6    3.90    1.90
   5   0  -6   26.90    3.50
   5   0  -6   27.40    3.00
   4   0  -6   33.10    3.40
   4   0  -6   33.00    2.90
  -4   0   6   33.30    3.30
  -4   0   6   28.90    2.50
   3   0  -6  151.28    9.70
   3   0  -6  151.68    9.80
  -3   0   6  140.09    9.80
  -3   0   6  148.89    9.20
   2   0  -6  713.63   41.90
   2   0  -6  736.43   42.40
  -2   0   6  707.63   42.30
  -2   0   6  750.82   41.90
   1   0  -6   23.90    2.30
   1   0  -6   17.90    2.70
  -1   0   6   22.30    2.10
   0   0  -6  611.14   35.10
   0   0   6  589.84   35.00
   0   0   6  600.34   35.00
   1   0   6 4956.50  282.07
   1   0   6 5014.20  282.27
   2   0   6   10.60    2.00
   2   0   6   14.70    1.90
   3   0   6 2777.52  154.08
   3   0   6 2627.44  153.28
   4   0   6  584.64   35.50
   4   0   6  598.04   35.50
   4   0   6  674.33   37.10
   4   0   6  675.43   38.30
   4   0   6  594.24   36.10
   5   0   6    5.50    1.40
   5   0   6    4.80    1.80
   5   0   6    1.20    1.80
   5   0   6    6.40    1.20
   6   0   6  649.54   36.50
   6   0   6  595.34   38.10
   6   0   6  630.84   38.40
   6   0   6  611.44   37.40
   7   0   6  690.13   40.60
   7   0   6  648.44   41.80
   7   0   6  687.33   41.60
   8  -1  -6  145.09   12.10
   8  -1  -6  172.88   12.00
   7  -1  -6    3.10    1.70
   6  -1  -6   56.19    5.40
   6  -1  -6   47.70    4.90
   5  -1  -6 1273.67   72.39
   5  -1  -6 1198.68   70.69
   5  -1  -6 1198.98   71.99
  -5   1   6 1323.87   72.29
   4  -1  -6 1307.37   70.79
   4  -1  -6 1279.97   70.59
   4  -1  -6 1262.67   69.69
  -4   1   6 1158.18   70.59
  -4   1   6 1116.99   69.49
   3  -1  -6  374.86   24.80
   3  -1  -6  440.56   24.90
   3  -1  -6  419.46   24.40
  -3   1   6  405.16   25.10
  -3   1   6  441.56   24.30
   2  -1  -6  264.77   15.90
   2  -1  -6  248.98   15.60
  -2   1   6  264.97   15.50
  -2   1   6  249.97   16.00
   1  -1  -6  282.57   17.20
   1  -1  -6  260.27   17.70
  -1   1   6  315.67   17.20
  -1   1   6  298.27   17.50
  -1   1   6  258.27   17.10
   0  -1  -6 5983.70  316.27
   0   1   6 5111.89  316.07
   0   1   6 5688.73  316.77
  -1  -1  -6   27.70    2.90
  -1  -1  -6   24.10    2.10
   1   1   6   31.10    2.90
   1   1   6   27.90    2.10
   1   1   6   26.80    2.70
  -2  -1  -6  103.79    6.50
  -2  -1  -6   84.69    5.20
   2   1   6   82.09    5.30
   2   1   6   75.69    6.10
   2   1   6   91.69    6.50
   3   1   6  437.96   25.20
   3   1   6  458.45   26.60
   3   1   6  412.16   26.10
   4   1   6  804.72   46.20
   4   1   6  803.82   46.60
   4   1   6  763.82   45.20
   4   1   6  779.62   45.20
   5   1   6   20.20    2.40
   5   1   6   18.90    3.60
   5   1   6   22.90    3.20
   5   1   6   17.20    3.10
   5   1   6   22.60    3.60
   6   1   6   14.10    2.50
   6   1   6   15.30    3.30
   6   1   6    7.20    2.60
   6   1   6   10.00    1.90
   6   1   6   11.60    2.90
   7   1   6  401.26   24.90
   7   1   6  345.27   23.90
   7   1   6  369.76   23.70
   8  -2  -6  138.99   11.10
   8  -2  -6  128.49   10.50
   7  -2  -6    1.20    1.70
   7  -2  -6    1.50    1.90
   6  -2  -6  253.47   17.30
   6  -2  -6  268.57   17.20
   5  -2  -6 3392.16  196.78
   5  -2  -6 3382.86  196.28
  -5   2   6 3555.44  196.08
   4  -2  -6  497.25   29.60
   4  -2  -6  473.55   29.50
   4  -2  -6  501.35   28.40
  -4   2   6  514.85   28.30
  -4   2   6  468.45   29.60
   3  -2  -6   70.09    5.60
   3  -2  -6   84.09    6.20
   3  -2  -6   88.59    6.30
  -3   2   6   77.49    6.30
  -3   2   6   97.69    5.70
  -3   2   6   80.09    6.70
   2  -2  -6 5469.45  319.87
   2  -2  -6 5631.44  320.07
  -2   2   6 5524.95  320.37
  -2   2   6 5719.33  320.47
  -2   2   6 5918.11  319.77
   1  -2  -6 1096.19   65.99
   1  -2  -6 1188.08   65.99
  -1   2   6 1195.18   65.89
  -1   2   6 1101.29   66.29
   0  -2  -6 4684.43  247.28
   0  -2  -6 4275.17  247.18
   0   2   6 4111.19  246.68
   0   2   6 4330.47  246.98
   0   2   6 4384.76  247.28
  -1  -2  -6 2114.49  124.29
  -1  -2  -6 2347.07  124.09
  -1  -2  -6 2091.19  123.89
   1   2   6 2111.49  124.09
   1   2   6 2118.19  124.19
   1   2   6 2251.37  123.59
  -2  -2  -6  654.43   39.30
   2   2   6  697.83   40.50
   2   2   6  669.83   39.60
   2   2   6  717.93   40.60
   3   2   6  297.97   18.40
   3   2   6  278.97   17.40
   3   2   6  290.57   18.40
   4   2   6  743.23   44.50
   4   2   6  726.03   43.40
   4   2   6  779.02   44.70
   5   2   6  100.39    8.40
   5   2   6  108.09    8.20
   5   2   6  101.39    8.40
   5   2   6  103.99    8.10
   5   2   6  103.99    7.30
   6   2   6   76.09    7.10
   6   2   6   82.29    7.00
   6   2   6   72.09    6.60
   6   2   6   69.09    6.80
   7   2   6   98.59    8.20
   7   2   6   94.99    9.00
   7   2   6   99.49    9.60
   8  -3  -6  144.89   12.40
   8  -3  -6  175.08   12.70
   7  -3  -6    2.00    2.20
   7  -3  -6   -0.40    1.90
  -7   3   6    2.60    1.60
   6  -3  -6  937.51   57.29
   6  -3  -6  936.21   57.29
  -6   3   6 1029.50   56.89
   5  -3  -6  480.95   30.10
   5  -3  -6  498.65   30.10
  -5   3   6  493.45   29.80
   4  -3  -6   42.00    4.40
   4  -3  -6   51.19    4.80
  -4   3   6   47.70    4.50
  -4   3   6   54.89    5.30
  -4   3   6   51.19    3.50
   3  -3  -6  221.18   14.30
   3  -3  -6  197.88   13.90
  -3   3   6  212.48   14.40
  -3   3   6  217.68   14.90
  -3   3   6  250.77   13.70
   2  -3  -6 6967.60  431.56
  -2   3   6 7805.72  431.56
  -2   3   6 7676.93  432.36
  -2   3   6 8095.69  432.66
   1  -3  -6 4567.74  261.67
   1  -3  -6 5099.49  261.47
  -1   3   6 4260.97  261.37
  -1   3   6 4521.35  261.87
   0  -3  -6 5632.64  314.87
   0  -3  -6 5700.43  314.47
   0   3   6 5399.46  314.97
   0   3   6 5709.13  314.67
   0   3   6 5315.17  314.47
  -1  -3  -6  987.10   55.39
  -1  -3  -6  959.90   56.19
   1   3   6  980.20   55.69
   1   3   6  879.01   55.79
   1   3   6  983.00   56.29
   2   3   6 1738.43   98.09
   2   3   6 1694.33   96.99
   2   3   6 1645.94   97.79
   3   3   6 1785.82  100.79
   3   3   6 1692.13  100.79
   3   3   6 1747.13   99.89
   4   3   6  475.05   29.60
   4   3   6  449.66   28.50
   4   3   6  508.75   29.90
   5   3   6  227.08   14.40
   5   3   6  216.98   15.40
   5   3   6  241.28   14.40
   5   3   6  194.18   15.00
   5   3   6  213.88   15.00
   6   3   6  238.58   15.00
   6   3   6  218.98   16.00
   6   3   6  223.78   16.10
   6   3   6  227.68   16.00
   7   3   6  234.58   16.40
   7   3   6  235.08   16.40
   7   3   6  205.08   17.30
   8  -4  -6  121.39   10.60
   7  -4  -6    8.20    3.00
   7  -4  -6    7.60    2.80
  -7   4   6    6.20    1.70
   6  -4  -6 2131.09  119.99
  -6   4   6 2014.00  118.99
   5  -4  -6  295.97   20.80
   5  -4  -6  318.37   20.80
  -5   4   6  353.46   22.20
  -5   4   6  342.17   20.70
   4  -4  -6    4.80    1.80
   4  -4  -6    7.70    2.40
  -4   4   6    8.30    1.50
  -4   4   6    6.80    2.00
  -4   4   6    3.80    1.80
   3  -4  -6 3100.89  169.88
   3  -4  -6 2795.42  170.18
  -3   4   6 2901.11  170.98
  -3   4   6 3133.59  170.68
   2  -4  -6   95.79    7.10
   2  -4  -6   90.19    6.60
  -2   4   6   79.89    6.50
  -2   4   6  108.29    7.80
  -2   4   6   81.89    7.10
   1  -4  -6   39.30    3.70
   1  -4  -6   33.10    4.00
  -1   4   6   51.59    4.20
  -1   4   6   40.00    4.30
  -1   4   6   35.50    4.10
   0  -4  -6  428.66   24.10
   0  -4  -6  343.97   23.10
   0   4   6  405.76   23.90
   0   4   6  366.16   23.80
   0   4   6  388.96   24.30
  -1  -4  -6  310.77   17.90
  -1  -4  -6  258.37   16.30
   1   4   6  257.07   17.20
   1   4   6  248.98   17.30
   1   4   6  277.27   18.00
   2   4   6  632.64   36.50
   2   4   6  599.14   36.70
   2   4   6  577.74   34.50
   2   4   6  591.84   35.90
   3   4   6 6421.56  347.27
   3   4   6 5895.21  346.07
   3   4   6 5994.20  346.77
   4   4   6  569.44   32.20
   4   4   6  501.25   32.70
   4   4   6  500.95   32.90
   5   4   6  435.06   28.90
   5   4   6  468.65   28.00
   5   4   6  445.16   29.00
   6   4   6  124.49   10.60
   6   4   6  118.19   10.40
   7  -5  -6  137.49   11.80
   7  -5  -6  163.98   12.50
  -7   5   6  155.78   10.90
   6  -5  -6  365.86   24.50
   6  -5  -6  380.16   24.80
  -6   5   6  377.56   24.00
  -6   5   6  407.26   26.00
   5  -5  -6  833.72   48.50
   5  -5  -6  731.63   47.70
  -5   5   6  817.42   49.40
  -5   5   6  826.92   48.10
  -5   5   6  812.72   46.10
   4  -5  -6  376.96   24.60
   4  -5  -6  390.16   25.10
  -4   5   6  406.86   23.90
  -4   5   6  434.96   25.40
  -4   5   6  386.16   26.00
   3  -5  -6 1112.09   63.69
  -3   5   6  985.10   62.49
  -3   5   6 1085.99   63.79
  -3   5   6 1155.18   64.59
   2  -5  -6 2202.98  118.69
   2  -5  -6 1962.80  119.19
  -2   5   6 2205.28  118.99
  -2   5   6 2031.70  119.99
  -2   5   6 1965.90  119.69
   1  -5  -6 2017.50  117.59
   1  -5  -6 2027.10  118.49
  -1   5   6 2084.79  119.09
  -1   5   6 2111.69  119.19
   0  -5  -6  222.08   15.50
   0  -5  -6  243.98   14.80
   0   5   6  226.38   16.00
   0   5   6  228.18   17.00
   0   5   6  241.98   15.70
  -1  -5  -6  880.01   49.99
  -1  -5  -6  964.20   52.09
   1   5   6  788.22   51.59
   1   5   6  899.71   51.89
   1   5   6  852.11   49.70
   1   5   6  841.62   52.29
  -2  -5  -6  101.09    7.70
   2   5   6   86.39    7.70
   2   5   6   81.99    7.80
   2   5   6   80.59    7.80
   3   5   6  165.68   12.00
   3   5   6  149.29   11.20
   3   5   6  141.89   11.80
   4   5   6    2.40    4.20
   4   5   6    1.70    2.20
   4   5   6    6.50    2.40
   5   5   6    3.70    2.70
   5   5   6    4.70    2.40
   7  -6  -6   35.00    5.60
   7  -6  -6   35.40    5.80
  -7   6   6   34.30    6.30
  -7   6   6   41.10    5.10
   6  -6  -6   83.29    7.20
   6  -6  -6   69.89    7.20
  -6   6   6   58.39    8.00
  -6   6   6   64.69    6.30
   5  -6  -6   24.50    3.90
   5  -6  -6   23.10    4.40
  -5   6   6   26.10    4.30
  -5   6   6   18.40    4.30
  -5   6   6   30.60    3.00
   4  -6  -6  628.24   37.50
   4  -6  -6  560.04   36.40
  -4   6   6  624.84   38.50
  -4   6   6  653.33   36.10
  -4   6   6  570.24   37.20
   3  -6  -6   27.80    3.50
   3  -6  -6   21.80    3.70
  -3   6   6   12.10    3.10
  -3   6   6   16.50    3.60
  -3   6   6   18.20    2.90
   2  -6  -6  745.53   44.30
   2  -6  -6  725.33   43.20
  -2   6   6  672.43   44.50
  -2   6   6  801.72   45.40
   1  -6  -6  612.44   42.20
   1  -6  -6  728.33   41.60
  -1   6   6  724.63   43.40
  -1   6   6  709.63   42.50
  -1   6   6  765.52   43.60
   0  -6  -6   41.90    4.90
   0  -6  -6   47.20    4.10
   0   6   6   37.90    5.60
   0   6   6   39.30    5.30
   0   6   6   43.10    6.00
  -1  -6  -6  415.36   29.80
   1   6   6  485.35   31.10
   1   6   6  512.65   30.60
   1   6   6  527.45   30.90
  -2  -6  -6  935.21   61.99
   2   6   6 1105.89   62.99
   2   6   6 1132.19   63.19
   3   6   6  244.38   18.60
   3   6   6  300.17   19.10
   3   6   6  270.97   19.50
   4   6   6   32.30    4.90
   4   6   6   26.10    5.00
   4   6   6   24.10    5.30
   5   6   6  160.88   13.80
   6  -7  -6  152.18   11.70
   6  -7  -6  120.69   10.60
  -6   7   6  139.29   10.60
  -6   7   6  127.09   12.20
   5  -7  -6    1.20    1.80
   5  -7  -6    0.70    2.10
  -5   7   6    2.30    2.30
  -5   7   6   -0.10    1.80
   4  -7  -6    4.10    2.40
   4  -7  -6    4.30    1.90
  -4   7   6    5.20    2.70
  -4   7   6    1.60    2.30
  -4   7   6    8.30    2.20
   3  -7  -6   36.80    5.40
   3  -7  -6   47.60    4.80
  -3   7   6   58.89    5.20
  -3   7   6   49.80    6.80
  -3   7   6   54.59    6.00
   2  -7  -6   68.69    5.60
   2  -7  -6   68.29    6.70
  -2   7   6   62.89    6.80
  -2   7   6   63.39    9.20
  -2   7   6   65.09    6.20
   1  -7  -6  606.84   32.70
   1  -7  -6  523.15   33.80
  -1   7   6  540.05   33.80
  -1   7   6  529.75   34.70
  -1   7   6  491.95   38.40
   0  -7  -6   59.59    6.40
   0   7   6   68.59    7.10
   0   7   6   65.79    7.50
   0   7   6   68.79   10.40
  -1  -7  -6   20.80    3.80
   1   7   6   29.00    5.20
   1   7   6   27.30    5.10
   1   7   6   23.00    4.30
  -2  -7  -6   71.59    7.00
   2   7   6   71.69    7.80
   2   7   6   75.19    8.40
   2   7   6   84.09    8.00
   3   7   6   44.50    6.40
   3   7   6   32.00    7.40
   3   7   6   56.79    8.00
   4   7   6   57.19    7.90
   4   7   6   78.99    8.00
   5  -8  -6   88.39    7.70
  -5   8   6   78.79    8.10
  -5   8   6   76.29   14.60
   4  -8  -6   43.20    5.30
   4  -8  -6   34.50    5.90
  -4   8   6   48.80    7.60
  -4   8   6   39.10    6.10
  -4   8   6   46.40    5.20
   3  -8  -6  104.99    9.70
   3  -8  -6  124.19    9.00
  -3   8   6  129.99   11.40
  -3   8   6  111.19    9.20
  -3   8   6  118.99   10.40
   2  -8  -6    1.50    1.70
   2  -8  -6    1.80    1.90
  -2   8   6   -2.50    1.80
  -2   8   6   -0.70    1.80
   1  -8  -6    4.70    2.60
  -1   8   6    9.70    3.00
  -1   8   6    5.00    2.20
   0  -8  -6  417.06   29.60
   0   8   6  483.45   30.30
   0   8   6  513.55   31.60
  -1  -8  -6  185.48   14.80
   1   8   6  203.58   15.80
   1   8   6  231.78   16.90
   1   8   6  200.18   15.50
   2   8   6    5.40    3.00
   2   8   6    8.80    4.20
   2   8   6    7.30    4.40
   3  -9  -6  462.95   30.70
  -3   9   6  488.25   32.40
  -3   9   6  484.45   30.00
  -3   9   6  442.46   31.20
   2  -9  -6   92.69    9.80
  -2   9   6  139.69   10.40
  -2   9   6  116.39   12.00
  -2   9   6  102.49   10.50
   1  -9  -6  132.49   11.20
  -1   9   6  110.09   11.90
  -1   9   6  117.49   10.80
  -1   9   6  129.29   12.20
   0  -9  -6    2.30    2.90
   0   9   6   -1.60    2.90
   0   9   6    3.60    4.10
   0   9   6    3.60    3.60
   0  10  -7   70.49    9.70
   0  10  -7   58.19    8.20
  -1  10  -7  200.18   23.40
  -1  10  -7  213.08   17.20
   1 -10   7  263.57   17.50
  -2  10  -7   86.49    8.70
   2 -10   7   84.49    7.90
   3   9  -7   -1.10    3.00
   3   9  -7   -1.50    3.00
   2   9  -7  108.99   11.60
   2   9  -7  121.49   11.20
   1   9  -7  526.35   33.70
   1   9  -7  489.85   34.30
   0   9  -7    4.50    3.70
   0   9  -7    9.30    3.10
   0  -9   7   17.30    2.90
  -1   9  -7   22.50    5.50
  -1   9  -7   22.10    4.50
   1  -9   7   22.50    3.60
   1  -9   7   31.80    4.20
  -2   9  -7  239.18   17.40
  -2   9  -7  272.07   19.40
   2  -9   7  224.28   16.50
   2  -9   7  255.97   16.80
  -3   9  -7  351.46   26.10
   3  -9   7  386.36   24.80
   3  -9   7  391.46   25.80
  -4   9  -7   59.49    8.40
   4  -9   7   75.19    7.80
   4  -9   7   76.39    7.70
   4   8  -7  442.66   29.90
   4   8  -7  410.26   29.30
   3   8  -7   83.19    9.20
   3   8  -7   82.69    9.30
   2   8  -7   16.00    4.00
   2   8  -7   13.80    4.20
   1   8  -7 1372.06   95.69
   1   8  -7 1509.95   92.49
  -1  -8   7 1711.83   88.69
   0   8  -7  404.86   26.90
   0   8  -7  353.86   25.30
   0  -8   7  408.96   23.80
  -1   8  -7    3.50    2.10
   1  -8   7    4.90    2.00
  -2   8  -7 1319.87   79.09
  -2   8  -7 1510.15   81.79
   2  -8   7 1247.58   78.69
   3  -8   7  369.36   24.10
   3  -8   7  372.16   24.20
  -4   8  -7    9.10    3.10
   4  -8   7    8.70    3.20
   4  -8   7   10.80    3.10
  -5   8  -7  317.47   23.40
   5  -8   7  343.37   23.90
   5  -8   7  388.66   24.20
   5   7  -7  698.23   44.80
   5   7  -7  694.03   44.80
   4   7  -7  317.07   22.70
   4   7  -7  309.67   22.30
   3   7  -7  283.87   19.70
   3   7  -7  261.87   19.60
   2   7  -7  309.47   21.50
   2   7  -7  319.27   22.10
   1   7  -7  118.29   10.60
   1   7  -7  139.49   11.50
  -1  -7   7  142.99    9.00
   0   7  -7   97.79    8.00
   0   7  -7   80.09    8.10
   0  -7   7   82.59    6.30
  -1   7  -7  577.44   39.10
  -1   7  -7  693.73   38.40
   1  -7   7  622.14   38.10
   1  -7   7  615.64   37.40
  -2   7  -7 1366.96   89.69
  -2   7  -7 1506.05   88.49
   2  -7   7 1525.25   88.69
   2  -7   7 1703.43   88.99
  -3   7  -7 1393.56   89.29
  -3   7  -7 1552.64   87.79
   3  -7   7 1622.44   88.39
   3  -7   7 1509.25   88.79
  -4   7  -7  620.64   42.30
   4  -7   7  647.54   44.80
   4  -7   7  762.22   41.50
   4  -7   7  733.93   47.50
  -5   7  -7  210.78   15.60
   5  -7   7  220.98   16.30
   5  -7   7  221.98   16.30
  -6   7  -7  289.37   19.40
   6  -7   7  278.17   20.40
   6  -7   7  279.67   20.50
   6   6  -7   60.49    8.30
   6   6  -7   60.99    8.70
   5   6  -7   82.49    8.70
   5   6  -7   80.89    8.60
   4   6  -7  120.69    8.70
   4   6  -7  115.89   10.50
   4   6  -7  119.39   10.70
   3   6  -7   16.10    3.90
   3   6  -7   13.30    3.30
   3   6  -7   17.20    2.80
   2   6  -7 3542.25  204.18
   2   6  -7 3580.04  203.88
   2   6  -7 3546.65  202.08
   1   6  -7   19.20    3.50
   1   6  -7   21.20    4.00
  -1  -6   7   24.70    3.70
  -1  -6   7   21.80    2.20
   0   6  -7   78.09    7.20
   0  -6   7   71.29    6.30
   0  -6   7   71.69    5.50
  -1   6  -7  490.35   29.00
  -1   6  -7  446.66   29.80
   1  -6   7  497.65   28.70
   1  -6   7  451.55   28.90
  -2   6  -7    3.30    1.60
  -2   6  -7    0.40    1.40
   2  -6   7    1.30    1.40
  -3   6  -7  357.46   22.20
  -3   6  -7  342.27   20.50
   3  -6   7  304.67   21.60
   3  -6   7  340.87   21.10
  -4   6  -7  510.65   29.60
   4  -6   7  423.76   29.50
  -5   6  -7   68.89    6.90
   5  -6   7   79.89    8.10
   5  -6   7   86.59    6.50
   5  -6   7   92.49    8.70
  -6   6  -7  322.77   20.40
   6  -6   7  288.57   21.50
   6  -6   7  305.97   21.70
   7  -6   7  524.65   34.50
   7   5  -7   14.00    4.10
   7   5  -7    9.40    4.00
   6   5  -7    5.90    3.00
   6   5  -7    4.20    2.60
   6   5  -7    4.50    2.50
   5   5  -7  750.32   44.00
   5   5  -7  728.93   45.20
   5   5  -7  708.03   45.00
   4   5  -7    1.50    1.80
   4   5  -7   -0.30    1.60
   4   5  -7    3.80    2.00
   3   5  -7  540.55   32.10
   3   5  -7  527.45   31.90
   3   5  -7  462.65   30.60
   2   5  -7  985.30   58.19
   2   5  -7  968.40   59.19
   2   5  -7 1035.20   59.19
  -2  -5   7 1000.60   58.59
   1   5  -7    2.20    1.40
   1   5  -7    4.00    1.70
  -1  -5   7    1.70    1.20
  -1  -5   7    3.40    0.90
   0   5  -7    3.30    1.50
   0   5  -7    5.60    1.60
   0  -5   7    3.50    1.50
   0  -5   7    4.80    1.40
  -1   5  -7 1660.73   92.79
  -1   5  -7 1641.64   93.59
   1  -5   7 1487.25   92.79
   1  -5   7 1663.13   92.69
  -2   5  -7  590.14   39.10
  -2   5  -7  708.73   40.50
   2  -5   7  717.73   40.10
   2  -5   7  676.53   39.70
  -3   5  -7  732.83   39.80
  -3   5  -7  741.13   41.40
  -3   5  -7  682.33   39.50
   3  -5   7  679.93   40.60
   3  -5   7  600.04   41.10
  -4   5  -7   20.20    3.20
   4  -5   7   24.10    4.30
   4  -5   7   29.80    3.50
  -5   5  -7   31.50    4.40
   5  -5   7   36.00    3.60
  -6   5  -7   57.19    5.40
   6  -5   7   50.49    4.80
   6  -5   7   60.89    7.80
   6  -5   7   54.89    7.50
   7  -5   7  143.69   12.50
   7  -5   7  136.99   12.40
   7   4  -7   11.10    3.90
   7   4  -7   13.50    3.40
   7   4  -7   15.50    4.00
   6   4  -7    1.50    2.20
   6   4  -7    1.60    2.10
   6   4  -7    2.80    2.40
   5   4  -7  534.55   34.20
   5   4  -7  555.04   33.40
   4   4  -7  157.98   11.40
   4   4  -7  165.28   12.10
   3   4  -7  111.79    8.50
   3   4  -7  117.69    9.10
   2   4  -7 1009.00   56.79
   2   4  -7  920.11   56.39
  -2  -4   7  961.60   56.29
   1   4  -7  975.60   56.09
   1   4  -7 1029.20   55.99
  -1  -4   7  883.31   54.39
  -1  -4   7  940.51   55.59
   0   4  -7 1153.68   71.39
   0   4  -7 1227.48   71.39
   0  -4   7 1189.58   70.79
   0  -4   7 1354.86   71.29
  -1   4  -7 1968.70  112.79
   1  -4   7 1969.10  112.49
   1  -4   7 1956.90  112.29
  -2   4  -7  409.86   22.90
  -2   4  -7  326.47   21.70
   2  -4   7  399.06   22.60
   2  -4   7  350.86   22.70
  -3   4  -7   14.50    1.20
  -3   4  -7   10.50    2.10
  -3   4  -7   14.80    1.40
   3  -4   7   13.20    2.20
   3  -4   7   16.60    2.90
  -4   4  -7  558.14   36.30
   4  -4   7  619.34   36.30
   4  -4   7  676.93   37.90
  -5   4  -7  354.66   22.20
   5  -4   7  380.76   22.00
   5  -4   7  341.07   23.60
   6  -4   7  164.88   11.10
   6  -4   7  164.88   13.20
   6  -4   7  185.18   13.80
   7  -4   7   32.60    5.60
   7  -4   7   31.90    5.70
   8   3  -7    7.80    3.70
   8   3  -7   18.40    4.70
   8   3  -7    8.40    3.10
   7   3  -7  710.93   41.60
   7   3  -7  651.23   42.30
   6   3  -7  916.31   51.39
   6   3  -7  806.62   52.09
   5   3  -7  148.49   11.00
   5   3  -7  166.28   11.90
   4   3  -7  285.47   18.10
   4   3  -7  260.87   17.40
   3   3  -7  786.42   46.10
   3   3  -7  790.72   45.90
  -3  -3   7  752.22   45.50
   2   3  -7  601.34   34.60
   2   3  -7  590.84   34.80
  -2  -3   7  574.34   32.80
  -2  -3   7  519.15   32.80
  -2  -3   7  617.84   34.30
   1   3  -7 4551.64  275.57
   1   3  -7 4357.26  275.17
  -1  -3   7 5202.08  275.27
  -1  -3   7 5160.38  274.27
  -1  -3   7 4991.00  274.37
   0   3  -7   10.60    2.10
   0   3  -7   10.30    1.80
   0  -3   7    8.20    1.40
   0  -3   7    6.10    1.50
  -2   3  -7 4959.40  282.77
  -2   3  -7 4967.90  283.47
   2  -3   7 5058.69  283.67
   2  -3   7 5041.40  283.97
  -3   3  -7  913.51   54.99
   3  -3   7  975.80   55.49
   3  -3   7  981.50   56.19
  -4   3  -7   12.80    2.00
   4  -3   7   10.20    2.60
   4  -3   7    9.20    1.90
   5  -3   7 1760.82  101.39
   5  -3   7 1718.93   99.69
   6  -3   7   23.50    4.70
   6  -3   7   25.10    4.60
   6  -3   7   28.30    3.40
   7  -3   7    0.50    2.70
   7  -3   7   -1.90    2.50
   8   2  -7  134.19   11.30
   8   2  -7  161.98   12.60
   7   2  -7   66.89    7.10
   7   2  -7   77.69    6.90
   6   2  -7  943.31   55.19
   6   2  -7 1015.50   53.79
   6   2  -7  828.92   55.59
   5   2  -7 2685.93  158.18
   5   2  -7 2821.92  156.18
   4   2  -7 2063.49  120.99
   4   2  -7 1980.80  119.59
   4   2  -7 2113.29  121.49
  -4  -2   7 2223.08  120.69
  -4  -2   7 2181.68  119.69
   3   2  -7 2203.68  120.39
   3   2  -7 1990.50  120.29
   3   2  -7 2024.10  118.99
  -3  -2   7 2189.08  119.89
   1   2  -7  540.25   31.40
   1   2  -7  536.15   32.20
  -1  -2   7  519.15   31.30
  -1  -2   7  522.55   31.00
  -1  -2   7  550.04   31.50
   0   2  -7  810.82   43.40
   0   2  -7  720.43   44.20
   0  -2   7  742.03   43.50
   0  -2   7  718.93   43.30
  -1   2  -7 4208.98  217.18
  -1   2  -7 3978.50  218.28
   1  -2   7 3464.75  217.48
   1  -2   7 3889.41  217.08
   1  -2   7 3643.34  216.78
  -2   2  -7 2658.13  169.28
   2  -2   7 3127.59  169.28
   2  -2   7 2978.00  169.28
   2  -2   7 3053.99  170.48
   2  -2   7 3153.78  170.18
  -3   2  -7 2288.27  124.89
   3  -2   7 2181.88  125.79
   3  -2   7 2119.89  124.79
   3  -2   7 2230.88  126.49
   4  -2   7 1174.18   68.79
   4  -2   7 1220.88   69.79
   4  -2   7 1178.18   67.79
   5  -2   7  727.83   43.10
   5  -2   7  738.63   44.50
   6  -2   7  892.31   55.89
   6  -2   7  950.90   53.99
   7  -2   7  117.89   10.40
   7  -2   7  109.99   10.20
   8   1  -7  764.92   47.80
   8   1  -7  781.62   46.90
   7   1  -7  160.18   12.40
   7   1  -7  167.58   10.80
   7   1  -7  153.58   11.80
   6   1  -7  240.98   15.50
   6   1  -7  222.58   15.90
   6   1  -7  229.68   14.50
   5   1  -7 1248.58   70.59
   5   1  -7 1171.58   68.99
   5   1  -7 1193.78   69.89
   4   1  -7  137.69    9.50
   4   1  -7  127.79    8.60
  -4  -1   7  142.99    8.90
   3   1  -7  578.24   34.40
   3   1  -7  606.04   35.30
  -3  -1   7  574.44   35.20
  -3  -1   7  622.54   34.80
   1   1  -7 2894.61  157.58
   1   1  -7 2698.33  157.48
  -1  -1   7 2920.21  157.78
  -1  -1   7 2592.74  157.58
   0   1  -7 1248.18   74.69
   0   1  -7 1346.77   73.39
   0  -1   7 1267.57   73.89
  -2   1  -7 5027.70  272.87
  -2   1  -7 5093.19  271.77
   2  -1   7 4479.85  272.17
   2  -1   7 4619.04  271.57
  -3   1  -7 1169.58   66.19
   3  -1   7 1148.09   67.09
   3  -1   7 1129.89   66.19
   3  -1   7 1195.28   67.49
   4  -1   7 1497.25   82.99
   4  -1   7 1448.26   82.29
   4  -1   7 1342.27   80.99
   6  -1   7    6.30    2.80
   6  -1   7    4.20    2.10
   6  -1   7    3.40    2.40
   7  -1   7 1290.37   80.09
   7  -1   7 1344.27   78.39
   7  -1   7 1417.96   80.29
   8   0  -7   72.79    6.40
   8   0  -7   70.19    7.90
   8   0  -7   72.29    7.30
   7   0  -7   26.40    3.70
   6   0  -7 1678.43   96.09
   6   0  -7 1644.74   95.39
   5   0  -7  161.18   11.00
   5   0  -7  155.98   11.50
  -5   0   7  187.68   10.70
   4   0  -7  709.83   41.30
   4   0  -7  719.63   40.90
  -4   0   7  743.03   41.50
  -4   0   7  639.54   40.40
  -3   0   7 7311.47  415.96
  -3   0   7 7416.66  416.66
   2   0  -7    4.90    1.40
  -2   0   7    4.40    1.20
  -2   0   7    6.50    1.40
  -1   0   7  300.47   18.60
  -1   0   7  318.27   18.90
   0   0  -7 1692.43   97.19
   0   0  -7 1622.54   97.69
   0   0  -7 1745.23   96.69
   0   0   7 1733.73   97.19
  -2   0  -7 2481.85  143.19
   2   0   7 2363.26  142.99
   2   0   7 2674.03  142.69
   3   0   7 1647.64  101.49
   3   0   7 1918.01  102.39
   4   0   7  553.34   31.90
   4   0   7  486.45   31.30
   5   0   7 1862.21  102.19
   5   0   7 1740.43  103.69
   5   0   7 1759.42  103.19
   6   0   7 1263.07   75.69
   6   0   7 1259.47   73.69
   6   0   7 1289.07   74.79
   6   0   7 1317.57   75.69
   7   0   7   47.30    6.40
   7   0   7   48.50    6.90
   7   0   7   40.30    5.20
   8  -1  -7    7.50    3.30
   8  -1  -7   11.20    2.70
   7  -1  -7    0.80    1.70
   7  -1  -7   -1.40    1.50
   6  -1  -7 1152.98   63.09
   6  -1  -7 1003.90   63.19
   5  -1  -7   36.90    4.00
   5  -1  -7   33.40    2.60
   5  -1  -7   23.00    3.40
  -5   1   7   31.30    2.50
  -5   1   7   35.40    3.70
   4  -1  -7   64.09    4.90
   4  -1  -7   60.19    5.00
  -4   1   7   56.79    4.90
  -4   1   7   52.59    3.90
   3  -1  -7 4753.22  280.87
   3  -1  -7 4658.53  280.97
  -3   1   7 5274.17  280.47
  -3   1   7 5148.29  281.37
   2  -1  -7   35.20    3.40
   2  -1  -7   44.20    3.80
  -2   1   7   38.50    3.70
  -2   1   7   42.80    3.90
   1  -1  -7 1437.76   83.79
   1  -1  -7 1462.25   83.49
  -1   1   7 1493.05   83.69
  -1   1   7 1431.66   83.29
  -1   1   7 1449.26   83.29
   0  -1  -7 5175.28  269.77
   0  -1  -7 4842.02  269.37
   0  -1  -7 4804.92  268.67
   0   1   7 4556.44  268.57
   0   1   7 4586.44  269.17
   0   1   7 4531.75  268.97
  -1  -1  -7 3250.77  180.88
  -1  -1  -7 3051.49  179.58
   1   1   7 3323.97  179.68
   1   1   7 3161.68  180.68
   1   1   7 3092.49  180.58
  -2  -1  -7  435.76   26.00
   2   1   7  425.26   24.60
   2   1   7  415.46   25.80
   2   1   7  442.86   26.20
   3   1   7  917.01   53.39
   3   1   7  900.31   52.89
   4   1   7 1424.36   84.79
   4   1   7 1638.04   84.89
   4   1   7 1425.66   86.59
   4   1   7 1484.95   86.09
   5   1   7  458.35   28.60
   5   1   7  460.35   26.40
   5   1   7  438.66   28.10
   5   1   7  450.65   27.50
   6   1   7  717.33   42.00
   6   1   7  693.03   42.90
   6   1   7  694.63   43.40
   6   1   7  726.23   42.90
   7   1   7   70.09    6.60
   7   1   7   66.09    7.40
   7   1   7   62.59    6.70
   8  -2  -7   32.50    4.80
   8  -2  -7   39.50    5.80
   7  -2  -7   43.00    5.20
   7  -2  -7   33.50    4.90
   6  -2  -7  710.03   42.90
   6  -2  -7  664.93   43.00
  -6   2   7  781.02   42.90
   5  -2  -7   31.90    4.10
   5  -2  -7   26.70    3.80
  -5   2   7   24.50    3.40
  -5   2   7   23.90    1.90
   4  -2  -7   29.00    3.40
   4  -2  -7   28.30    2.60
   4  -2  -7   34.10    3.60
  -4   2   7   39.40    3.80
  -4   2   7   33.00    2.60
   3  -2  -7 1643.84   94.29
   3  -2  -7 1622.54   94.19
  -3   2   7 1701.43   93.59
  -3   2   7 1693.93   94.99
  -3   2   7 1546.35   94.49
   2  -2  -7  112.69    8.70
   2  -2  -7  143.09    9.10
  -2   2   7  124.29    9.10
  -2   2   7  138.39    8.70
  -2   2   7  132.79    9.30
   1  -2  -7  117.79    8.40
   1  -2  -7  127.79    8.50
  -1   2   7  121.29    8.30
  -1   2   7  115.99    8.10
  -1   2   7  112.69    8.40
   0  -2  -7 1302.27   71.89
   0  -2  -7 1259.17   71.89
   0   2   7 1215.58   71.59
   0   2   7 1225.48   71.29
   0   2   7 1200.38   71.79
  -1  -2  -7 2121.89  127.99
  -1  -2  -7 2195.98  127.79
   1   2   7 2207.78  127.19
   1   2   7 2267.67  128.09
   1   2   7 2392.56  128.09
  -2  -2  -7  183.58   11.50
  -2  -2  -7  194.98   12.30
   2   2   7  181.18   11.60
   2   2   7  186.78   12.60
   2   2   7  202.08   12.70
   3   2   7  415.56   25.60
   3   2   7  401.56   25.40
   3   2   7  418.26   24.30
   4   2   7  373.86   23.00
   4   2   7  326.07   22.50
   4   2   7  376.26   21.50
   5   2   7   59.29    5.90
   5   2   7   59.29    6.40
   5   2   7   66.89    6.00
   5   2   7   55.09    5.80
   6   2   7    1.30    2.10
   6   2   7    1.20    1.80
   6   2   7   -0.60    1.90
   7   2   7   37.30    5.70
   7   2   7   53.59    6.20
   7   2   7   34.50    5.10
   8  -3  -7  182.58   13.30
   8  -3  -7  161.78   13.20
   7  -3  -7   63.89    6.60
   7  -3  -7   64.79    7.40
  -7   3   7   65.29    5.80
   6  -3  -7   60.39    6.10
   6  -3  -7   62.59    6.10
  -6   3   7   62.19    5.50
   5  -3  -7  418.66   24.80
   5  -3  -7  394.86   24.80
  -5   3   7  368.46   22.70
  -5   3   7  412.36   24.70
   4  -3  -7  228.88   15.10
   4  -3  -7  223.18   15.20
  -4   3   7  241.48   15.40
  -4   3   7  242.78   14.10
  -4   3   7  219.28   15.80
   3  -3  -7 1992.80  111.99
   3  -3  -7 1934.91  111.59
  -3   3   7 2015.10  112.59
  -3   3   7 1721.63  111.89
  -3   3   7 2075.09  111.19
   2  -3  -7 2782.82  168.58
   2  -3  -7 2842.22  168.28
  -2   3   7 3254.17  168.38
  -2   3   7 2947.10  168.98
  -2   3   7 2962.30  169.08
   1  -3  -7    5.20    1.50
   1  -3  -7    1.70    1.40
  -1   3   7    5.00    1.70
  -1   3   7    2.10    1.30
  -1   3   7    1.10    1.00
   0  -3  -7 1074.19   62.49
   0  -3  -7 1143.19   62.29
   0   3   7 1050.09   61.99
   0   3   7 1084.09   62.59
   0   3   7  997.30   62.09
  -1  -3  -7  188.88   12.70
  -1  -3  -7  191.98   12.00
   1   3   7  185.38   12.40
   1   3   7  168.58   11.80
   1   3   7  179.48   12.50
  -2  -3  -7    4.20    1.40
   2   3   7    4.60    1.80
   2   3   7    4.60    1.80
   2   3   7    5.60    1.50
   3   3   7  114.09    9.30
   3   3   7  121.79    8.40
   3   3   7  124.79    9.40
   4   3   7 2406.16  140.79
   4   3   7 2602.44  139.59
   4   3   7 2320.37  140.69
   5   3   7   -1.30    1.60
   5   3   7    2.70    1.50
   5   3   7    1.40    2.00
   5   3   7    2.60    1.80
   5   3   7    2.50    2.00
   6   3   7   -0.20    2.20
   6   3   7    0.40    1.90
   6   3   7   -0.10    2.30
   6   3   7   -0.20    2.00
   8  -4  -7  566.24   35.80
  -8   4   7  569.44   34.50
   7  -4  -7  549.65   34.00
   7  -4  -7  528.45   33.90
  -7   4   7  548.25   33.10
   6  -4  -7  184.08   12.70
   6  -4  -7  182.98   13.60
  -6   4   7  151.18   11.70
   5  -4  -7  290.77   20.20
   5  -4  -7  319.57   20.60
  -5   4   7  312.37   18.40
  -5   4   7  313.77   21.40
  -5   4   7  349.47   20.60
   4  -4  -7  431.56   29.10
   4  -4  -7  479.15   29.60
  -4   4   7  529.55   29.90
  -4   4   7  484.65   28.30
  -4   4   7  483.85   30.40
   3  -4  -7  242.88   14.30
   3  -4  -7  230.88   14.70
  -3   4   7  182.38   14.40
  -3   4   7  228.18   15.30
  -3   4   7  206.28   13.70
   2  -4  -7  875.21   52.29
   2  -4  -7  952.10   51.89
  -2   4   7  819.92   53.29
  -2   4   7  927.81   51.79
  -2   4   7  846.62   52.59
   1  -4  -7   58.69    5.00
  -1   4   7   63.49    5.50
  -1   4   7   59.69    5.50
  -1   4   7   48.50    4.80
   0  -4  -7  155.68   11.70
   0   4   7  163.38   10.90
   0   4   7  133.99   10.80
  -1  -4  -7 5307.37  306.67
  -1  -4  -7 5328.87  309.37
   1   4   7 5335.27  307.57
   1   4   7 5635.04  308.17
   1   4   7 5470.05  307.37
   2   4   7  744.33   45.20
   2   4   7  717.53   44.20
   2   4   7  782.52   45.00
   3   4   7  105.19    7.90
   3   4   7   96.29    8.60
   3   4   7  101.49    8.70
   4   4   7   45.80    4.50
   4   4   7   38.80    3.80
   4   4   7   40.20    5.80
   4   4   7   41.20    6.00
   5   4   7   62.09    6.80
   5   4   7   63.09    6.90
   5   4   7   64.49    7.10
   6   4   7    5.90    3.10
   6   4   7    3.60    2.80
   6   4   7    6.00    3.00
   7  -5  -7  151.58   12.20
   7  -5  -7  164.88   12.60
  -7   5   7  153.58   11.20
   6  -5  -7  444.36   29.30
   6  -5  -7  456.45   29.10
  -6   5   7  459.15   30.40
  -6   5   7  485.35   28.90
   5  -5  -7  427.96   26.60
   5  -5  -7  382.36   24.90
  -5   5   7  388.76   23.50
   4  -5  -7  874.11   57.59
   4  -5  -7  996.70   58.49
  -4   5   7 1072.79   58.79
  -4   5   7  994.10   59.29
  -4   5   7  996.90   57.09
   3  -5  -7 6047.99  315.37
  -3   5   7 5056.49  315.17
  -3   5   7 5750.32  316.07
  -3   5   7 5323.27  314.07
   2  -5  -7  128.89    9.90
   2  -5  -7  136.19    9.20
  -2   5   7  112.59    9.80
  -2   5   7  132.69    9.40
  -2   5   7  129.59   10.20
   1  -5  -7 1345.47   81.19
   1  -5  -7 1246.68   80.29
  -1   5   7 1558.64   81.19
  -1   5   7 1403.66   81.59
  -1   5   7 1423.36   81.79
   0  -5  -7   73.29    6.70
   0  -5  -7   73.09    5.90
   0   5   7   72.69    6.50
   0   5   7   75.09    7.00
   0   5   7   70.89    6.50
  -1  -5  -7  237.78   15.60
  -1  -5  -7  218.98   13.80
   1   5   7  217.58   15.70
   1   5   7  217.88   15.20
   1   5   7  213.18   17.70
   2   5   7    2.30    3.00
   2   5   7    5.00    2.40
   2   5   7    5.30    2.40
   3   5   7  820.72   49.10
   3   5   7  762.62   49.90
   3   5   7  875.71   49.99
   4   5   7  261.27   17.10
   4   5   7  230.68   17.80
   4   5   7  266.07   18.50
   5   5   7  145.39   12.60
   5   5   7  161.58   13.00
   7  -6  -7   73.49    8.50
  -7   6   7   83.19    7.30
   6  -6  -7  161.98   12.80
   6  -6  -7  178.98   12.60
  -6   6   7  151.48   11.90
  -6   6   7  164.78   13.90
   5  -6  -7    0.60    1.90
  -5   6   7    1.50    1.50
  -5   6   7    0.60    1.70
  -5   6   7    0.40    1.30
   4  -6  -7   39.40    4.40
   4  -6  -7   33.90    5.00
  -4   6   7   39.90    6.00
  -4   6   7   35.40    3.90
  -4   6   7   31.20    4.80
   3  -6  -7 1396.76   83.59
   3  -6  -7 1568.44   82.99
  -3   6   7 1427.96   84.59
  -3   6   7 1365.56   83.99
  -3   6   7 1384.86   82.69
   2  -6  -7    2.80    2.00
   2  -6  -7    5.50    1.90
  -2   6   7    2.80    1.70
  -2   6   7    3.30    2.10
  -2   6   7    7.70    2.90
   1  -6  -7    5.70    2.40
   1  -6  -7    3.30    1.80
  -1   6   7    2.80    2.20
  -1   6   7    8.30    2.30
  -1   6   7    3.80    2.30
   0  -6  -7 4355.46  264.27
   0  -6  -7 4776.62  262.97
   0   6   7 4869.11  264.87
   0   6   7 4857.11  265.37
   0   6   7 4324.17  264.07
  -1  -6  -7  467.55   31.90
   1   6   7  530.55   32.30
   1   6   7  485.55   32.10
   1   6   7  577.14   33.40
   2   6   7  107.49    9.80
   2   6   7  111.19    9.20
   2   6   7  101.99    9.40
   3   6   7  130.89   10.20
   3   6   7  120.29   10.80
   3   6   7  116.79   10.40
   4   6   7    0.50    2.80
   4   6   7    3.90    2.50
   4   6   7   -0.90    2.50
   6  -7  -7  111.09    9.70
  -6   7   7  123.29    9.90
   5  -7  -7   20.70    3.60
   5  -7  -7   24.20    4.60
  -5   7   7   17.80    4.70
  -5   7   7   18.30    4.00
   4  -7  -7  276.27   19.00
   4  -7  -7  261.77   17.80
  -4   7   7  257.57   19.70
  -4   7   7  292.97   17.70
  -4   7   7  266.17   19.00
   3  -7  -7   -0.40    1.50
   3  -7  -7    2.40    2.10
  -3   7   7    1.40    2.10
  -3   7   7   -1.40    1.80
  -3   7   7    3.00    1.80
   2  -7  -7   17.50    3.00
   2  -7  -7   22.30    4.20
  -2   7   7   23.40    4.90
  -2   7   7   21.80    4.30
  -2   7   7   23.60    3.80
   1  -7  -7   69.89    7.00
   1  -7  -7   69.69    5.90
  -1   7   7   57.49    7.50
  -1   7   7   64.49    7.00
  -1   7   7   60.29    6.40
   0  -7  -7  408.66   27.60
   0   7   7  414.96   27.60
   0   7   7  464.05   28.50
   0   7   7  437.26   28.70
  -1  -7  -7  204.68   15.90
   1   7   7  232.08   16.50
   1   7   7  243.38   16.80
   1   7   7  224.68   17.00
   2   7   7   75.79    8.20
   2   7   7   67.99    7.40
   2   7   7   64.09    7.10
   3   7   7  375.26   26.40
   3   7   7  377.16   27.10
   3   7   7  420.56   26.50
   5  -8  -7  101.89   10.10
   5  -8  -7  104.79    9.10
  -5   8   7  111.19   11.10
  -5   8   7  119.29   10.20
   4  -8  -7  336.47   24.10
  -4   8   7  333.47   24.40
  -4   8   7  390.46   26.00
  -4   8   7  387.56   23.20
   3  -8  -7    1.80    2.20
   3  -8  -7    1.70    2.70
  -3   8   7    5.20    3.20
  -3   8   7    5.50    2.60
  -3   8   7   10.30    3.80
   2  -8  -7   13.90    4.10
   2  -8  -7   11.30    3.50
  -2   8   7    8.90    3.50
  -2   8   7    8.20    2.80
  -2   8   7    2.60    2.90
   1  -8  -7   61.19    6.60
  -1   8   7   39.20    6.60
  -1   8   7   57.09    6.30
  -1   8   7   61.69    8.00
   0  -8  -7  266.27   19.00
   0   8   7  306.97   20.40
   0   8   7  255.77   19.90
   0   8   7  262.77   19.10
  -1  -8  -7    7.20    3.20
   1   8   7    7.90    3.80
   1   8   7   14.50    3.70
   1   8   7    9.90    3.40
   2   8   7   55.89    7.60
   2   8   7   42.60    6.80
   2   8   7   80.89    9.90
   2  -9  -7    1.20    2.90
  -2   9   7    5.10    5.30
  -2   9   7    8.60    3.80
  -1   9   7  171.78   22.80
   0  10  -8    4.20    4.00
  -1  10  -8  166.78   15.30
  -1  10  -8  159.28   13.60
   3   9  -8   33.60    6.90
   3   9  -8   33.80    6.50
   2   9  -8   88.49    9.10
   2   9  -8   83.29    9.90
   1   9  -8  374.66   26.60
   1   9  -8  368.26   25.60
   0   9  -8   65.99    7.60
   0   9  -8   72.29   10.00
   0  -9   8   89.39    7.50
  -1   9  -8    8.80    3.50
  -1   9  -8   12.20    3.70
   1  -9   8   14.10    2.90
   1  -9   8   13.20    3.10
  -2   9  -8    2.20    2.30
  -2   9  -8    6.10    3.30
   2  -9   8    1.00    2.00
   2  -9   8   -0.50    2.10
  -3   9  -8   38.50    6.80
  -3   9  -8   56.79    6.50
   3  -9   8   46.50    6.40
   3  -9   8   40.40    5.70
  -4   9  -8  120.79   11.20
   4  -9   8  113.89   10.10
   4  -9   8  102.39    9.90
   4   8  -8   51.69    9.50
   4   8  -8   52.49   11.00
   3   8  -8  416.86   30.00
   3   8  -8  480.85   31.00
   2   8  -8  947.21   55.19
   2   8  -8  835.52   55.19
   1   8  -8    4.30    2.70
   1   8  -8   -1.80    2.50
   0   8  -8  142.09   12.20
   0   8  -8  146.29   13.10
   0  -8   8  176.38   10.80
  -1   8  -8  610.04   41.90
  -1   8  -8  536.85   34.50
   1  -8   8  544.25   33.50
  -2   8  -8   48.20    5.90
  -2   8  -8   46.00    7.60
   2  -8   8   50.99    5.80
  -3   8  -8  236.08   14.70
   3  -8   8  188.48   15.10
  -4   8  -8  277.37   19.50
   4  -8   8  272.37   19.10
   4  -8   8  260.47   19.10
  -5   8  -8   63.19    8.10
   5  -8   8   61.29    8.10
   5  -8   8   63.09    8.20
   5   7  -8   76.39    9.00
   5   7  -8   84.19    9.00
   4   7  -8    2.70    2.60
   4   7  -8    4.90    3.50
   3   7  -8  337.17   22.50
   3   7  -8  305.87   19.00
   3   7  -8  286.37   21.40
   2   7  -8  157.78   16.00
   2   7  -8  156.88   12.50
   1   7  -8 1131.49   72.09
   1   7  -8 1234.58   73.09
  -1  -7   8 1284.17   69.89
   0   7  -8  321.97   23.10
   0   7  -8  320.07   22.30
   0  -7   8  356.16   21.00
   0  -7   8  370.06   22.50
  -1   7  -8 1195.88   74.89
   1  -7   8 1286.37   73.99
   1  -7   8 1295.07   73.29
  -2   7  -8  801.02   53.99
  -2   7  -8  994.30   53.09
   2  -7   8  888.81   53.19
   2  -7   8  888.91   53.09
  -3   7  -8    0.90    1.60
  -3   7  -8    4.00    2.50
   3  -7   8   -1.10    1.50
   3  -7   8    1.50    2.00
  -4   7  -8  359.06   25.80
   4  -7   8  424.36   25.20
   4  -7   8  416.06   26.50
  -5   7  -8  474.45   30.00
   5  -7   8  415.06   30.30
   5  -7   8  438.96   30.60
   5  -7   8  536.65   29.10
  -6   7  -8   10.70    3.40
   6  -7   8    3.00    3.20
   6   6  -8   66.89    9.20
   6   6  -8   66.49    9.20
   5   6  -8   19.90    4.80
   5   6  -8   14.90    4.50
   4   6  -8 1434.96   92.89
   4   6  -8 1518.85   93.29
   4   6  -8 1763.22   91.49
   3   6  -8  704.33   44.70
   3   6  -8  746.53   42.90
   3   6  -8  704.43   44.30
   2   6  -8  316.97   20.90
   2   6  -8  351.36   22.80
   2   6  -8  342.47   22.30
   1   6  -8   53.59    5.90
   1   6  -8   50.99    5.60
   1   6  -8   52.39    5.00
  -1  -6   8   57.19    4.10
  -1  -6   8   54.59    5.60
   0   6  -8  491.45   31.50
   0  -6   8  542.75   31.10
   0  -6   8  475.05   29.70
  -1   6  -8  208.98   14.40
  -1   6  -8  194.48   13.30
   1  -6   8  188.18   13.40
   1  -6   8  197.98   13.20
  -2   6  -8  783.32   48.80
  -2   6  -8  879.71   50.39
   2  -6   8  833.22   49.40
   2  -6   8  846.02   49.60
  -3   6  -8  112.49    8.40
  -3   6  -8   91.79    6.50
   3  -6   8   78.29    7.50
   3  -6   8   83.29    7.10
  -4   6  -8   41.00    4.90
   4  -6   8   48.90    5.70
   4  -6   8   50.59    4.80
  -5   6  -8  739.53   47.50
   5  -6   8  866.81   47.10
   5  -6   8  772.92   48.80
  -6   6  -8  246.88   16.30
   6  -6   8  230.08   17.90
   6  -6   8  231.38   18.00
   7   5  -8   30.20    8.20
   7   5  -8   29.20    6.50
   6   5  -8    2.60    2.40
   6   5  -8    1.70    2.80
   6   5  -8   -0.30    2.20
   5   5  -8   66.99    7.50
   5   5  -8   65.99    7.30
   5   5  -8   71.19    6.70
   4   5  -8  266.57   18.80
   4   5  -8  275.67   18.20
   3   5  -8   18.40    3.10
   3   5  -8   15.80    3.60
   2   5  -8  970.60   55.79
   2   5  -8  928.61   54.89
  -2  -5   8  899.21   54.89
   1   5  -8 1120.09   67.89
   1   5  -8 1110.79   67.29
  -1  -5   8 1289.07   66.09
  -1  -5   8 1081.99   67.29
   0   5  -8 1418.86   79.69
   0   5  -8 1314.37   79.09
   0  -5   8 1361.46   79.19
  -1   5  -8 6060.49  331.37
  -1   5  -8 5267.07  330.27
   1  -5   8 6169.68  330.57
  -2   5  -8    8.10    2.40
  -2   5  -8   11.90    1.90
   2  -5   8   12.40    2.40
   2  -5   8   11.20    2.70
  -3   5  -8    4.30    1.10
  -3   5  -8    2.60    0.90
  -3   5  -8    1.10    1.30
   3  -5   8    1.30    1.80
   3  -5   8    3.10    1.50
  -4   5  -8  777.42   41.50
   4  -5   8  637.84   40.80
   4  -5   8  659.83   42.20
  -5   5  -8  298.87   20.80
   5  -5   8  350.16   22.80
   5  -5   8  358.96   20.90
  -6   5  -8   21.40    3.30
   6  -5   8   11.10    3.70
   6  -5   8   10.60    2.20
   6  -5   8   12.00    3.70
   7  -5   8   42.70    8.00
   7  -5   8   45.80    8.30
   7   4  -8  108.89   10.50
   7   4  -8  127.89   10.00
   7   4  -8  102.49   10.10
   6   4  -8    0.80    2.20
   6   4  -8    1.00    2.00
   5   4  -8  762.22   44.80
   5   4  -8  692.73   44.70
   4   4  -8   45.40    5.80
   4   4  -8   39.60    5.30
   3   4  -8  424.56   25.80
   3   4  -8  414.36   25.90
  -3  -4   8  392.16   25.20
   2   4  -8  410.06   26.00
   2   4  -8  439.66   26.20
  -2  -4   8  405.76   25.60
   1   4  -8 1823.02   99.39
   1   4  -8 1657.43   99.09
  -1  -4   8 1591.34   97.59
  -1  -4   8 1813.82   98.99
   0   4  -8    7.00    1.80
   0   4  -8   10.20    2.30
   0  -4   8    8.90    1.60
   0  -4   8    9.30    2.00
  -1   4  -8 1790.52   95.49
  -1   4  -8 1604.74   95.69
   1  -4   8 1503.85   94.89
   1  -4   8 1727.83   95.29
  -2   4  -8  668.03   39.40
   2  -4   8  644.34   40.40
   2  -4   8  729.03   40.30
  -3   4  -8  194.58   11.80
   3  -4   8  220.68   13.30
   3  -4   8  191.58   13.70
  -4   4  -8 2219.28  128.19
   4  -4   8 2194.08  129.59
   4  -4   8 2319.17  128.49
  -5   4  -8  336.57   20.60
   5  -4   8  331.97   22.40
   5  -4   8  336.47   20.80
   6  -4   8  117.49    8.00
   6  -4   8  109.49   10.10
   6  -4   8   89.29    9.30
   7  -4   8   70.39    8.90
   7  -4   8   83.39    8.70
   7   3  -8    1.80    2.50
   7   3  -8   -3.40    1.70
   6   3  -8   46.90    5.30
   6   3  -8   52.89    5.90
   5   3  -8 1685.93  100.29
   5   3  -8 1761.92   99.89
   4   3  -8  155.88   11.00
   4   3  -8  130.49   10.50
  -4  -3   8  151.98   10.20
   3   3  -8   98.99    7.70
   3   3  -8   99.89    9.30
  -3  -3   8   86.49    6.90
   2   3  -8 1309.37   77.09
   2   3  -8 1356.96   76.69
  -2  -3   8 1306.37   75.09
  -2  -3   8 1322.37   76.39
   1   3  -8  199.88   14.10
   1   3  -8  221.38   14.90
  -1  -3   8  217.98   14.10
  -1  -3   8  241.38   13.40
   0   3  -8  579.64   33.80
   0   3  -8  550.74   34.50
   0  -3   8  591.14   33.40
   0  -3   8  556.94   33.80
  -1   3  -8  412.26   24.60
  -1   3  -8  388.26   23.80
   1  -3   8  357.16   23.70
   1  -3   8  426.56   24.00
  -2   3  -8  936.21   52.79
  -2   3  -8  877.71   53.09
   2  -3   8  972.60   53.79
   2  -3   8  899.31   53.89
  -3   3  -8  947.81   58.09
   3  -3   8 1047.00   58.89
   3  -3   8 1049.79   59.59
  -4   3  -8 1297.17   72.19
   4  -3   8 1250.47   73.99
   4  -3   8 1232.18   72.89
   5  -3   8   20.50    3.90
   5  -3   8   25.90    3.40
   6  -3   8   79.99    6.00
   6  -3   8   59.29    7.10
   6  -3   8   65.19    7.50
   7  -3   8  529.95   35.40
   7  -3   8  564.64   35.70
   8   2  -8  423.06   29.10
   8   2  -8  495.65   30.40
   7   2  -8  226.28   16.50
   7   2  -8  230.78   15.90
   6   2  -8  114.29    8.70
   6   2  -8  109.99    7.80
   6   2  -8   97.49    9.00
   5   2  -8  309.67   21.10
   5   2  -8  346.77   21.90
   5   2  -8  345.17   19.80
   4   2  -8 1751.52   99.89
   4   2  -8 1696.03   98.39
   4   2  -8 1735.33  100.09
  -4  -2   8 1674.73   98.29
  -4  -2   8 1804.32   99.29
   3   2  -8 1539.45   87.69
   3   2  -8 1583.34   89.09
   3   2  -8 1543.15   89.09
  -3  -2   8 1469.15   88.29
  -3  -2   8 1568.84   87.49
   2   2  -8 3539.15  193.58
   2   2  -8 3378.26  194.18
  -2  -2   8 3524.05  192.58
  -2  -2   8 3168.18  193.18
   1   2  -8 3657.23  214.58
   1   2  -8 4096.59  213.78
  -1  -2   8 3582.04  213.58
  -1  -2   8 3722.73  213.68
   0   2  -8  142.09    9.00
   0   2  -8  141.09   10.10
   0  -2   8  137.49    9.40
   0  -2   8  140.69    9.10
  -1   2  -8 3235.98  172.08
  -1   2  -8 2745.93  173.18
   1  -2   8 3150.58  172.68
   1  -2   8 2957.00  171.68
   1  -2   8 3079.19  172.08
  -2   2  -8 1682.43   94.29
  -2   2  -8 1483.35   93.99
   2  -2   8 1620.34   94.19
   2  -2   8 1811.42   95.19
   2  -2   8 1704.13   95.39
  -3   2  -8  266.67   16.00
   3  -2   8  287.27   15.70
   3  -2   8  286.47   15.90
   3  -2   8  240.68   16.90
   4  -2   8  341.67   21.80
   4  -2   8  366.26   22.80
   5  -2   8  190.68   14.00
   5  -2   8  197.08   13.00
   6  -2   8   23.30    3.40
   6  -2   8   15.00    3.70
   7  -2   8  247.48   18.60
   7  -2   8  260.87   18.70
   8   1  -8   44.70    6.70
   8   1  -8   32.40    5.30
   7   1  -8   20.60    3.00
   7   1  -8   19.20    4.00
   6   1  -8  641.24   37.40
   6   1  -8  651.93   39.20
   6   1  -8  619.34   38.50
   5   1  -8   92.49    7.50
   5   1  -8   99.79    6.60
  -5  -1   8   88.19    6.60
   4   1  -8 1865.61  112.39
   4   1  -8 1871.31  111.49
  -4  -1   8 2139.59  111.89
   3   1  -8 4540.75  269.47
   3   1  -8 4893.81  270.57
  -3  -1   8 4899.31  269.87
  -3  -1   8 4726.73  270.37
   2   1  -8   17.80    3.10
   2   1  -8   18.50    2.30
  -2  -1   8   15.60    2.40
  -2  -1   8   17.70    2.40
   1   1  -8 1043.40   56.89
   1   1  -8 1040.00   58.09
  -1  -1   8  914.81   56.99
  -1  -1   8  951.90   56.89
   0   1  -8 8518.95  482.45
  -1   1  -8   65.29    5.70
  -1   1  -8   58.69    3.90
   1  -1   8   65.09    4.60
   1  -1   8   55.89    4.80
  -2   1  -8 3007.60  168.08
   2  -1   8 3041.80  167.58
   2  -1   8 2781.22  166.78
  -3   1  -8 2726.73  158.88
   3  -1   8 3059.29  162.18
   3  -1   8 2722.63  158.88
   3  -1   8 2724.63  159.78
  -4   1  -8  295.17   17.70
   4  -1   8  308.57   19.60
   4  -1   8  317.47   17.80
   4  -1   8  275.47   18.80
   5  -1   8 1917.51  101.49
   5  -1   8 1667.63  102.99
   5  -1   8 1772.22  104.09
   6  -1   8  449.06   29.50
   6  -1   8  456.15   28.10
   6  -1   8  461.45   29.40
   7  -1   8   11.80    3.60
   7  -1   8   13.70    3.80
   7  -1   8   11.00    2.90
   8   0  -8  637.84   39.60
   8   0  -8  643.94   38.50
   8   0  -8  639.44   40.30
   7   0  -8  202.98   13.20
   7   0  -8  190.28   14.00
   6   0  -8  194.28   12.60
   6   0  -8  185.28   13.20
   5   0  -8 2481.05  145.29
   5   0  -8 2386.36  144.49
  -5   0   8 2508.25  144.19
  -5   0   8 2787.12  145.59
   4   0  -8  536.05   31.90
   4   0  -8  544.95   31.30
  -4   0   8  523.65   31.90
  -4   0   8  511.75   30.90
   3   0  -8  421.66   26.90
   3   0  -8  449.66   27.60
  -3   0   8  481.55   27.60
  -3   0   8  470.05   26.90
   2   0  -8 1565.24   88.89
   2   0  -8 1565.24   89.49
  -2   0   8 1525.05   89.19
   1   0  -8 5025.00  264.87
   1   0  -8 4841.72  265.57
  -1   0   8 4202.08  264.47
  -1   0   8 4619.44  264.77
   0   0  -8  441.86   24.90
   0   0  -8  419.26   26.20
   0   0   8  437.56   25.50
   0   0   8  397.16   25.40
  -1   0  -8 6833.52  424.56
  -1   0  -8 7391.56  426.46
  -1   0  -8 8191.68  424.66
   1   0   8 8016.50  426.06
   1   0   8 7211.58  425.66
  -2   0  -8  410.26   25.40
   2   0   8  415.16   25.20
   2   0   8  410.96   24.70
   3   0   8 2494.85  138.89
   3   0   8 2357.16  138.09
   4   0   8 1328.57   82.49
   4   0   8 1428.36   79.69
   4   0   8 1336.47   78.39
   5   0   8   92.89    8.70
   5   0   8  115.79    7.50
   5   0   8  105.69    8.40
   6   0   8  399.46   24.80
   6   0   8  392.36   25.50
   6   0   8  378.26   25.50
   7   0   8  593.64   37.50
   7   0   8  571.84   36.40
   7   0   8  635.64   38.40
   8  -1  -8  236.08   15.80
   8  -1  -8  222.58   16.40
   7  -1  -8   -0.10    1.40
   7  -1  -8   -0.30    1.60
   6  -1  -8    3.80    1.70
   6  -1  -8    3.60    1.90
  -6   1   8    4.50    1.60
   5  -1  -8 3048.69  176.78
   5  -1  -8 2950.70  177.18
  -5   1   8 3079.59  175.78
  -5   1   8 3340.37  177.38
   4  -1  -8  970.60   57.19
   4  -1  -8  954.50   57.49
  -4   1   8  980.20   56.39
  -4   1   8 1033.60   57.69
   3  -1  -8 3152.28  173.98
   3  -1  -8 2894.01  174.18
  -3   1   8 2990.50  174.38
  -3   1   8 3190.38  173.48
   2  -1  -8 1261.67   72.89
   2  -1  -8 1312.77   73.29
  -2   1   8 1330.47   72.59
  -2   1   8 1149.69   72.99
   1  -1  -8 3494.25  212.08
   1  -1  -8 3794.82  211.88
  -1   1   8 3453.35  211.48
  -1   1   8 4173.28  212.18
   0  -1  -8 1206.18   68.09
   0  -1  -8 1124.99   68.29
   0   1   8 1195.58   67.79
   0   1   8 1227.08   67.19
   0   1   8 1102.19   67.79
  -1  -1  -8 1381.36   83.39
   1   1   8 1454.65   83.19
   1   1   8 1377.86   81.99
   1   1   8 1563.34   83.39
  -2  -1  -8  415.76   27.10
   2   1   8  481.45   27.50
   2   1   8  445.86   27.00
   3   1   8   87.89    6.70
   4   1   8 4087.69  223.38
   4   1   8 3746.43  222.48
   5   1   8  156.58   12.20
   5   1   8  172.78   11.40
   5   1   8  165.78   12.00
   6   1   8   53.69    5.70
   6   1   8   53.79    5.00
   6   1   8   51.59    6.50
   6   1   8   52.89    6.20
   7   1   8  261.97   19.30
   7   1   8  260.97   18.40
   7   1   8  288.67   18.90
   8  -2  -8   18.20    3.80
   8  -2  -8   25.80    4.60
   7  -2  -8   59.89    6.20
   7  -2  -8   58.19    5.70
  -7   2   8   47.80    5.30
   6  -2  -8  167.68   11.60
   6  -2  -8  160.18   11.20
  -6   2   8  134.89   10.70
   5  -2  -8  222.48   15.00
   5  -2  -8  267.47   16.60
   5  -2  -8  271.17   16.90
  -5   2   8  254.77   15.00
  -5   2   8  272.37   16.80
   4  -2  -8    3.00    1.70
   4  -2  -8    5.30    1.70
  -4   2   8    8.40    2.00
  -4   2   8    5.80    1.20
   3  -2  -8  532.95   33.30
   3  -2  -8  570.84   33.30
  -3   2   8  511.25   33.40
  -3   2   8  578.14   33.90
  -3   2   8  589.84   32.70
   2  -2  -8 5119.79  304.37
   2  -2  -8 5475.75  304.47
  -2   2   8 5679.23  304.77
  -2   2   8 5417.26  303.97
  -2   2   8 5145.89  304.57
   1  -2  -8 2050.69  110.59
   1  -2  -8 1798.02  110.39
  -1   2   8 1930.01  110.19
  -1   2   8 1771.82  109.99
  -1   2   8 2075.09  110.79
   0  -2  -8 5868.81  304.07
   0  -2  -8 4827.72  303.57
   0   2   8 5605.34  303.87
   0   2   8 5434.86  303.07
   0   2   8 5030.20  303.37
  -1  -2  -8   14.90    2.80
  -1  -2  -8   15.10    2.70
   1   2   8    9.30    2.10
   1   2   8   13.30    2.30
  -2  -2  -8    6.60    1.20
  -2  -2  -8    9.90    2.00
   2   2   8    8.70    2.10
   2   2   8    6.40    1.30
   2   2   8    7.40    2.30
   3   2   8  587.54   35.30
   3   2   8  582.04   33.50
   3   2   8  566.64   34.90
   4   2   8    5.80    2.10
   4   2   8    4.50    1.70
   4   2   8    5.90    1.30
   5   2   8   17.60    3.70
   5   2   8   20.00    3.90
   5   2   8   24.30    3.70
   6   2   8   13.30    3.00
   6   2   8    8.00    2.80
   6   2   8    9.30    3.00
   6   2   8   13.10    3.00
   8  -3  -8   87.69    9.40
   8  -3  -8   83.89    8.20
   7  -3  -8   10.50    3.10
   7  -3  -8    9.70    3.00
  -7   3   8   12.40    2.70
   6  -3  -8  252.67   16.30
  -6   3   8  222.78   15.60
   5  -3  -8   48.30    5.10
   5  -3  -8   52.79    5.10
  -5   3   8   52.59    5.00
  -5   3   8   45.80    3.40
   4  -3  -8  174.68   11.80
   4  -3  -8  175.28   11.60
  -4   3   8  160.58   10.40
  -4   3   8  158.48   12.10
  -4   3   8  160.28   11.60
   3  -3  -8   87.19    6.60
   3  -3  -8   75.89    6.20
  -3   3   8   82.89    7.00
  -3   3   8   69.39    6.90
  -3   3   8   74.59    5.80
   2  -3  -8  468.95   27.60
   2  -3  -8  451.35   27.40
  -2   3   8  451.55   27.90
  -2   3   8  433.26   27.00
  -2   3   8  446.86   27.80
   1  -3  -8   90.39    6.90
   1  -3  -8   73.99    6.40
  -1   3   8   76.89    6.70
  -1   3   8   76.89    6.30
  -1   3   8   91.69    6.70
   0  -3  -8  598.44   36.10
   0  -3  -8  605.54   35.80
   0   3   8  612.14   36.10
   0   3   8  588.04   35.40
   0   3   8  578.74   35.60
  -1  -3  -8 1572.64   96.49
  -1  -3  -8 1777.92   97.59
   1   3   8 1634.14   97.19
   1   3   8 1726.73   97.09
   1   3   8 1695.53   96.39
  -2  -3  -8 1214.28   75.89
   2   3   8 1339.67   77.09
   2   3   8 1413.86   77.09
   2   3   8 1315.87   75.89
   3   3   8 1716.23  103.89
   3   3   8 1804.42  102.69
   3   3   8 1861.91  104.09
   4   3   8  128.59    9.90
   4   3   8  114.89    9.70
   4   3   8  128.09    8.60
   5   3   8  182.98   13.70
   5   3   8  193.78   13.50
   5   3   8  163.08   13.20
   6   3   8  105.29    9.20
   6   3   8  104.69    9.60
   6   3   8  124.59   10.00
   8  -4  -8   18.20    4.30
   8  -4  -8   24.60    4.50
  -8   4   8   15.50    3.70
   7  -4  -8   -1.70    2.00
   7  -4  -8    3.50    2.80
  -7   4   8    4.40    2.00
   6  -4  -8  835.22   50.09
   6  -4  -8  830.92   50.19
   5  -4  -8    3.50    1.80
   5  -4  -8   -0.10    1.60
  -5   4   8   -0.10    1.30
  -5   4   8    1.60    1.00
  -5   4   8    2.70    2.00
   4  -4  -8  138.59    9.80
   4  -4  -8  139.39   10.30
  -4   4   8  115.19    9.80
  -4   4   8  143.59   10.90
  -4   4   8  132.79    8.90
   3  -4  -8 1154.58   63.09
  -3   4   8 1153.98   63.69
  -3   4   8  979.90   61.99
  -3   4   8 1006.90   62.99
   2  -4  -8 1144.89   65.69
   2  -4  -8 1172.08   65.29
  -2   4   8 1149.69   65.09
  -2   4   8 1029.00   65.69
  -2   4   8 1095.69   65.89
   1  -4  -8    3.20    1.90
   1  -4  -8    7.00    2.00
  -1   4   8    7.40    1.90
  -1   4   8    4.50    1.80
  -1   4   8    7.80    1.90
   0  -4  -8  674.63   40.70
   0  -4  -8  581.94   39.70
   0   4   8  676.53   40.40
   0   4   8  703.23   40.30
   0   4   8  735.43   41.10
  -1  -4  -8 1030.70   61.09
  -1  -4  -8  974.00   62.09
   1   4   8 1131.99   62.29
   1   4   8 1109.39   62.59
   1   4   8 1028.90   61.49
   2   4   8  166.18   12.10
   2   4   8  148.79   10.90
   2   4   8  165.48   12.00
   3   4   8  240.28   15.90
   3   4   8  220.98   14.50
   3   4   8  198.98   15.40
   4   4   8   26.80    3.50
   4   4   8   23.00    4.40
   4   4   8   19.40    3.70
   5   4   8   54.19    6.90
   5   4   8   46.30    6.30
   7  -5  -8   47.50    6.40
   7  -5  -8   41.10    5.80
  -7   5   8   33.30    5.10
   6  -5  -8  306.17   21.50
   6  -5  -8  322.87   21.40
  -6   5   8  345.97   22.90
  -6   5   8  319.07   21.10
   5  -5  -8 1354.36   84.49
   5  -5  -8 1469.45   85.19
  -5   5   8 1471.15   86.19
  -5   5   8 1583.64   83.09
  -5   5   8 1368.96   84.79
   4  -5  -8   36.80    4.70
   4  -5  -8   44.70    5.00
  -4   5   8   38.30    5.60
  -4   5   8   39.10    3.90
  -4   5   8   27.60    4.70
   3  -5  -8 1283.77   71.19
   3  -5  -8 1144.29   71.49
  -3   5   8 1133.99   72.09
  -3   5   8 1308.67   70.89
   2  -5  -8    6.20    2.30
   2  -5  -8    7.90    2.60
  -2   5   8    5.20    2.40
  -2   5   8    3.30    1.80
  -2   5   8   10.30    3.00
   1  -5  -8  658.43   38.70
   1  -5  -8  557.24   37.60
  -1   5   8  637.04   38.20
  -1   5   8  681.63   38.90
  -1   5   8  637.54   38.90
   0  -5  -8   80.49    6.60
   0  -5  -8   78.69    7.30
   0   5   8   78.99    7.20
   0   5   8   91.29    7.50
   0   5   8   75.59    7.50
  -1  -5  -8 1660.83   91.89
  -1  -5  -8 1518.05   93.39
   1   5   8 1575.14   93.89
   1   5   8 1634.54   93.09
   1   5   8 1615.44   93.49
   2   5   8  407.66   26.90
   2   5   8  410.26   26.60
   2   5   8  417.96   27.20
   3   5   8   67.59    6.20
   3   5   8   64.89   11.90
   3   5   8   59.89    7.70
   4   5   8   27.10    5.00
   4   5   8   41.50    4.70
   4   5   8   33.90    5.70
   5   5   8  115.09   10.30
   5   5   8   91.99    9.40
   7  -6  -8  143.79   11.80
   7  -6  -8  113.19   11.20
  -7   6   8  133.89   10.40
   6  -6  -8    1.50    2.50
   6  -6  -8    2.50    2.20
  -6   6   8    1.70    2.60
  -6   6   8    0.40    1.90
   5  -6  -8  253.67   17.50
   5  -6  -8  260.87   16.80
  -5   6   8  212.78   16.60
  -5   6   8  251.17   18.20
   4  -6  -8  196.28   14.40
   4  -6  -8  211.28   15.20
  -4   6   8  218.58   15.40
  -4   6   8  216.88   14.00
  -4   6   8  223.08   16.20
   3  -6  -8    6.10    4.30
   3  -6  -8    0.90    1.80
  -3   6   8    2.30    2.60
  -3   6   8    1.50    1.50
  -3   6   8    1.80    1.90
   2  -6  -8 1465.55   84.69
   2  -6  -8 1507.55   84.99
  -2   6   8 1486.85   85.39
  -2   6   8 1468.75   85.39
  -2   6   8 1310.27   83.99
   1  -6  -8   86.49    6.80
   1  -6  -8   75.99    7.30
  -1   6   8   77.79    7.70
  -1   6   8   62.79    6.70
  -1   6   8   86.29    7.80
   0  -6  -8  348.67   21.20
   0  -6  -8  312.77   22.40
   0   6   8  358.06   23.30
   0   6   8  340.77   22.40
   0   6   8  351.46   22.90
  -1  -6  -8  345.07   25.10
  -1  -6  -8  438.56   23.20
   1   6   8  406.06   26.20
   1   6   8  364.36   25.20
   1   6   8  374.76   25.20
   2   6   8  318.37   22.00
   2   6   8  291.57   22.20
   2   6   8  363.06   21.90
   3   6   8    7.20    3.10
   3   6   8    6.40    2.70
   3   6   8    5.90    3.30
   4   6   8  343.87   24.00
   4   6   8  344.97   24.30
   6  -7  -8  480.85   32.40
   6  -7  -8  511.35   31.80
  -6   7   8  498.55   31.80
  -6   7   8  509.65   33.80
   5  -7  -8   84.49    7.60
   5  -7  -8   72.09    8.20
  -5   7   8   76.79    8.00
  -5   7   8   95.29    9.40
   4  -7  -8    3.50    2.10
   4  -7  -8    6.30    3.00
  -4   7   8    8.70    3.00
  -4   7   8    6.60    3.00
  -4   7   8    6.90    2.40
   3  -7  -8  110.79    8.90
   3  -7  -8  101.89    9.40
  -3   7   8  117.79   10.20
  -3   7   8   93.99    9.90
  -3   7   8  129.69    9.20
   2  -7  -8  172.08   11.80
   2  -7  -8  165.98   12.80
  -2   7   8  152.38   11.90
  -2   7   8  166.18   13.40
  -2   7   8  166.38   13.30
   1  -7  -8  206.78   15.90
   1  -7  -8  244.38   15.00
  -1   7   8  194.28   16.20
  -1   7   8  236.28   16.30
  -1   7   8  222.28   16.60
   0  -7  -8  134.89   10.50
   0   7   8  112.69   11.00
   0   7   8  111.79   10.80
   0   7   8  124.29   10.40
  -1  -7  -8    3.90    2.50
   1   7   8    0.20    2.50
   1   7   8    0.60    1.90
   1   7   8    1.50    2.70
   2   7   8   42.40    6.30
   2   7   8   37.80    6.30
   2   7   8   36.80    6.70
   3   7   8  381.26   27.00
   3   7   8  423.06   26.70
   3   7   8  388.56   32.30
   4  -8  -8   51.49    8.20
   4  -8  -8   66.49    7.00
  -4   8   8   76.69    7.00
  -4   8   8   88.79   15.60
  -4   8   8   72.49    7.80
   3  -8  -8  316.07   19.60
   3  -8  -8  274.17   20.30
  -3   8   8  289.07   19.50
  -3   8   8  301.27   21.60
  -3   8   8  271.97   20.90
   2  -8  -8  149.09   13.00
  -2   8   8  162.58   13.90
  -2   8   8  190.28   13.10
  -2   8   8  157.68   13.80
   1  -8  -8  140.79   11.90
  -1   8   8  149.79   11.80
  -1   8   8  136.49   12.40
   0  -8  -8  132.19   11.20
   0   8   8  131.79   11.60
   0   8   8  133.19   11.90
   0   8   8  113.89   10.70
  -1  -8  -8   65.09    7.30
   1   8   8   78.39    8.40
   1   8   8   66.29    9.20
   1   8   8   78.59   12.50
   2   9  -9   51.69    7.80
   2   9  -9   45.50    8.50
   1   9  -9  413.26   28.30
   1   9  -9  422.26   29.40
   0   9  -9    0.10    2.40
   0   9  -9    0.60    3.10
  -1   9  -9    1.60    2.80
  -1   9  -9    1.00    3.00
   1  -9   9   -2.00    1.90
  -2   9  -9  117.39   11.90
  -2   9  -9  145.69   10.80
   2  -9   9  121.49   10.20
  -3   9  -9   98.29    9.90
   3  -9   9   92.19    8.50
   3  -9   9   87.09    8.70
   4   8  -9  172.18   16.20
   4   8  -9  169.68   18.40
   3   8  -9   34.10    6.80
   3   8  -9   31.60    6.20
   2   8  -9    2.10    2.70
   2   8  -9    1.50    3.10
   1   8  -9  580.54   37.00
   1   8  -9  582.04   37.70
   0   8  -9   18.10    4.00
   0   8  -9   19.70    4.10
   0  -8   9   21.40    3.10
  -1   8  -9  147.39   11.80
  -1   8  -9  160.08   13.50
   1  -8   9  150.78   11.90
   1  -8   9  157.68   11.10
  -2   8  -9 1381.36   83.89
  -2   8  -9 1281.57   75.69
   2  -8   9 1303.77   77.29
   2  -8   9 1227.98   75.49
  -3   8  -9  156.58   10.50
   3  -8   9  119.89   10.90
   3  -8   9  134.09   11.70
  -4   8  -9   51.39    7.20
   4  -8   9   47.90    6.80
   4  -8   9   58.99    7.50
   4  -8   9   59.79    6.10
  -5   8  -9  179.48   13.80
   5  -8   9  168.78   14.20
   5   7  -9  319.67   23.90
   5   7  -9  304.57   24.40
   4   7  -9  597.84   39.50
   4   7  -9  635.14   40.20
   3   7  -9  267.27   21.00
   3   7  -9  316.27   22.10
   3   7  -9  323.57   19.40
   2   7  -9  448.56   28.60
   2   7  -9  402.66   27.90
   1   7  -9  449.66   29.80
  -1  -7   9  463.65   29.10
   0   7  -9   51.79    5.60
   0   7  -9   49.60    6.90
   0  -7   9   56.79    4.80
   0  -7   9   53.99    5.80
  -1   7  -9  210.88   14.20
  -1   7  -9  192.88   15.00
   1  -7   9  196.78   14.20
  -2   7  -9 1087.89   59.19
  -2   7  -9  916.81   60.19
   2  -7   9 1053.59   59.69
   2  -7   9  955.40   59.39
  -3   7  -9  352.06   26.30
  -3   7  -9  447.26   25.20
   3  -7   9  388.66   26.30
   3  -7   9  443.56   26.10
  -4   7  -9   30.70    4.90
   4  -7   9   40.50    5.00
   4  -7   9   31.40    5.50
  -5   7  -9  826.22   48.10
   5  -7   9  770.92   49.10
   5  -7   9  773.12   49.20
  -6   7  -9  268.77   19.30
   6  -7   9  240.58   18.50
   6  -7   9  212.18   18.00
   6   6  -9   71.89   12.30
   6   6  -9   67.69   10.30
   5   6  -9  686.63   43.90
   5   6  -9  700.93   44.10
   4   6  -9    4.80    2.80
   4   6  -9    4.30    2.70
   4   6  -9    3.90    2.30
   3   6  -9    7.30    3.20
   3   6  -9    7.50    2.70
   3   6  -9    9.60    2.30
   2   6  -9  955.30   60.39
   2   6  -9 1063.09   61.19
   2   6  -9 1024.30   59.69
  -2  -6   9 1013.40   60.19
   1   6  -9   10.80    3.30
   1   6  -9    5.10    2.20
   1   6  -9    9.50    2.20
  -1  -6   9    7.80    1.50
  -1  -6   9    7.70    2.50
   0   6  -9   78.99    6.70
   0   6  -9   71.99    7.20
   0  -6   9   72.99    5.90
   0  -6   9   75.39    6.70
  -1   6  -9 3524.45  198.18
  -1   6  -9 3536.15  199.28
   1  -6   9 3527.45  197.98
   1  -6   9 3308.57  198.28
  -2   6  -9   90.39    8.30
  -2   6  -9  107.49    7.60
   2  -6   9   90.49    7.80
   2  -6   9  109.59    8.40
  -3   6  -9    8.30    2.50
   3  -6   9    6.40    2.10
   3  -6   9    5.30    2.30
  -4   6  -9  600.94   40.50
   4  -6   9  735.83   42.20
   4  -6   9  695.73   40.50
  -5   6  -9   59.39    6.00
   5  -6   9   64.69    5.70
   5  -6   9   59.49    7.00
   6  -6   9  413.26   28.70
   6  -6   9  443.76   29.20
   6   5  -9   74.79    8.40
   6   5  -9   75.19    7.70
   6   5  -9   66.89    7.80
   5   5  -9  322.77   21.60
   5   5  -9  326.27   22.60
   4   5  -9  482.55   29.70
   4   5  -9  434.06   28.80
   3   5  -9  152.08   11.30
   3   5  -9  133.59   10.60
  -3  -5   9  143.89   10.60
   2   5  -9  922.61   52.99
   2   5  -9  834.92   52.19
  -2  -5   9  886.11   52.29
   1   5  -9 1489.95   91.69
   1   5  -9 1695.83   91.79
  -1  -5   9 1543.65   91.29
   0   5  -9  236.78   16.00
   0   5  -9  263.37   16.30
   0  -5   9  257.17   15.90
   0  -5   9  207.18   14.80
  -1   5  -9  283.67   17.90
  -1   5  -9  238.78   16.80
   1  -5   9  260.37   17.30
   1  -5   9  293.77   17.30
  -2   5  -9 1433.86   79.59
  -2   5  -9 1255.17   78.29
   2  -5   9 1394.96   79.49
   2  -5   9 1382.06   79.19
  -3   5  -9    2.00    1.10
  -3   5  -9   -0.20    1.40
  -3   5  -9    5.20    1.20
   3  -5   9    0.90    1.90
   3  -5   9    3.00    1.50
  -4   5  -9  104.89    8.00
   4  -5   9  106.19    8.10
   4  -5   9  103.79    9.20
  -5   5  -9  844.22   50.49
   5  -5   9  934.11   50.89
   5  -5   9  798.82   52.39
   6  -5   9  227.58   14.30
   6  -5   9  206.98   16.60
   6  -5   9  201.88   16.10
   7  -5   9   98.89   10.40
   7  -5   9  101.99   10.40
   7   4  -9   24.30    4.40
   7   4  -9   13.60    4.20
   7   4  -9   22.40    5.10
   6   4  -9   42.90    6.30
   6   4  -9   44.10    5.80
   5   4  -9  388.86   26.60
   5   4  -9  451.75   28.20
   4   4  -9   28.30    4.40
   4   4  -9   36.10    5.20
  -4  -4   9   37.70    4.70
   3   4  -9  147.89   10.80
   3   4  -9  143.79   10.90
  -3  -4   9  132.09   10.00
   2   4  -9  110.59    8.70
   2   4  -9  106.19    8.70
  -2  -4   9  119.29    6.80
  -2  -4   9  106.69    6.80
  -2  -4   9   99.99    8.20
   1   4  -9 1115.19   67.99
   1   4  -9 1129.19   68.29
  -1  -4   9 1193.58   66.69
  -1  -4   9 1220.48   68.09
   0   4  -9  137.19   10.10
   0   4  -9  143.79   10.70
   0  -4   9  157.08   10.40
   0  -4   9  147.89    9.60
  -1   4  -9   31.20    3.40
  -1   4  -9   29.60    4.30
   1  -4   9   26.20    3.10
   1  -4   9   28.90    3.30
   2  -4   9 1054.79   62.39
   2  -4   9 1087.39   62.69
  -3   4  -9  591.84   37.90
  -3   4  -9  685.43   37.20
   3  -4   9  649.34   38.60
   3  -4   9  656.93   39.30
  -4   4  -9   10.80    2.10
   4  -4   9   16.00    3.70
  -5   4  -9  171.38   11.20
   5  -4   9  178.88   11.90
   5  -4   9  170.88   13.30
   6  -4   9  148.79   10.10
   6  -4   9  126.89   11.60
   7  -4   9   65.29   12.90
   7   3  -9  505.65   33.30
   7   3  -9  524.65   32.70
   6   3  -9   33.40    5.20
   6   3  -9   36.10    5.20
   5   3  -9   35.80    5.10
   5   3  -9   34.90    5.10
   4   3  -9   49.60    5.40
   4   3  -9   46.60    5.30
  -4  -3   9   62.99    6.70
   3   3  -9  171.48   12.30
   3   3  -9  159.58   11.80
  -3  -3   9  163.58    9.90
  -3  -3   9  186.28   11.60
   2   3  -9  821.92   49.80
   2   3  -9  923.91   50.79
  -2  -3   9  809.12   49.50
  -2  -3   9  838.42   48.40
   1   3  -9    2.00    1.10
   1   3  -9    0.20    1.40
  -1  -3   9    2.60    1.00
   0   3  -9  660.43   38.40
   0   3  -9  649.54   39.40
   0  -3   9  678.23   38.20
   0  -3   9  617.64   38.50
  -1   3  -9  419.16   26.20
  -1   3  -9  463.45   27.00
   1  -3   9  371.06   25.20
   1  -3   9  433.86   25.50
  -2   3  -9 1916.81  116.69
   2  -3   9 2057.39  117.69
   2  -3   9 2182.08  117.59
  -3   3  -9  181.58   10.70
  -3   3  -9  165.08   10.20
   3  -3   9  165.68   10.40
   3  -3   9  175.18   11.60
   3  -3   9  167.38   12.10
   4  -3   9  180.08   12.00
   4  -3   9  208.38   14.40
   4  -3   9  231.08   13.70
   5  -3   9  646.14   38.10
   5  -3   9  622.44   39.40
   6  -3   9   -0.10    1.50
   6  -3   9    5.30    2.30
   7  -3   9   45.30    7.10
   7  -3   9   49.90    7.60
   8   2  -9  131.09   11.20
   8   2  -9  118.79   11.50
   7   2  -9   90.99    8.70
   6   2  -9   90.79    6.10
   6   2  -9   81.99    7.60
   5   2  -9  518.05   34.00
   5   2  -9  559.64   34.60
   5   2  -9  610.24   32.50
  -5  -2   9  532.05   33.20
   4   2  -9 3010.10  176.68
   4   2  -9 3096.09  179.08
   4   2  -9 3017.90  178.38
  -4  -2   9 3351.36  177.68
   3   2  -9 2416.26  137.79
   3   2  -9 2421.66  137.39
   3   2  -9 2399.86  136.09
  -3  -2   9 2350.16  136.79
   2   2  -9 3489.65  185.38
   2   2  -9 2903.91  184.08
  -2  -2   9 3575.34  184.58
  -2  -2   9 2997.80  183.98
   1   2  -9 1549.34   83.49
   1   2  -9 1468.55   84.69
  -1  -2   9 1402.86   83.49
  -1  -2   9 1389.46   83.49
   0   2  -9    5.50    2.10
   0  -2   9    3.80    1.10
   0  -2   9    3.00    1.30
  -1   2  -9 1824.42   99.69
  -1   2  -9 1707.53   97.79
   1  -2   9 1626.74   97.99
   1  -2   9 1725.23   98.69
  -2   2  -9   71.79    4.30
   2  -2   9   63.49    4.60
   2  -2   9   58.29    5.30
   2  -2   9   61.79    5.30
  -3   2  -9  261.87   16.00
   3  -2   9  261.57   17.10
   3  -2   9  270.67   15.80
   3  -2   9  282.27   17.80
   4  -2   9   27.50    4.20
   4  -2   9   23.60    3.60
   5  -2   9  742.33   43.00
   5  -2   9  658.03   41.50
   6  -2   9  620.34   36.20
   6  -2   9  574.54   37.80
   7  -2   9  280.47   21.00
   7  -2   9  306.27   21.40
   8   1  -9  610.34   39.20
   8   1  -9  621.84   38.60
   7   1  -9   11.20    3.10
   7   1  -9    3.30    1.70
   7   1  -9    5.00    2.40
   6   1  -9    9.10    1.90
   6   1  -9   10.20    2.90
   6   1  -9    7.40    2.70
   5   1  -9 2158.48  120.59
   5   1  -9 2231.48  121.89
  -5  -1   9 1959.60  120.59
   4   1  -9    7.50    2.40
  -4  -1   9   13.30    2.50
  -4  -1   9   10.00    1.80
   3   1  -9    1.40    1.00
   3   1  -9    3.20    1.70
  -3  -1   9    2.70    1.30
  -3  -1   9    4.70    1.30
   2   1  -9 6755.42  370.76
   2   1  -9 6347.36  369.56
  -2  -1   9 5986.40  369.56
  -2  -1   9 7049.50  370.16
   1   1  -9  964.70   63.09
   1   1  -9 1103.89   61.99
  -1  -1   9 1116.49   62.39
  -1  -1   9 1114.29   62.39
   0   1  -9 2796.52  151.38
   0   1  -9 2567.44  152.98
   0  -1   9 2795.72  152.08
   0  -1   9 2509.75  152.08
  -2   1  -9 1042.00   63.69
   2  -1   9 1130.59   63.29
   3  -1   9   18.60    3.20
   3  -1   9   27.70    3.50
   3  -1   9   18.90    2.10
   4  -1   9 2440.76  143.69
   4  -1   9 2591.94  142.39
   4  -1   9 2489.65  144.39
   5  -1   9   59.29    4.10
   5  -1   9   55.39    6.30
   5  -1   9   72.69    6.00
   6  -1   9    0.60    1.70
   6  -1   9    5.50    3.00
   7  -1   9   21.30    4.90
   7  -1   9   18.30    4.60
   7  -1   9   20.80    3.70
   8   0  -9  211.18   14.60
   8   0  -9  244.88   16.50
   8   0  -9  200.88   16.10
   7   0  -9  205.68   15.30
   7   0  -9  227.88   14.50
   6   0  -9  810.92   48.50
   6   0  -9  807.72   47.60
   5   0  -9 1289.27   71.69
   5   0  -9 1164.88   70.59
  -5   0   9 1255.17   71.59
  -5   0   9 1194.88   70.19
   4   0  -9 1132.09   63.89
   4   0  -9 1046.20   62.89
  -4   0   9 1095.39   63.79
   3   0  -9 1631.04   91.09
   3   0  -9 1538.45   90.19
  -3   0   9 1641.84   90.09
  -3   0   9 1483.35   90.69
   2   0  -9  556.94   33.50
   2   0  -9  576.24   34.30
  -2   0   9  506.15   33.10
  -2   0   9  629.04   34.00
   1   0  -9 2373.16  135.59
   1   0  -9 2457.75  136.49
  -1   0   9 2352.76  135.59
  -1   0   9 2312.77  135.29
   0   0  -9 1091.09   61.69
   0   0  -9 1079.39   63.19
   0   0   9 1079.79   62.29
   0   0   9 1047.60   62.29
  -1   0  -9 3093.79  185.68
  -1   0  -9 3319.57  185.78
  -1   0  -9 3156.18  187.68
   1   0   9 3355.76  187.28
   1   0   9 3517.75  187.08
  -2   0  -9  787.22   45.90
   2   0   9  740.13   44.90
   2   0   9  783.82   45.60
   3   0   9   12.60    2.10
   4   0   9 2652.13  148.79
   4   0   9 2750.22  150.18
   4   0   9 2431.36  149.59
   5   0   9 2054.89  125.89
   5   0   9 2269.27  124.79
   5   0   9 2230.88  126.79
   6   0   9  711.33   44.60
   6   0   9  732.43   43.70
   7   0   9  113.09   10.90
   7   0   9  145.89   12.10
   7   0   9  131.09   10.20
   8  -1  -9    1.70    1.90
   8  -1  -9    2.00    2.60
   7  -1  -9  176.58   12.90
   7  -1  -9  171.08   12.20
   6  -1  -9  872.61   50.09
   6  -1  -9  801.42   49.20
   5  -1  -9  471.55   30.10
   5  -1  -9  519.95   30.20
  -5   1   9  467.95   29.90
   4  -1  -9    5.90    1.70
   4  -1  -9    6.00    2.20
  -4   1   9    6.30    1.90
  -4   1   9    5.80    1.30
   3  -1  -9 4814.42  270.07
   3  -1  -9 4772.62  270.47
  -3   1   9 4631.64  270.47
  -3   1   9 4818.32  269.57
   2  -1  -9  336.57   19.60
   2  -1  -9  312.57   19.90
  -2   1   9  321.17   19.10
  -2   1   9  278.27   19.50
   1  -1  -9 2000.10  113.29
   1  -1  -9 1980.40  113.79
  -1   1   9 1942.61  112.99
   0  -1  -9 5227.38  303.67
   0  -1  -9 5010.00  303.97
   0   1   9 5475.15  303.57
   0   1   9 5690.53  303.67
  -1  -1  -9  264.57   15.00
  -1  -1  -9  229.08   16.30
   1   1   9  241.38   16.20
   1   1   9  266.07   16.30
  -2  -1  -9  260.07   17.30
   2   1   9  262.67   17.00
   2   1   9  281.57   17.90
   3   1   9  213.28   14.40
   3   1   9  206.98   13.80
   4   1   9  199.58   13.80
   4   1   9  224.28   14.70
   5   1   9  429.26   25.50
   5   1   9  416.76   26.70
   5   1   9  393.16   26.20
   6   1   9  173.88   12.40
   6   1   9  151.48   12.30
   6   1   9  157.18   12.60
   7   1   9   30.50    4.90
   7   1   9   34.80    5.50
   7   1   9   30.90    5.90
   8  -2  -9   26.70    4.90
   8  -2  -9   28.60    4.60
   7  -2  -9   20.60    3.40
   7  -2  -9   18.00    4.00
  -7   2   9   11.60    2.80
   6  -2  -9  246.28   17.10
   6  -2  -9  245.58   15.80
  -6   2   9  215.38   15.60
   5  -2  -9   44.60    5.10
   5  -2  -9   53.39    5.20
  -5   2   9   46.60    3.60
  -5   2   9   46.00    4.80
   4  -2  -9  215.28   14.50
   4  -2  -9  225.08   14.40
  -4   2   9  203.98   14.50
  -4   2   9  219.68   13.40
   3  -2  -9  418.86   27.10
   3  -2  -9  450.85   26.40
  -3   2   9  412.36   26.90
   2  -2  -9 3196.58  187.48
   2  -2  -9 3368.66  187.38
  -2   2   9 3079.69  186.78
  -2   2   9 3410.66  187.68
  -2   2   9 3379.46  187.48
   1  -2  -9  289.97   18.60
   1  -2  -9  284.47   18.80
  -1   2   9  287.07   18.60
  -1   2   9  287.77   18.30
  -1   2   9  303.37   18.30
   0  -2  -9  409.06   25.50
   0  -2  -9  397.46   25.50
   0   2   9  423.26   25.50
   0   2   9  392.86   25.10
   0   2   9  422.76   24.60
  -1  -2  -9 1429.46   87.19
   1   2   9 1582.34   86.29
   1   2   9 1506.75   87.39
   1   2   9 1511.55   88.69
  -2  -2  -9   10.40    2.40
  -2  -2  -9    8.70    1.40
   2   2   9    7.00    2.10
   2   2   9   13.30    1.70
   2   2   9    6.80    2.00
   3   2   9 1337.67   80.29
   3   2   9 1340.97   80.59
   3   2   9 1453.45   78.49
   4   2   9  220.98   15.30
   4   2   9  237.38   16.00
   5   2   9  441.16   27.00
   5   2   9  418.16   27.50
   6   2   9    6.30    2.70
   6   2   9    4.20    2.50
   6   2   9    1.70    2.40
   6   2   9    3.20    1.80
   8  -3  -9  119.59   10.20
   8  -3  -9  116.89   10.70
   7  -3  -9   55.89    6.50
   7  -3  -9   62.89    6.30
  -7   3   9   59.09    5.70
   6  -3  -9  199.78   13.30
   6  -3  -9  173.08   13.00
  -6   3   9  172.48   12.80
   5  -3  -9   55.19    5.50
   5  -3  -9   57.59    5.60
  -5   3   9   42.90    5.00
  -5   3   9   55.59    4.00
   4  -3  -9  295.97   18.70
   4  -3  -9  284.07   18.60
  -4   3   9  269.27   18.60
  -4   3   9  284.97   17.50
  -4   3   9  302.37   19.40
   3  -3  -9  158.58   11.20
   3  -3  -9  180.98   11.60
  -3   3   9  164.38   11.60
  -3   3   9  168.98   11.90
  -3   3   9  135.29   10.40
   2  -3  -9   39.80    4.50
   2  -3  -9   52.19    4.80
  -2   3   9   37.00    4.30
  -2   3   9   49.20    4.80
  -2   3   9   40.70    4.10
   1  -3  -9   88.39    7.40
   1  -3  -9  103.29    7.60
  -1   3   9   90.79    7.50
  -1   3   9   80.49    7.00
  -1   3   9   91.69    7.10
   0  -3  -9  329.37   19.50
   0  -3  -9  297.87   19.60
   0   3   9  283.27   19.10
   0   3   9  288.07   18.70
   0   3   9  299.77   19.50
  -1  -3  -9 2020.00  118.49
  -1  -3  -9 2000.50  118.99
   1   3   9 2022.30  118.89
   1   3   9 2171.08  119.29
   1   3   9 2107.49  118.09
  -2  -3  -9   95.39    7.40
   2   3   9  104.19    8.20
   2   3   9   99.69    8.10
   2   3   9   87.69    6.70
   3   3   9  253.27   17.70
   3   3   9  267.37   17.70
   4   3   9  633.24   39.40
   4   3   9  669.63   37.90
   4   3   9  619.04   39.50
   5   3   9   18.60    3.80
   5   3   9   22.30    4.10
   5   3   9   26.20    3.90
   6   3   9   18.20    4.60
   6   3   9   25.20    4.60
   6   3   9   29.80    5.30
   7  -4  -9   53.49    6.30
   7  -4  -9   61.99    6.40
  -7   4   9   43.80    5.70
   6  -4  -9  297.17   18.80
   6  -4  -9  265.27   18.40
  -6   4   9  253.47   18.00
   5  -4  -9  786.02   49.60
   5  -4  -9  822.32   49.50
  -5   4   9  855.11   47.80
  -5   4   9  903.31   50.89
  -5   4   9  778.12   49.50
   4  -4  -9  981.90   58.79
   4  -4  -9  964.70   58.49
  -4   4   9 1064.59   57.69
  -4   4   9  969.30   59.49
  -4   4   9  975.10   58.99
   3  -4  -9  290.97   17.00
   3  -4  -9  253.57   17.00
  -3   4   9  241.38   17.20
  -3   4   9  262.37   16.20
  -3   4   9  214.28   16.80
   2  -4  -9  968.00   53.09
   2  -4  -9  859.01   53.09
  -2   4   9  879.01   53.49
  -2   4   9  852.01   53.19
  -2   4   9  915.51   52.69
   1  -4  -9 3807.12  209.08
   1  -4  -9 3985.10  208.88
  -1   4   9 3467.75  209.08
  -1   4   9 3719.43  208.78
  -1   4   9 3308.37  208.28
   0  -4  -9   39.20    4.80
   0  -4  -9   44.00    5.60
   0   4   9   41.60    4.40
   0   4   9   37.00    4.80
   0   4   9   29.90    4.50
  -1  -4  -9  311.47   20.50
  -1  -4  -9  307.97   19.50
   1   4   9  301.27   20.50
   1   4   9  315.87   19.70
   1   4   9  308.17   20.20
  -2  -4  -9  433.06   27.40
   2   4   9  466.85   27.90
   2   4   9  465.35   28.90
   2   4   9  469.65   29.20
   3   4   9   65.89    5.50
   3   4   9   59.09    6.50
   4   4   9  633.64   39.30
   4   4   9  624.44   39.20
   5   4   9   20.80    4.40
   5   4   9   17.70    4.60
   7  -5  -9   44.00    6.30
   7  -5  -9   38.90    5.80
  -7   5   9   40.90    5.40
   6  -5  -9   86.99    8.00
   6  -5  -9   81.59    8.20
  -6   5   9   79.89    7.70
   5  -5  -9  876.51   49.60
   5  -5  -9  745.13   50.19
  -5   5   9  871.91   50.49
  -5   5   9  760.42   49.00
   4  -5  -9  184.78   14.10
   4  -5  -9  221.48   15.10
  -4   5   9  182.58   14.50
  -4   5   9  229.68   15.80
  -4   5   9  221.58   13.70
   3  -5  -9 1925.81  103.39
   3  -5  -9 1583.44  102.19
  -3   5   9 1817.22  103.69
   2  -5  -9   69.49    6.70
  -2   5   9   76.69    6.40
  -2   5   9   58.09    6.50
  -2   5   9   66.59    6.90
   1  -5  -9 1076.99   60.49
   1  -5  -9  952.50   59.49
  -1   5   9 1005.20   59.69
  -1   5   9 1006.10   60.09
  -1   5   9 1019.60   60.59
   0  -5  -9 1280.77   73.49
   0  -5  -9 1164.28   74.39
   0   5   9 1288.77   74.19
   0   5   9 1304.37   74.29
   0   5   9 1276.77   74.89
  -1  -5  -9   54.39    6.30
  -1  -5  -9   66.79    5.50
   1   5   9   65.89    6.70
   1   5   9   64.49    6.50
   1   5   9   66.29    6.20
   2   5   9  238.98   16.30
   2   5   9  216.58   15.20
   2   5   9  218.78   16.30
   3   5   9   16.80    3.60
   3   5   9   12.50    3.60
   3   5   9   12.80    3.60
   4   5   9  319.77   22.40
   4   5   9  326.77   22.50
   6  -6  -9  127.49   11.10
   6  -6  -9  137.59   10.90
  -6   6   9  120.19   10.30
  -6   6   9  126.59   11.70
   5  -6  -9   -0.50    2.30
   5  -6  -9    1.50    1.90
  -5   6   9    1.90    2.50
  -5   6   9    1.40    2.00
  -5   6   9    1.00    1.70
   4  -6  -9    3.50    2.30
   4  -6  -9    0.30    1.60
  -4   6   9    2.00    1.40
  -4   6   9    0.40    2.10
  -4   6   9    3.20    2.00
   3  -6  -9  445.06   29.80
   3  -6  -9  553.54   31.30
  -3   6   9  499.15   29.90
  -3   6   9  428.46   33.90
   2  -6  -9    6.70    2.30
  -2   6   9    9.30    5.00
  -2   6   9    5.60    2.00
  -2   6   9    5.30    2.40
   1  -6  -9  699.93   42.60
   1  -6  -9  715.43   41.70
  -1   6   9  687.03   42.60
  -1   6   9  630.64   41.80
  -1   6   9  729.23   43.50
   0  -6  -9 1710.93   96.19
   0  -6  -9 1645.54   97.79
   0   6   9 1693.63  101.29
   0   6   9 1578.84   98.09
   0   6   9 1710.13   97.59
  -1  -6  -9  130.99   10.80
   1   6   9  124.79   11.00
   1   6   9  127.39   10.70
   1   6   9  135.79   10.60
   2   6   9   25.80    4.40
   2   6   9   13.00    3.70
   2   6   9   14.00    3.80
   3   6   9  304.67   20.10
   3   6   9  310.17   21.40
   3   6   9  286.37   21.40
   5  -7  -9   92.99    9.00
   5  -7  -9   99.89    8.80
  -5   7   9   90.69    9.80
  -5   7   9   88.19    8.80
   4  -7  -9  106.59    9.80
  -4   7   9  106.39    9.90
  -4   7   9  121.79    8.90
  -4   7   9  105.19   10.60
   3  -7  -9   17.60    3.70
  -3   7   9   19.90    4.30
  -3   7   9   17.60    4.30
  -3   7   9   26.70    3.90
   2  -7  -9   57.59    5.90
   2  -7  -9   46.30    6.50
  -2   7   9   49.70    7.20
  -2   7   9   61.39    7.70
  -2   7   9   43.20    6.00
   1  -7  -9  226.38   16.80
   1  -7  -9  260.97   16.00
  -1   7   9  217.18   16.30
  -1   7   9  243.38   17.30
  -1   7   9  208.78   17.00
   0  -7  -9  198.68   16.00
   0   7   9  217.88   16.80
   0   7   9  229.78   16.40
   0   7   9  235.28   16.30
  -1  -7  -9   59.69    6.80
   1   7   9   67.99    7.50
   1   7   9   65.39    8.50
   1   7   9   64.09   11.50
   2   7   9   74.69    8.30
   2   7   9   70.49    9.30
   2   7   9   78.39    8.50
   4  -8  -9  262.37   17.70
   4  -8  -9  209.48   17.90
  -4   8   9  284.87   20.10
  -4   8   9  270.67   17.40
  -4   8   9  232.48   18.40
   3  -8  -9   77.29    7.70
   3  -8  -9   73.99    8.00
  -3   8   9   74.99    8.50
  -3   8   9   77.69    8.90
  -3   8   9   65.69    7.10
   2  -8  -9  161.98   13.50
  -2   8   9  196.18   14.80
  -2   8   9  181.88   13.30
  -2   8   9  141.09   13.50
   1  -8  -9   97.89    9.70
  -1   8   9  102.39   10.20
  -1   8   9  115.09   10.00
   0  -8  -9   17.30    4.20
   0   8   9   10.30    3.70
   0   8   9    5.60    4.00
   0   8   9   10.00    3.80
   2   9 -10   71.69   13.50
   2   9 -10   64.69    9.20
   1   9 -10    4.10    3.10
   1   9 -10    5.20    4.10
   0   9 -10   42.20    7.10
   0   9 -10   58.19    7.40
  -1   9 -10   10.60    4.20
  -1   9 -10   12.00    4.90
   1  -9  10    6.00    2.70
  -2   9 -10   32.30    6.00
  -2   9 -10   41.00    5.50
   2  -9  10   37.20    6.50
  -3   9 -10    4.80    3.50
   3  -9  10    0.30    2.70
   4   8 -10    5.00    3.70
   4   8 -10    0.20    3.20
   3   8 -10  304.97   22.60
   3   8 -10  303.87   22.20
   2   8 -10  155.68   13.50
   2   8 -10  149.69   12.70
   1   8 -10  111.39   10.30
   1   8 -10   89.69    9.10
   0   8 -10  155.78   12.90
   0   8 -10  121.69   11.20
   0  -8  10  161.28   10.20
   0  -8  10  137.19   11.50
  -1   8 -10  431.16   28.20
  -1   8 -10  420.36   26.80
   1  -8  10  388.66   26.70
   1  -8  10  418.86   25.90
  -2   8 -10   74.89    7.10
   2  -8  10   75.99    7.30
   2  -8  10   73.79    7.00
   3  -8  10  137.19   11.50
   3  -8  10  154.58   11.50
  -4   8 -10   78.09    8.20
   4  -8  10   87.89    7.70
   4  -8  10   69.79    8.10
   5   7 -10  215.98   18.70
   5   7 -10  216.48   18.00
   4   7 -10  546.55   35.70
   4   7 -10  527.65   35.30
   3   7 -10   24.90    5.20
   3   7 -10   27.30    4.00
   3   7 -10   32.10    5.80
   2   7 -10   17.60    3.20
   2   7 -10   12.70    4.00
   2   7 -10   10.30    3.80
   1   7 -10  163.98   13.60
   1   7 -10  170.68   13.20
  -1  -7  10  194.38   15.00
   0   7 -10  740.93   46.50
   0   7 -10  682.93   45.40
   0  -7  10  791.02   44.30
   0  -7  10  790.82   45.90
  -1   7 -10  528.25   34.60
  -1   7 -10  520.55   33.50
   1  -7  10  575.64   34.00
   1  -7  10  555.84   33.20
  -2   7 -10  385.56   25.50
  -2   7 -10  388.16   24.20
   2  -7  10  337.57   24.30
   2  -7  10  439.66   25.10
  -3   7 -10  407.96   28.00
   3  -7  10  427.96   27.90
   3  -7  10  467.55   27.70
  -4   7 -10  188.98   14.00
   4  -7  10  199.28   13.70
   4  -7  10  183.08   14.60
  -5   7 -10  540.15   34.10
   5  -7  10  581.44   33.80
   5  -7  10  516.35   35.30
   6   6 -10   17.00    4.70
   6   6 -10   13.60    4.10
   5   6 -10   34.70    6.00
   5   6 -10   34.40    4.90
   5   6 -10   32.00    6.20
   4   6 -10 1287.57   72.19
   4   6 -10 1179.18   72.39
   4   6 -10 1149.98   72.49
   3   6 -10  400.26   33.50
   3   6 -10  528.65   29.90
   3   6 -10  492.75   31.30
  -3  -6  10  445.56   29.70
   2   6 -10   17.70    4.00
   2   6 -10   24.60    3.90
  -2  -6  10   14.60    3.20
   1   6 -10 3728.13  211.08
   1   6 -10 3584.84  211.78
   1   6 -10 3679.83  211.38
  -1  -6  10 3780.02  211.28
   0   6 -10  523.85   31.40
   0  -6  10  533.55   30.40
   0  -6  10  459.15   31.20
  -1   6 -10  327.27   19.50
  -1   6 -10  320.77   20.50
   1  -6  10  271.07   19.50
   1  -6  10  291.67   19.20
  -2   6 -10 1126.69   61.99
  -2   6 -10 1099.49   63.19
   2  -6  10  961.50   62.39
  -3   6 -10   40.80    4.80
  -3   6 -10   41.20    3.80
   3  -6  10   45.30    4.80
   3  -6  10   36.00    5.40
  -4   6 -10  373.06   24.80
   4  -6  10  386.56   25.90
   4  -6  10  427.16   25.10
  -5   6 -10  760.92   43.80
   5  -6  10  790.52   44.00
   5  -6  10  633.14   45.10
   6   5 -10   79.89    8.40
   6   5 -10   80.79    8.90
   6   5 -10   87.29    9.20
   5   5 -10  799.02   50.59
   5   5 -10  836.22   49.99
   4   5 -10  199.98   16.20
   4   5 -10  209.08   16.00
   3   5 -10  126.69   10.00
   3   5 -10  112.69    9.50
  -3  -5  10  113.39    9.20
   2   5 -10  565.74   35.30
   2   5 -10  588.14   35.20
  -2  -5  10  565.94   32.50
  -2  -5  10  555.74   34.70
   1   5 -10 1555.94   95.49
   1   5 -10 1577.24   95.49
  -1  -5  10 1797.32   95.49
  -1  -5  10 1637.04   94.29
   0  -5  10 2287.67  131.49
  -1   5 -10 2326.27  130.79
   1  -5  10 2307.17  130.19
   1  -5  10 2181.58  130.49
  -2   5 -10  352.86   22.20
  -2   5 -10  328.97   22.80
   2  -5  10  406.06   23.30
   2  -5  10  382.26   23.30
  -3   5 -10 1308.07   69.99
  -3   5 -10 1264.67   68.69
   3  -5  10 1098.19   69.79
   3  -5  10 1112.49   70.49
  -4   5 -10 1685.23  106.79
   4  -5  10 1954.70  107.59
   4  -5  10 1964.30  108.89
  -5   5 -10   90.99    6.90
   5  -5  10   90.29    7.40
   5  -5  10   81.19    8.60
   6  -5  10   48.80    7.50
   6  -5  10   78.39    6.20
   7   4 -10    8.50    3.90
   6   4 -10    0.90    2.20
   6   4 -10    4.20    2.50
   5   4 -10  496.65   31.60
   5   4 -10  496.15   31.80
   4   4 -10   -0.20    1.90
   4   4 -10    2.70    2.50
  -4  -4  10    1.50    1.50
   3   4 -10   18.60    3.50
   3   4 -10   11.70    3.30
  -3  -4  10   16.10    3.00
   2   4 -10 1919.21  109.49
   2   4 -10 1798.02  109.69
  -2  -4  10 1852.71  107.29
  -2  -4  10 1988.40  107.29
   1   4 -10  198.78   12.80
   1   4 -10  171.48   13.00
  -1  -4  10  176.68   12.40
   0   4 -10  102.49    8.70
   0   4 -10  120.29    8.40
   0  -4  10  106.49    7.70
   0  -4  10  108.09    8.20
  -1   4 -10 1248.68   76.99
   1  -4  10 1303.67   76.29
   1  -4  10 1386.66   76.19
  -2   4 -10  103.69    8.00
   2  -4  10  124.99    8.90
   2  -4  10  115.19    8.50
  -3   4 -10  505.45   30.90
  -3   4 -10  533.35   30.30
  -3   4 -10  562.74   30.30
   3  -4  10  512.15   32.30
   3  -4  10  486.65   31.60
  -4   4 -10 3429.96  199.58
   4  -4  10 3566.04  201.38
   4  -4  10 3534.25  200.18
   5  -4  10  130.79    9.80
   5  -4  10  137.79   11.40
   6  -4  10   19.80    3.20
   6  -4  10   17.20    4.30
   7  -4  10  359.36   25.30
   7  -4  10  351.46   25.10
   7   3 -10   -2.00    2.60
   7   3 -10    0.20    2.40
   6   3 -10  326.47   22.60
   6   3 -10  344.57   22.50
   5   3 -10  442.16   27.40
   5   3 -10  406.86   27.10
  -5  -3  10  420.66   26.10
   4   3 -10   54.29    5.90
   4   3 -10   54.59    5.60
  -4  -3  10   51.69    4.90
   3   3 -10  155.88   11.10
   3   3 -10  148.69   11.50
  -3  -3  10  151.48    9.20
   2   3 -10 1359.76   81.59
   2   3 -10 1411.26   80.79
  -2  -3  10 1405.76   80.59
   1   3 -10   18.40    3.80
   1   3 -10   16.20    2.80
  -1  -3  10   27.10    3.40
   0   3 -10  559.44   32.70
   0   3 -10  497.45   33.60
   0  -3  10  577.64   33.00
   0  -3  10  551.94   32.40
  -1   3 -10  543.85   32.00
  -1   3 -10  590.04   33.60
   1  -3  10  532.85   32.50
   1  -3  10  504.55   32.30
  -2   3 -10  175.08   11.40
   2  -3  10  189.38   12.30
  -3   3 -10   57.69    4.10
  -3   3 -10   61.89    4.20
   3  -3  10   57.89    5.30
   3  -3  10   54.69    5.70
   3  -3  10   58.09    4.00
   4  -3  10    8.80    2.90
   4  -3  10   11.90    2.50
   5  -3  10   44.90    4.70
   5  -3  10   40.10    6.00
   6  -3  10    2.80    1.90
   6  -3  10    1.40    2.30
   7  -3  10  644.94   42.00
   7  -3  10  668.83   48.00
   8   2 -10  131.19   11.30
   8   2 -10  112.89   11.10
   7   2 -10   80.89    7.90
   7   2 -10   72.79    7.70
   6   2 -10   62.69    6.50
   6   2 -10   64.39    4.80
   6   2 -10   61.59    6.70
   5   2 -10  998.50   62.09
   5   2 -10  997.90   62.19
  -5  -2  10 1141.59   61.19
   4   2 -10  665.33   39.90
   4   2 -10  643.04   41.50
   4   2 -10  712.53   41.60
  -4  -2  10  727.73   40.70
   3   2 -10  250.07   15.70
   3   2 -10  241.18   17.20
  -3  -2  10  280.97   16.50
   2   2 -10   13.80    3.00
   2   2 -10   21.40    2.90
  -2  -2  10   16.10    2.50
  -2  -2  10   18.50    2.80
   1   2 -10 1622.74   91.49
   1   2 -10 1584.54   89.89
  -1  -2  10 1562.44   90.19
  -1  -2  10 1502.05   90.09
   0   2 -10   11.40    1.90
   0   2 -10   15.50    3.10
   0  -2  10   10.80    2.10
   0  -2  10   11.30    2.00
  -1   2 -10  127.69    8.80
  -1   2 -10  151.28   10.80
   1  -2  10  148.29    9.80
   1  -2  10  136.69    9.10
  -2   2 -10  384.96   21.50
  -2   2 -10  385.16   24.80
   2  -2  10  350.36   22.90
   2  -2  10  367.76   22.40
   3  -2  10  846.52   49.20
   3  -2  10  772.42   48.80
   3  -2  10  845.12   47.30
  -4   2 -10  474.05   25.20
   4  -2  10  412.76   27.00
   4  -2  10  407.76   27.70
   5  -2  10  122.99   10.90
   5  -2  10  103.09    8.50
   6  -2  10  138.99   11.60
   6  -2  10  131.99   10.10
   7  -2  10   51.09    7.70
   8   1 -10   36.40    5.60
   8   1 -10   35.40    6.50
   7   1 -10  212.68   16.10
   7   1 -10  231.38   16.70
   7   1 -10  236.38   14.70
   6   1 -10   47.20    8.90
   6   1 -10   50.49    5.60
   6   1 -10   47.80    4.30
   5   1 -10    0.30    1.20
   5   1 -10    0.00    1.90
  -5  -1  10    1.00    1.10
   4   1 -10 1853.01  103.19
   4   1 -10 1642.94  101.69
  -4  -1  10 1744.93  102.79
  -4  -1  10 1883.51  101.99
   3   1 -10  259.47   16.60
   3   1 -10  215.38   15.10
  -3  -1  10  271.97   15.60
  -3  -1  10  231.68   17.90
   2   1 -10  353.36   22.80
  -2  -1  10  368.36   23.00
  -2  -1  10  416.76   23.60
   1   1 -10 6529.05  376.86
   1   1 -10 7164.58  378.76
  -1  -1  10 6545.94  377.36
  -1  -1  10 6425.66  377.26
   0   1 -10 4965.30  275.97
   0   1 -10 4964.50  277.97
   0  -1  10 5058.79  276.77
   0  -1  10 4526.95  276.77
  -1   1 -10  179.28   11.10
  -1   1 -10  168.38   13.10
  -1   1 -10  204.78   11.30
   1  -1  10  181.68   12.50
   1  -1  10  190.98   12.10
  -2   1 -10 3679.53  205.78
   2  -1  10 3533.65  204.98
   2  -1  10 3588.64  204.28
   3  -1  10  644.94   38.00
   3  -1  10  659.43   39.10
   4  -1  10  189.58   14.00
   4  -1  10  223.58   13.00
   4  -1  10  209.68   14.90
   5  -1  10  213.78   20.00
   5  -1  10  227.58   15.30
   6  -1  10  443.06   27.10
   6  -1  10  409.66   28.20
   7  -1  10   12.20    4.90
   7  -1  10   13.90    4.40
   7  -1  10   10.00    3.10
   8   0 -10  466.25   31.70
   8   0 -10  480.65   32.90
   8   0 -10  512.05   31.60
   7   0 -10  128.69   11.00
   7   0 -10  143.89   10.00
   6   0 -10  808.02   50.49
  -6   0  10  871.01   48.90
   5   0 -10 2286.27  128.09
   5   0 -10 2285.57  127.09
  -5   0  10 2013.00  127.69
  -5   0  10 2293.87  126.59
   4   0 -10    2.50    1.30
   4   0 -10    3.20    1.90
  -4   0  10    3.10    1.40
  -4   0  10    2.00    1.00
   3   0 -10    6.30    1.60
  -3   0  10    3.60    1.60
  -3   0  10    4.50    1.50
   2   0 -10 3038.80  170.68
   2   0 -10 3079.59  171.68
  -2   0  10 2797.92  170.28
  -2   0  10 3066.59  170.98
   1   0 -10 1957.80  112.19
   1   0 -10 1890.91  113.09
  -1   0  10 2027.20  112.29
  -1   0  10 1944.51  111.99
   0   0 -10 2276.67  136.99
   0   0  10 2563.34  136.29
   0   0  10 2301.17  136.09
  -1   0 -10 1431.66   81.09
  -1   0 -10 1470.45   81.19
   1   0  10 1440.86   82.49
   1   0  10 1372.16   82.69
  -2   0 -10 1386.46   82.19
   2   0  10 1428.56   81.29
   2   0  10 1415.76   83.39
   3   0  10 3929.01  227.88
   3   0  10 4099.79  228.88
   4   0  10 1213.98   70.49
   4   0  10 1186.48   69.29
   5   0  10   90.09    7.90
   5   0  10   91.89    6.80
   5   0  10   97.39    8.70
   6   0  10    8.10    3.50
   6   0  10   10.00    3.00
   8  -1 -10  277.27   19.70
   7  -1 -10  116.79   10.60
   7  -1 -10  141.79   10.20
   6  -1 -10   20.80    3.40
   6  -1 -10   21.60    4.60
  -6   1  10   17.20    3.30
   5  -1 -10 4747.92  260.47
   5  -1 -10 4846.72  261.37
  -5   1  10 4226.78  260.87
  -5   1  10 4515.95  259.47
   4  -1 -10  590.14   35.20
   4  -1 -10  584.54   34.60
  -4   1  10  602.24   35.10
  -4   1  10  534.75   33.70
   3  -1 -10  757.72   45.80
   3  -1 -10  757.52   45.30
  -3   1  10  795.92   44.90
  -3   1  10  757.02   45.80
   2  -1 -10 5404.56  306.77
   2  -1 -10 5313.67  306.17
  -2   1  10 5276.37  305.77
  -2   1  10 5589.14  306.47
   1  -1 -10 2533.25  142.59
   1  -1 -10 2463.45  143.09
  -1   1  10 2642.34  142.59
  -1   1  10 2314.37  141.99
   0  -1 -10 3422.96  197.28
   0  -1 -10 3680.33  196.88
   0   1  10 3508.95  196.68
   0   1  10 3189.78  196.38
  -1  -1 -10 1916.41  106.29
  -1  -1 -10 1825.82  104.29
   1   1  10 1791.52  105.59
   1   1  10 1812.22  106.29
  -2  -1 -10   43.60    4.70
   2   1  10   50.59    4.90
   2   1  10   37.90    4.20
   3   1  10  358.26   22.20
   3   1  10  328.97   21.40
   4   1  10 2007.50  116.69
   4   1  10 2053.59  117.49
   5   1  10   -2.20    2.00
   5   1  10    5.50    2.50
   5   1  10    1.30    1.50
   6   1  10   65.59    6.80
   6   1  10   64.09    7.50
   8  -2 -10   90.69    8.40
   7  -2 -10    1.90    2.20
   7  -2 -10    5.20    2.50
  -7   2  10    6.20    2.50
   6  -2 -10  878.61   53.39
   6  -2 -10  924.91   54.09
   5  -2 -10  194.98   14.60
   5  -2 -10  222.68   14.50
  -5   2  10  213.98   13.10
  -5   2  10  214.58   14.70
   4  -2 -10  379.56   23.60
   4  -2 -10  364.06   23.80
  -4   2  10  385.86   24.00
   3  -2 -10  773.02   48.80
   3  -2 -10  829.92   48.70
  -3   2  10  880.41   48.10
  -3   2  10  800.22   48.90
   2  -2 -10 3411.76  205.18
   2  -2 -10 3568.24  204.68
  -2   2  10 3337.17  204.48
  -2   2  10 3632.74  204.28
  -2   2  10 3965.00  204.08
   1  -2 -10 1537.35   95.69
   1  -2 -10 1798.12   96.59
  -1   2  10 1547.35   94.99
  -1   2  10 1669.73   94.99
  -1   2  10 1707.13   95.69
   0  -2 -10 1798.32   99.89
   0  -2 -10 1669.03   99.89
   0   2  10 1680.73   98.49
   0   2  10 1752.42  100.69
   0   2  10 1706.73   99.49
  -1  -2 -10  929.31   51.79
   1   2  10  851.51   51.59
   1   2  10  852.21   50.29
   1   2  10  854.41   51.59
  -2  -2 -10 1808.82  102.19
  -2  -2 -10 1625.34  100.39
   2   2  10 1883.61  100.59
   2   2  10 1760.32  102.49
   3   2  10 4814.72  269.67
   3   2  10 4644.04  269.07
   4   2  10   40.00    5.60
   4   2  10   42.70    4.80
   5   2  10   30.30    4.80
   5   2  10   37.20    5.50
   5   2  10   32.40    4.60
   6   2  10    2.70    2.50
   6   2  10   -5.10    2.00
   6   2  10    0.10    2.50
   8  -3 -10    1.40    2.70
   8  -3 -10    1.90    2.50
  -8   3  10    0.10    2.10
   7  -3 -10    7.70    3.00
   7  -3 -10    7.50    2.80
  -7   3  10    8.70    2.60
   6  -3 -10  180.98   13.00
   6  -3 -10  180.38   12.80
  -6   3  10  152.78   12.30
   5  -3 -10  154.58   11.40
   5  -3 -10  142.19   11.00
  -5   3  10  133.79   10.90
  -5   3  10  155.58    9.50
   4  -3 -10   29.40    4.30
   4  -3 -10   31.20    4.30
  -4   3  10   27.20    3.10
  -4   3  10   23.50    4.00
   3  -3 -10 3376.66  192.68
  -3   3  10 3229.98  192.88
  -3   3  10 3284.87  192.88
  -3   3  10 3588.44  191.98
   2  -3 -10  154.48   11.40
   2  -3 -10  133.29   10.30
  -2   3  10  143.89   10.30
  -2   3  10  142.49    9.90
  -2   3  10  122.09   10.20
   1  -3 -10   -1.00    1.60
  -1   3  10    3.60    1.70
  -1   3  10    2.90    1.70
  -1   3  10    1.30    1.30
   0  -3 -10  191.08   13.70
   0  -3 -10  203.78   13.60
   0   3  10  182.68   13.20
   0   3  10  192.98   12.80
   0   3  10  189.08   13.60
  -1  -3 -10  126.99    9.20
  -1  -3 -10   94.39    8.10
   1   3  10  103.69    8.60
   1   3  10  109.59    8.80
   1   3  10  107.09    7.70
  -2  -3 -10  586.44   39.50
   2   3  10  714.33   39.10
   2   3  10  660.23   40.50
   2   3  10  704.93   40.80
   3   3  10 1025.00   63.39
   3   3  10 1123.29   61.39
   3   3  10 1042.00   63.29
   4   3  10   63.49    6.90
   4   3  10   78.99    7.10
   5   3  10  166.58   13.20
   5   3  10  171.38   12.90
   7  -4 -10   13.10    3.90
   7  -4 -10   14.30    3.70
  -7   4  10    9.60    2.80
   6  -4 -10  809.72   46.50
   6  -4 -10  746.33   46.30
  -6   4  10  728.23   46.00
   5  -4 -10    8.10    3.90
   5  -4 -10    3.20    3.80
  -5   4  10    6.40    2.40
  -5   4  10    3.90    1.50
   4  -4 -10    2.60    1.90
   4  -4 -10    1.50    2.00
  -4   4  10    1.70    1.40
  -4   4  10    2.80    2.00
  -4   4  10    3.30    2.20
   3  -4 -10  262.47   16.50
   3  -4 -10  244.98   16.50
  -3   4  10  242.08   16.70
  -3   4  10  206.88   16.30
  -3   4  10  240.98   15.60
   2  -4 -10 1880.01  103.19
   2  -4 -10 1708.73  103.19
  -2   4  10 1654.63  103.29
  -2   4  10 1796.92  103.19
  -2   4  10 1846.92  102.69
   1  -4 -10   19.40    3.50
  -1   4  10   12.20    2.60
  -1   4  10   11.20    2.70
  -1   4  10   17.00    3.40
   0  -4 -10  996.80   57.89
   0   4  10  979.20   56.89
   0   4  10  963.20   57.79
   0   4  10  923.11   57.19
  -1  -4 -10  206.18   15.10
   1   4  10  222.18   14.30
   1   4  10  201.08   15.10
   1   4  10  218.98   15.10
  -2  -4 -10    5.40    1.90
   2   4  10    8.40    2.00
   2   4  10    0.20    1.60
   2   4  10    2.30    2.10
   3   4  10   -0.30    1.60
   3   4  10    3.20    2.20
   3   4  10    4.30    1.60
   4   4  10    6.10    2.80
   4   4  10    9.70    3.00
   5   4  10   76.59    8.60
   5   4  10   89.49    8.70
   7  -5 -10  121.39   13.50
   7  -5 -10  122.59   11.60
  -7   5  10  127.09   10.10
   6  -5 -10   66.99    7.60
   6  -5 -10   73.49    7.40
  -6   5  10   71.09    7.10
   5  -5 -10  607.34   38.50
   5  -5 -10  597.64   38.60
  -5   5  10  605.84   39.50
  -5   5  10  594.94   41.20
  -5   5  10  698.83   37.00
   4  -5 -10  220.48   14.40
   4  -5 -10  172.08   13.30
  -4   5  10  180.78   14.80
  -4   5  10  180.78   12.50
  -4   5  10  187.28   13.90
   3  -5 -10  422.16   27.40
   3  -5 -10  397.76   26.90
  -3   5  10  415.76   26.50
  -3   5  10  446.86   27.90
  -3   5  10  464.95   27.90
   2  -5 -10  704.93   44.00
   2  -5 -10  801.32   43.80
  -2   5  10  723.93   44.00
  -2   5  10  655.43   43.00
  -2   5  10  720.23   44.30
   1  -5 -10  110.19    9.00
   1  -5 -10  114.59    9.50
  -1   5  10  112.89    9.40
  -1   5  10  105.39    8.80
  -1   5  10  109.09    9.60
   0  -5 -10   44.60    4.80
   0  -5 -10   28.30    4.90
   0   5  10   33.20    5.00
   0   5  10   42.30    5.40
   0   5  10   35.00    5.20
  -1  -5 -10  449.16   28.50
  -1  -5 -10  463.35   27.00
   1   5  10  408.76   30.50
   1   5  10  452.65   27.60
   1   5  10  411.96   29.00
   2   5  10   19.90    4.20
   2   5  10   17.50    3.80
   2   5  10   19.90    3.30
   3   5  10    4.30    2.60
   3   5  10    6.90    3.10
   4   5  10  110.89   10.50
   4   5  10  117.59   10.70
   6  -6 -10   13.30    3.60
   6  -6 -10   17.60    6.80
  -6   6  10   10.80    3.20
   5  -6 -10  247.78   17.40
   5  -6 -10  264.97   18.10
  -5   6  10  235.88   17.70
  -5   6  10  258.47   18.80
   4  -6 -10   10.00    3.40
   4  -6 -10   10.60    2.70
  -4   6  10   16.60    3.70
  -4   6  10   16.10    3.20
  -4   6  10   10.00    3.00
   3  -6 -10   28.10    4.40
   3  -6 -10   24.50    4.50
  -3   6  10   22.80    4.50
  -3   6  10   28.40    4.20
  -3   6  10   23.70    4.80
   2  -6 -10 1252.87   70.99
   2  -6 -10 1079.99   69.79
  -2   6  10 1247.78   71.49
  -2   6  10 1184.88   70.99
   1  -6 -10  411.16   26.50
   1  -6 -10  360.36   25.20
  -1   6  10  417.06   25.90
  -1   6  10  396.96   26.70
  -1   6  10  423.96   26.40
   0  -6 -10  118.49   10.50
   0  -6 -10  121.19    9.20
   0   6  10  122.89   10.10
   0   6  10  115.29    9.90
   0   6  10  120.29   10.60
  -1  -6 -10  206.78   16.60
   1   6  10  259.37   16.60
   1   6  10  220.58   16.70
   1   6  10  246.08   17.50
   2   6  10  136.39   12.00
   2   6  10  145.29   11.10
   2   6  10  133.29   11.50
   3   6  10    4.60    3.00
   3   6  10    0.00    2.30
   5  -7 -10    2.40    2.80
   5  -7 -10    0.00    2.30
  -5   7  10    3.80    3.00
  -5   7  10   10.10    3.20
   4  -7 -10   15.60    4.10
   4  -7 -10   15.60    3.60
  -4   7  10   18.50    3.90
  -4   7  10   18.70    5.10
  -4   7  10   12.90    3.80
   3  -7 -10  256.57   16.70
   3  -7 -10  218.98   17.10
  -3   7  10  230.18   16.10
  -3   7  10  241.18   17.80
  -3   7  10  220.08   17.20
   2  -7 -10   48.90    6.90
   2  -7 -10   53.59    5.90
  -2   7  10   36.20    6.60
  -2   7  10   41.30    5.50
  -2   7  10   52.09    7.30
   1  -7 -10   27.50    4.50
   1  -7 -10   14.30    3.80
  -1   7  10   15.50    3.40
  -1   7  10   24.60    4.90
  -1   7  10   24.20    5.30
   0  -7 -10   46.50    6.70
   0   7  10   35.70    6.00
   0   7  10   50.09    6.70
   0   7  10   32.90    5.70
  -1  -7 -10  249.88   18.30
   1   7  10  273.77   18.50
   1   7  10  248.28   19.10
   1   7  10  249.08   18.60
   2   7  10  184.98   15.20
   2   7  10  191.58   13.90
   2   7  10  151.18   13.80
   3  -8 -10  516.95   36.70
  -3   8  10  605.04   44.20
  -3   8  10  625.44   36.20
  -3   8  10  556.04   43.10
   2  -8 -10   69.89    9.60
  -2   8  10   68.39   10.40
  -2   8  10   56.69    7.50
  -2   8  10   80.59    9.00
   1  -8 -10  202.18   15.80
  -1   8  10  180.98   15.60
  -1   8  10  204.58   15.10
  -1   8  10  191.58   15.50
   2   9 -11   26.10    5.80
   2   9 -11   23.90    5.40
   1   9 -11  153.88   13.50
   1   9 -11  150.58   13.70
   0   9 -11   22.70    4.50
   0   9 -11   17.00    5.30
  -1   9 -11   17.90    4.10
  -1   9 -11   25.90    5.80
   1  -9  11   30.50    4.40
  -2   9 -11  486.35   33.40
  -2   9 -11  513.25   31.60
   2  -9  11  488.95   31.50
  -3   9 -11   55.59    8.00
   3  -9  11   59.49    7.60
   3   8 -11    2.00    2.80
   3   8 -11    0.10    2.90
   2   8 -11  164.98   14.50
   2   8 -11  181.48   14.30
   1   8 -11  386.76   25.10
   1   8 -11  319.07   23.50
   0   8 -11   37.90    6.40
   0   8 -11   34.70    5.50
   0  -8  11   49.10    4.60
   0  -8  11   39.10    5.80
  -1   8 -11   14.20    3.90
  -1   8 -11   17.50    3.80
   1  -8  11   17.80    3.30
   1  -8  11   21.30    4.00
  -2   8 -11  494.15   34.20
  -2   8 -11  575.94   32.50
   2  -8  11  481.45   32.60
   2  -8  11  517.25   32.40
   3  -8  11    1.60    2.10
   3  -8  11    1.40    2.90
  -4   8 -11   31.70    6.00
   4  -8  11   32.50    5.60
   5   7 -11   46.20    7.60
   5   7 -11   39.60    7.00
   4   7 -11  120.19   11.30
   4   7 -11  100.49   10.50
   3   7 -11   31.00    5.70
   3   7 -11   28.30    5.40
   3   7 -11   32.70    4.50
   2   7 -11   48.70    5.20
   2   7 -11   42.40    6.90
   2   7 -11   35.00    5.80
  -2  -7  11   41.00    5.80
   1   7 -11  452.15   31.00
   1   7 -11  444.26   30.30
  -1  -7  11  461.15   30.30
  -1  -7  11  529.75   28.20
   0   7 -11  216.18   15.50
   0   7 -11  202.38   15.90
   0  -7  11  228.58   15.90
   0  -7  11  221.18   14.20
  -1   7 -11   46.10    6.50
  -1   7 -11   48.90    5.20
   1  -7  11   47.20    4.80
   1  -7  11   52.39    6.70
  -2   7 -11   55.99    5.40
  -2   7 -11   59.79    6.60
   2  -7  11   60.69    6.10
   2  -7  11   45.50    5.50
  -3   7 -11  138.09   10.80
   3  -7  11  131.69   10.40
   3  -7  11  113.09   11.80
  -4   7 -11   17.10    3.80
   4  -7  11   19.50    3.90
   4  -7  11   22.20    4.50
  -5   7 -11  395.26   27.20
   5  -7  11  342.57   26.00
   5  -7  11  416.16   25.00
   6   6 -11  232.88   18.40
   5   6 -11  794.72   50.69
   5   6 -11  849.72   49.80
   5   6 -11  790.62   50.99
   4   6 -11   49.20    6.40
   4   6 -11   45.10    7.10
   3   6 -11  370.86   25.50
   3   6 -11  418.06   25.00
  -3  -6  11  347.67   24.70
   2   6 -11  717.23   41.70
   2   6 -11  655.63   42.10
  -2  -6  11  659.53   41.40
   1   6 -11   47.70    5.50
   1   6 -11   42.00    6.00
  -1  -6  11   52.89    5.70
  -1  -6  11   45.10    4.00
   0   6 -11  484.15   30.10
   0   6 -11  477.85   29.80
   0  -6  11  453.75   29.60
  -1   6 -11  727.33   45.30
  -1   6 -11  746.83   44.50
   1  -6  11  762.22   45.00
  -2   6 -11  102.59    7.90
  -2   6 -11  100.29    8.70
   2  -6  11  103.49    8.60
   2  -6  11  114.19    8.80
  -3   6 -11  172.28   10.00
  -3   6 -11  131.19   10.90
   3  -6  11  138.89   11.50
   3  -6  11  143.09   11.00
   4  -6  11  539.05   33.70
   4  -6  11  510.45   32.30
   5  -6  11    4.80    2.10
   5  -6  11    2.50    2.60
   6  -6  11  314.67   22.80
   6   5 -11   26.70    5.10
   6   5 -11   20.80    5.00
   5   5 -11  236.48   16.30
   5   5 -11  194.08   16.00
   4   5 -11  356.86   23.40
   4   5 -11  334.37   23.50
  -4  -5  11  348.77   22.60
   3   5 -11   52.99    6.70
   3   5 -11   45.90    6.30
  -3  -5  11   38.10    5.20
   2   5 -11 2300.67  130.19
   2   5 -11 2142.99  129.99
  -2  -5  11 2332.07  127.39
  -2  -5  11 2209.28  129.59
   1   5 -11 2515.25  145.59
   1   5 -11 2463.45  145.19
  -1  -5  11 2530.95  143.49
  -1  -5  11 2575.64  144.99
   0   5 -11  189.08   13.90
   0   5 -11  176.38   12.70
   0  -5  11  161.28   12.00
   0  -5  11  158.58   11.20
  -1   5 -11  687.73   41.60
   1  -5  11  655.03   41.50
   1  -5  11  727.63   41.40
  -2   5 -11 2396.26  151.48
   2  -5  11 2643.84  151.88
   2  -5  11 2908.11  152.28
  -3   5 -11   33.80    4.10
  -3   5 -11   46.70    3.70
   3  -5  11   44.80    4.90
   3  -5  11   45.40    5.90
  -4   5 -11  441.76   27.20
   4  -5  11  449.86   28.10
   4  -5  11  463.65   30.10
   5  -5  11  437.86   28.20
   5  -5  11  402.76   26.20
   6  -5  11    1.00    2.00
   6  -5  11    2.20    2.30
   7   4 -11  277.27   19.20
   7   4 -11  233.58   19.60
   6   4 -11  273.07   19.10
   6   4 -11  252.87   18.90
   5   4 -11  519.05   31.90
   5   4 -11  468.95   31.60
   4   4 -11  449.06   28.20
   4   4 -11  447.76   28.00
  -4  -4  11  402.86   26.80
   3   4 -11  411.46   26.00
   3   4 -11  392.46   25.40
  -3  -4  11  384.06   24.80
   2   4 -11  610.44   41.70
  -2  -4  11  736.63   41.80
  -2  -4  11  729.33   40.10
   1   4 -11 1889.71  101.19
  -1  -4  11 1766.52  100.99
  -1  -4  11 1598.14   99.69
   0   4 -11  135.59    9.50
   0   4 -11  130.79   10.40
   0  -4  11  112.89    8.70
   0  -4  11  140.39    9.70
  -1   4 -11  298.67   19.00
  -1   4 -11  253.67   17.50
   1  -4  11  278.27   18.00
   1  -4  11  284.27   17.80
  -2   4 -11 3591.14  205.48
   2  -4  11 3741.13  206.28
   2  -4  11 3509.15  206.28
  -3   4 -11 1545.85   80.79
  -3   4 -11 1444.76   80.59
   3  -4  11 1314.67   81.59
   3  -4  11 1300.27   82.09
  -4   4 -11  180.98   11.20
   4  -4  11  169.88   12.50
   4  -4  11  179.08   13.70
   5  -4  11  869.11   54.59
   5  -4  11  918.21   53.19
   6  -4  11  148.69   11.00
   6  -4  11  144.49   12.70
   7   3 -11   88.19    9.00
   7   3 -11  100.99    9.60
   6   3 -11    7.40    3.00
   6   3 -11   10.40    3.40
   5   3 -11  398.96   26.60
   5   3 -11  389.86   26.30
  -5  -3  11  427.56   25.40
   4   3 -11  517.65   34.20
   4   3 -11  537.95   34.80
  -4  -3  11  606.84   33.80
   3   3 -11  157.98   11.80
   3   3 -11  147.09   10.90
  -3  -3  11  141.99   10.50
   2   3 -11 5431.16  307.37
   2   3 -11 5239.38  304.97
  -2  -3  11 5444.85  304.97
   1   3 -11   48.60    6.20
   1   3 -11   50.19    4.60
  -1  -3  11   44.10    4.60
   0   3 -11   25.40    3.30
   0  -3  11   28.80    3.80
  -1   3 -11 1613.04   96.89
   1  -3  11 1707.43   95.89
   1  -3  11 1664.73   96.09
  -2   3 -11  229.78   13.80
  -2   3 -11  247.98   16.10
   2  -3  11  217.88   14.90
   2  -3  11  207.68   15.00
  -3   3 -11   19.00    1.90
   3  -3  11   24.80    3.80
   3  -3  11   27.20    4.30
   4  -3  11  449.36   29.10
   4  -3  11  459.45   28.20
   5  -3  11  678.83   40.70
   5  -3  11  666.43   42.00
   6  -3  11  491.55   33.40
   6  -3  11  528.05   31.80
   7   2 -11   77.79    8.30
   7   2 -11   92.89    8.60
   6   2 -11   87.99    8.60
   6   2 -11   88.79    8.60
   6   2 -11   98.49    7.00
   5   2 -11  446.06   28.40
   5   2 -11  419.86   28.30
   5   2 -11  446.26   26.40
  -5  -2  11  458.15   27.10
   4   2 -11  238.58   16.60
   4   2 -11  232.98   15.20
   4   2 -11  264.27   17.30
  -4  -2  11  251.97   16.00
   3   2 -11    8.10    2.10
   3   2 -11   14.20    3.30
  -3  -2  11   11.30    2.20
  -3  -2  11   12.40    2.60
   2   2 -11  551.54   31.60
   2   2 -11  511.15   32.80
  -2  -2  11  498.85   33.80
  -2  -2  11  517.65   31.50
   1   2 -11   14.30    3.30
   1   2 -11   12.10    2.10
  -1  -2  11    8.90    2.00
  -1  -2  11   11.20    2.20
   0   2 -11  360.06   22.50
   0   2 -11  364.36   20.60
   0  -2  11  317.07   21.10
   0  -2  11  320.97   20.90
  -1   2 -11 6797.62  390.46
  -1   2 -11 7049.29  393.56
   1  -2  11 6888.11  390.96
  -2   2 -11   40.10    5.40
   2  -2  11   48.30    4.50
   2  -2  11   39.00    3.60
   3  -2  11  397.66   24.20
   3  -2  11  367.76   22.80
   3  -2  11  393.46   24.70
   4  -2  11   97.59    8.30
   4  -2  11  102.19    9.10
   4  -2  11  108.89    6.60
   5  -2  11    0.20    2.00
   5  -2  11    8.90    2.40
   6  -2  11   87.19    7.60
   6  -2  11   89.69    9.00
   8   1 -11  139.29   12.20
   8   1 -11  133.79   11.90
   7   1 -11    5.00    2.60
   7   1 -11    5.00    2.50
   7   1 -11    4.10    2.60
   6   1 -11    3.50    2.20
   6   1 -11    4.10    2.20
   6   1 -11    7.60    1.90
  -6  -1  11    5.30    1.40
   5   1 -11 1094.79   63.19
   5   1 -11 1038.90   61.59
   5   1 -11  964.80   62.89
  -5  -1  11 1146.69   61.79
   4   1 -11    2.60    1.90
   4   1 -11    1.30    1.20
  -4  -1  11    0.70    1.50
  -4  -1  11    2.10    1.40
   3   1 -11    8.10    1.90
   3   1 -11    8.90    3.10
  -3  -1  11    8.90    2.00
  -3  -1  11   12.30    2.20
   2   1 -11 1729.13   99.19
   2   1 -11 1656.83   97.59
  -2  -1  11 1593.44   97.59
  -2  -1  11 1824.62   98.19
   1   1 -11 1510.65   89.09
   1   1 -11 1556.14   87.29
  -1  -1  11 1494.95   87.79
   0   1 -11   95.19    7.10
   0   1 -11  116.49    9.30
   0  -1  11  115.99    8.10
   0  -1  11  123.89    8.40
  -1   1 -11  123.69   10.40
  -1   1 -11  142.59    8.20
   1  -1  11  121.99    9.10
   1  -1  11  140.49   12.20
  -2   1 -11  807.12   49.00
   2  -1  11  802.12   47.50
   2  -1  11  833.52   48.40
   3  -1  11   95.49    6.60
   3  -1  11   86.69    7.50
   4  -1  11 2233.28  119.49
   4  -1  11 2066.59  121.49
   4  -1  11 1976.60  120.69
   5  -1  11  373.56   24.50
   5  -1  11  356.66   23.50
   6  -1  11   28.70    5.50
   6  -1  11   25.40    4.00
   8   0 -11  247.48   20.00
   8   0 -11  262.77   18.70
   7   0 -11  107.79    9.40
   7   0 -11  100.59    8.00
   6   0 -11  762.92   48.50
  -6   0  11  883.31   48.00
   5   0 -11   96.49    8.70
   5   0 -11   92.69    7.60
  -5   0  11  106.09    8.60
  -5   0  11  110.99    7.40
   4   0 -11 1825.92   97.39
   4   0 -11 1681.53   96.09
  -4   0  11 1501.85   95.59
  -4   0  11 1683.13   96.89
   3   0 -11   25.00    4.30
   3   0 -11   17.10    2.90
  -3   0  11   21.00    3.50
  -3   0  11   18.20    2.80
   2   0 -11 2104.59  120.99
   2   0 -11 2057.09  118.69
  -2   0  11 1907.71  118.29
  -2   0  11 2215.38  119.19
   1   0 -11 1101.09   64.89
   1   0 -11 1079.59   63.69
  -1   0  11 1101.59   63.79
  -1   0  11 1083.49   63.49
   0   0 -11  156.58   11.40
   0   0  11  140.09   10.20
   0   0  11  147.59   10.30
  -1   0 -11  703.33   41.00
  -1   0 -11  673.53   38.60
   1   0  11  639.24   39.70
   1   0  11  667.33   40.10
  -2   0 -11    4.00    1.90
   2   0  11    6.40    1.90
   2   0  11    9.90    2.40
   3   0  11  100.79    7.60
   3   0  11  106.89    8.60
   4   0  11 1351.76   78.79
   4   0  11 1337.97   77.59
   5   0  11  413.66   26.60
   5   0  11  356.56   26.90
   5   0  11  467.05   25.40
   6   0  11    3.50    2.20
   6   0  11    5.20    3.10
   8  -1 -11    7.90    2.70
   7  -1 -11  752.92   43.60
   7  -1 -11  692.83   44.50
   6  -1 -11  602.34   37.40
   6  -1 -11  602.54   36.40
  -6   1  11  647.24   35.30
  -6   1  11  550.34   36.90
   5  -1 -11   20.80    3.70
   5  -1 -11   24.70    3.60
  -5   1  11   18.60    3.50
  -5   1  11   15.70    2.40
   4  -1 -11  290.47   18.30
   4  -1 -11  279.57   17.50
  -4   1  11  273.37   17.90
  -4   1  11  243.48   16.60
   3  -1 -11 5166.38  294.47
   3  -1 -11 5013.30  293.57
  -3   1  11 5524.95  293.27
  -3   1  11 4975.80  294.07
   2  -1 -11  807.82   53.59
   2  -1 -11  853.01   51.19
  -2   1  11  837.32   51.29
  -2   1  11  950.60   50.89
   1  -1 -11 1185.78   68.69
   1  -1 -11 1148.99   69.29
  -1   1  11 1182.38   68.69
  -1   1  11 1173.08   68.19
   0  -1 -11 1091.59   71.49
   0  -1 -11 1314.47   72.49
   0   1  11 1277.67   72.09
   0   1  11 1196.48   70.99
  -1  -1 -11    0.60    0.90
  -1  -1 -11    3.30    1.70
   1   1  11    1.40    1.40
   1   1  11    1.30    1.30
   2   1  11 1853.31  106.29
   2   1  11 1820.62  105.89
   3   1  11  362.26   22.30
   3   1  11  320.67   21.40
   4   1  11  426.06   29.10
   4   1  11  498.75   28.70
   5   1  11  175.18   13.20
   5   1  11  163.78   12.80
   6   1  11  144.09   12.20
   6   1  11  136.29   11.10
   8  -2 -11  288.47   21.30
   8  -2 -11  324.07   20.70
   7  -2 -11   25.00    4.60
   7  -2 -11   32.30    4.50
  -7   2  11   16.00    3.60
   6  -2 -11   11.10    3.20
   6  -2 -11   17.30    3.20
  -6   2  11   11.70    3.10
   5  -2 -11  381.16   24.90
   5  -2 -11  399.66   24.40
  -5   2  11  390.86   23.10
  -5   2  11  366.26   24.60
   4  -2 -11  355.06   22.70
   4  -2 -11  383.26   22.40
  -4   2  11  338.07   22.60
  -4   2  11  325.97   21.20
   3  -2 -11  516.05   31.00
   3  -2 -11  508.75   31.40
  -3   2  11  515.35   30.30
  -3   2  11  472.65   31.00
   2  -2 -11 5742.03  352.96
   2  -2 -11 6439.56  352.76
  -2   2  11 6819.52  352.36
  -2   2  11 5836.92  352.66
   1  -2 -11   10.40    2.70
   1  -2 -11   12.70    3.10
  -1   2  11   12.10    2.60
  -1   2  11   16.50    3.10
  -1   2  11   11.80    2.40
   0  -2 -11 1356.66   79.89
   0  -2 -11 1438.96   80.39
   0   2  11 1379.66   79.89
   0   2  11 1305.27   79.49
   0   2  11 1361.26   78.69
  -1  -2 -11 3671.13  202.08
   1   2  11 3546.45  200.28
   1   2  11 3436.06  201.78
   1   2  11 3478.25  201.88
  -2  -2 -11    2.00    1.90
  -2  -2 -11    1.50    0.80
   2   2  11    1.10    1.60
   2   2  11    1.90    1.80
   3   2  11  306.17   19.50
   3   2  11  280.87   19.60
   4   2  11  306.67   21.40
   4   2  11  330.07   20.90
   5   2  11  143.79   10.80
   5   2  11  131.29   11.30
   5   2  11  151.38   11.70
   6   2  11   37.20    6.00
   6   2  11   46.60    6.70
   6   2  11   52.89    6.90
   7  -3 -11  273.77   18.70
   7  -3 -11  273.97   18.20
  -7   3  11  235.58   17.60
   6  -3 -11  231.48   15.90
   6  -3 -11  218.08   16.10
   5  -3 -11  739.63   44.60
   5  -3 -11  666.43   45.60
  -5   3  11  775.62   43.10
  -5   3  11  760.42   45.00
   4  -3 -11   28.00    4.30
   4  -3 -11   28.60    4.50
  -4   3  11   22.80    3.90
  -4   3  11   34.10    3.60
   3  -3 -11  909.61   52.09
   3  -3 -11  802.72   51.89
  -3   3  11  835.32   52.19
  -3   3  11  882.71   52.09
  -3   3  11  917.71   51.19
   2  -3 -11   54.69    5.70
   2  -3 -11   51.79    5.80
  -2   3  11   60.59    6.00
  -2   3  11   47.10    5.20
  -2   3  11   54.89    5.20
   1  -3 -11   26.30    4.30
   1  -3 -11   31.00    5.10
  -1   3  11   18.80    3.80
  -1   3  11   20.40    3.30
  -1   3  11   28.50    3.80
   0  -3 -11  100.69    8.80
   0  -3 -11  109.79    9.00
   0   3  11  107.79    8.50
   0   3  11  104.49    8.70
   0   3  11  101.59    7.80
  -1  -3 -11 4401.56  236.58
   1   3  11 4001.30  236.58
   1   3  11 4259.77  236.98
   1   3  11 3929.51  235.28
  -2  -3 -11  228.68   15.30
   2   3  11  230.68   14.20
   2   3  11  220.08   15.90
   2   3  11  227.98   15.90
   3   3  11  111.19    9.20
   3   3  11   95.69    8.60
   4   3  11  329.27   22.50
   4   3  11  356.66   23.20
   5   3  11  138.99   11.60
   5   3  11  135.89   11.70
   7  -4 -11    1.20    2.80
   7  -4 -11    1.50    2.60
  -7   4  11    4.70    2.50
   6  -4 -11  124.39   10.40
   6  -4 -11  118.89   10.00
  -6   4  11  116.39   10.00
   5  -4 -11   65.39    6.90
   5  -4 -11   57.29    6.70
  -5   4  11   70.09    5.40
  -5   4  11   71.39    7.30
   4  -4 -11  544.15   34.90
   4  -4 -11  594.14   35.20
  -4   4  11  553.14   35.20
  -4   4  11  557.24   35.50
  -4   4  11  568.84   33.70
   3  -4 -11 1878.31  117.09
   3  -4 -11 2053.89  117.49
  -3   4  11 1941.21  117.49
  -3   4  11 2201.68  116.59
  -3   4  11 2039.50  117.59
   2  -4 -11   44.10    5.90
   2  -4 -11   37.20    5.30
  -2   4  11   36.60    5.20
  -2   4  11   39.80    5.50
  -2   4  11   45.90    4.60
   1  -4 -11   53.59    7.00
   1  -4 -11   52.39    5.90
  -1   4  11   47.40    4.80
  -1   4  11   52.49    5.60
  -1   4  11   35.40    4.90
   0  -4 -11  467.25   27.60
   0  -4 -11  455.55   26.80
   0   4  11  407.66   27.10
   0   4  11  382.46   26.50
   0   4  11  394.66   26.00
  -1  -4 -11    5.50    3.00
  -1  -4 -11   11.20    2.60
   1   4  11    3.90    2.20
   1   4  11    7.10    2.10
   1   4  11    2.70    2.00
  -2  -4 -11   17.90    3.20
   2   4  11   22.30    3.20
   2   4  11   22.20    4.10
   2   4  11   18.20    4.20
   3   4  11    0.80    3.10
   3   4  11    2.10    2.00
   4   4  11  450.35   28.00
   4   4  11  394.16   27.90
   6  -5 -11  342.47   22.10
   6  -5 -11  312.37   21.70
  -6   5  11  308.07   21.60
   5  -5 -11  244.28   17.50
   5  -5 -11  222.98   17.40
  -5   5  11  288.57   16.10
  -5   5  11  219.68   17.20
  -5   5  11  263.37   18.60
   4  -5 -11  126.39   10.60
   4  -5 -11  135.79   10.50
  -4   5  11  130.69    9.50
  -4   5  11  133.79   11.20
  -4   5  11  120.29   10.50
   3  -5 -11  172.18   12.60
   3  -5 -11  156.28   11.90
  -3   5  11  155.58   12.20
  -3   5  11  143.59   11.00
  -3   5  11  148.39   14.70
   2  -5 -11  281.87   18.70
  -2   5  11  237.48   22.60
  -2   5  11  265.57   18.00
  -2   5  11  281.37   18.70
   1  -5 -11   64.99    7.10
   1  -5 -11   64.19    6.40
  -1   5  11   62.49    6.30
  -1   5  11   62.59    6.60
   0  -5 -11 1112.59   67.29
   0  -5 -11 1055.79   64.59
   0   5  11 1086.39   65.49
   0   5  11 1138.79   64.99
  -1  -5 -11  238.08   18.20
  -1  -5 -11  282.17   17.20
   1   5  11  266.77   18.40
   1   5  11  226.88   18.20
   1   5  11  285.67   17.70
   2   5  11   48.00    6.70
   2   5  11   70.99    6.10
   2   5  11   58.89    7.70
   3   5  11  173.58   13.60
   3   5  11  157.18   13.30
   4   5  11    9.80    3.60
   4   5  11    3.40    3.20
   6  -6 -11   68.49    7.40
   6  -6 -11   49.60    6.90
  -6   6  11   46.10    6.60
   5  -6 -11   16.00    4.20
   5  -6 -11   11.60    3.20
  -5   6  11   10.20    3.20
  -5   6  11   19.20    5.00
   4  -6 -11    2.90    2.20
   4  -6 -11    4.50    2.50
  -4   6  11    0.40    2.30
  -4   6  11    5.80    2.20
  -4   6  11    2.10    2.30
   3  -6 -11  184.08   13.70
   3  -6 -11  176.68   14.00
  -3   6  11  177.28   14.10
  -3   6  11  182.48   14.30
  -3   6  11  185.98   13.10
   2  -6 -11    3.40    2.20
   2  -6 -11   -2.20    2.20
  -2   6  11    4.90    2.80
  -2   6  11    2.30    2.10
  -2   6  11    0.40    2.40
   1  -6 -11   45.80    6.40
   1  -6 -11   40.00    5.50
  -1   6  11   41.60    5.70
  -1   6  11   48.50    6.40
  -1   6  11   35.00    6.00
   0  -6 -11  207.18   16.90
   0  -6 -11  261.37   16.00
   0   6  11  210.48   16.50
   0   6  11  254.27   16.70
   0   6  11  224.18   17.30
  -1  -6 -11    4.80    2.50
   1   6  11    0.60    2.20
   1   6  11   -0.40    2.10
   1   6  11    1.10    2.00
   2   6  11   37.80    6.10
   2   6  11   55.19    7.90
   2   6  11   46.80    5.50
   3   6  11  456.95   30.00
   3   6  11  432.86   30.50
   4  -7 -11  132.69   11.40
  -4   7  11  135.49   12.00
  -4   7  11  139.59   12.50
  -4   7  11  152.28   11.00
   3  -7 -11   58.09    7.90
   3  -7 -11   66.89    7.30
  -3   7  11   61.69    6.50
  -3   7  11   66.69    7.70
  -3   7  11   53.99    7.60
   2  -7 -11   70.09    7.10
   2  -7 -11   57.49    7.70
  -2   7  11   50.69    7.40
  -2   7  11   53.09    7.70
  -2   7  11   49.20    6.60
   1  -7 -11   14.20    4.10
  -1   7  11    9.70    4.10
  -1   7  11   13.90    3.80
  -1   7  11   10.90    3.40
   0  -7 -11    6.20    3.80
   0   7  11    6.10    3.10
   0   7  11    1.00    2.80
   0   7  11    5.80    2.30
  -1  -7 -11   69.49    8.10
   1   7  11   85.99    8.40
   1   7  11   65.19    9.20
   1   7  11   79.49   13.50
   1   9 -12   74.99   10.60
   1   9 -12  122.69   10.60
   0   9 -12  192.18   14.80
   0   9 -12  168.58   15.20
  -1   9 -12  174.18   13.80
  -1   9 -12  186.28   15.50
   1  -9  12  176.58   14.10
  -2   9 -12   39.20    7.00
  -2   9 -12   47.40    7.50
   2  -9  12   38.50    6.20
   2  -9  12   42.70    5.80
   3   8 -12   27.50    6.40
   3   8 -12   22.90    4.90
   2   8 -12   28.10    6.00
   2   8 -12   28.90    6.10
   1   8 -12    4.00    3.00
   1   8 -12    1.20    2.40
  -1  -8  12   -2.20    2.00
   0   8 -12  256.27   20.80
   0  -8  12  338.27   18.90
   0  -8  12  271.17   20.20
  -1   8 -12   38.80    5.90
  -1   8 -12   39.50    5.50
   1  -8  12   36.80    5.00
   1  -8  12   32.30    5.30
  -2   8 -12  284.97   18.00
  -2   8 -12  255.57   19.00
   2  -8  12  280.57   18.70
   2  -8  12  230.08   17.80
  -3   8 -12    5.10    4.80
   3  -8  12    6.30    2.80
   3  -8  12    7.00    2.70
  -4   8 -12   63.99   11.60
   4  -8  12   71.79    7.50
   4  -8  12   78.59    8.20
   4   7 -12  282.27   21.40
   4   7 -12  286.07   21.10
   3   7 -12   27.30    5.40
   3   7 -12   34.50    6.40
   3   7 -12   45.40    5.80
   2   7 -12    3.70    2.10
   2   7 -12    3.00    2.60
   2   7 -12    3.70    3.10
  -2  -7  12    0.90    2.10
   1   7 -12  119.49    9.50
   1   7 -12   83.39   12.70
   1   7 -12   85.49    8.90
  -1  -7  12  127.99    7.70
  -1  -7  12  101.49    9.40
   0   7 -12   24.60    4.30
   0   7 -12   22.00    4.40
   0  -7  12   29.70    3.90
   0  -7  12   32.20    4.80
  -1   7 -12    0.40    1.70
  -1   7 -12    5.30    2.40
   1  -7  12    0.00    1.70
   1  -7  12    3.50    2.20
  -2   7 -12    3.50    2.60
   2  -7  12    0.10    1.90
   2  -7  12    6.30    2.60
  -3   7 -12  453.25   28.90
   3  -7  12  452.25   28.70
   3  -7  12  445.16   29.10
  -4   7 -12  121.49    9.50
   4  -7  12   96.59    9.80
   4  -7  12  115.39    9.60
   5  -7  12  316.17   21.10
   5   6 -12    5.00    3.10
   5   6 -12    0.80    3.00
   4   6 -12  463.65   31.90
   4   6 -12  500.55   31.30
   3   6 -12   31.00    5.40
   3   6 -12   28.50    5.00
  -3  -6  12   27.30    4.60
   2   6 -12   87.39    8.20
   2   6 -12   84.69    8.40
  -2  -6  12   91.59   11.70
   1   6 -12 1756.52  112.59
   1   6 -12 1961.40  112.59
  -1  -6  12 2022.50  112.49
  -1  -6  12 1989.00  110.49
   0   6 -12   35.80    5.60
   0   6 -12   35.70    5.50
   0  -6  12   54.39    4.80
   0  -6  12   42.50    5.70
  -1   6 -12  129.59    9.90
  -1   6 -12  164.08   11.20
   1  -6  12  119.39    9.80
   1  -6  12  139.69   10.60
  -2   6 -12  473.25   29.40
  -2   6 -12  482.05   28.50
   2  -6  12  469.85   29.40
   2  -6  12  437.96   29.20
  -3   6 -12   34.60    3.40
  -3   6 -12   30.20    4.90
   3  -6  12   24.90    4.50
   3  -6  12   28.60    4.20
  -4   6 -12    7.30    2.60
   4  -6  12    2.30    2.10
   4  -6  12   -1.00    2.00
   5  -6  12  171.28   11.90
   5  -6  12  134.59   12.80
   6   5 -12   45.90    7.40
   6   5 -12   50.19    7.20
   5   5 -12  362.56   26.70
   5   5 -12  434.46   27.20
   4   5 -12  731.23   45.20
   4   5 -12  735.33   45.00
  -4  -5  12  705.03   43.90
   3   5 -12  102.29    8.90
   3   5 -12   94.09    9.00
  -3  -5  12   96.79    8.40
   2   5 -12 1156.38   68.29
   2   5 -12  999.30   67.99
  -2  -5  12 1239.78   65.69
  -2  -5  12 1181.28   67.99
   1   5 -12 1135.09   62.39
   1   5 -12  915.51   62.19
  -1  -5  12 1085.99   61.99
  -1  -5  12 1042.30   60.39
   0   5 -12 1013.50   59.09
   0   5 -12 1045.40   59.79
   0  -5  12  929.51   58.79
  -1   5 -12  158.58   10.80
  -1   5 -12  133.19   11.40
   1  -5  12  144.59   10.50
   1  -5  12  132.59   10.70
   2  -5  12 2310.17  126.29
   2  -5  12 2062.69  126.09
  -3   5 -12 1142.69   58.99
  -3   5 -12  945.51   59.29
   3  -5  12 1035.30   60.99
   3  -5  12  942.81   60.09
  -4   5 -12  454.95   26.20
   4  -5  12  424.36   27.30
   4  -5  12  416.96   28.30
   5  -5  12   23.70    5.00
   5  -5  12   33.10    4.40
   6  -5  12   14.70    3.20
   6  -5  12    6.80    4.10
   7   4 -12   92.99    9.90
   7   4 -12   78.49    9.10
   6   4 -12    3.40    2.60
   6   4 -12    2.70    3.20
   5   4 -12  740.33   42.90
   5   4 -12  726.03   43.10
  -5  -4  12  599.94   41.00
   4   4 -12   17.60    3.60
   4   4 -12   24.50    4.80
  -4  -4  12   28.90    4.30
   3   4 -12  424.36   26.80
   3   4 -12  369.36   25.70
  -3  -4  12  385.66   25.40
  -3  -4  12  426.26   23.40
   2   4 -12 1202.18   67.89
   2   4 -12 1135.49   66.89
  -2  -4  12 1095.29   66.49
  -2  -4  12 1106.89   65.49
   1   4 -12  230.38   17.10
   1   4 -12  191.48   14.80
  -1  -4  12  192.98   13.00
  -1  -4  12  214.28   14.20
   0   4 -12  190.78   12.80
   0   4 -12  165.88   13.60
   0  -4  12  186.78   13.00
   0  -4  12  194.78   12.50
  -1   4 -12 3171.98  180.68
  -1   4 -12 3090.89  179.08
   1  -4  12 3161.48  179.78
  -2   4 -12   10.60    2.20
   2  -4  12    4.60    1.80
   2  -4  12    8.00    2.30
  -3   4 -12  470.65   26.30
   3  -4  12  452.35   27.60
   3  -4  12  386.56   27.80
   4  -4  12  955.10   58.79
   4  -4  12  991.80   57.89
   5  -4  12   -1.00    2.40
   5  -4  12    2.70    1.90
   6  -4  12  580.14   36.70
   6  -4  12  639.14   45.60
   7   3 -12   96.59    9.90
   7   3 -12   89.99    9.30
   6   3 -12   66.69    7.20
   5   3 -12  192.98   13.70
   5   3 -12  186.08   14.00
  -5  -3  12  161.48   12.30
   4   3 -12 1483.25   82.49
   4   3 -12 1425.46   81.49
  -4  -3  12 1265.97   80.49
   3   3 -12  692.53   46.30
   3   3 -12  864.81   48.00
  -3  -3  12  785.92   46.20
   2   3 -12  158.08   12.70
   2   3 -12  172.48   11.70
  -2  -3  12  159.98   11.60
   1   3 -12  283.47   17.70
   1   3 -12  277.97   19.10
  -1  -3  12  266.77   17.90
   0   3 -12  161.08   11.60
   0   3 -12  196.68   13.70
   0  -3  12  182.38   12.40
  -1   3 -12   18.20    2.60
  -1   3 -12   17.50    4.00
   1  -3  12   18.50    3.40
  -2   3 -12 4882.61  264.57
  -2   3 -12 4635.04  261.77
   2  -3  12 4198.18  263.27
   2  -3  12 4797.22  263.47
   3  -3  12    9.30    2.70
   3  -3  12   10.80    2.60
   4  -3  12  366.06   28.00
   4  -3  12  350.96   22.80
   5  -3  12  133.09   11.90
   5  -3  12  149.09   10.90
   6  -3  12    7.10    4.00
   6  -3  12   10.00    3.10
   7   2 -12   -3.20    2.30
   7   2 -12    0.10    2.30
   6   2 -12    0.10    2.10
   6   2 -12    2.60    3.10
  -6  -2  12    0.60    1.60
   5   2 -12   37.30    5.40
   5   2 -12   44.00    5.90
   5   2 -12   39.30    3.70
  -5  -2  12   27.00    3.80
   4   2 -12  832.12   48.70
   4   2 -12  744.03   46.30
   4   2 -12  744.03   47.70
  -4  -2  12  869.41   47.20
   3   2 -12  354.76   25.60
  -3  -2  12  423.16   24.60
  -3  -2  12  401.56   25.00
   2   2 -12   13.00    3.20
  -2  -2  12    7.50    2.20
  -2  -2  12    8.10    1.80
   1   2 -12 3049.59  173.88
   1   2 -12 3093.89  171.98
  -1  -2  12 3074.79  172.48
  -1  -2  12 2859.71  172.28
   0   2 -12  251.17   16.90
   0  -2  12  236.68   15.60
   0  -2  12  225.88   15.20
  -1   2 -12  574.64   30.10
  -1   2 -12  488.85   32.20
   1  -2  12  471.35   30.50
   1  -2  12  495.15   31.20
  -2   2 -12  843.02   48.20
   2  -2  12  781.12   46.90
   2  -2  12  749.92   45.90
   3  -2  12  865.41   52.39
   3  -2  12  855.81   52.79
   3  -2  12  920.01   51.09
   4  -2  12  228.48   16.10
   4  -2  12  243.98   14.30
   5  -2  12 1292.07   75.79
   6  -2  12   48.80    7.20
   6  -2  12   44.20    8.20
   7   1 -12  135.99   11.80
   7   1 -12  150.48   12.30
   6   1 -12   21.40    4.20
   6   1 -12   15.10    3.40
   6   1 -12   17.70    2.90
  -6  -1  12   13.10    2.50
   5   1 -12  186.08   13.40
   5   1 -12  182.38   12.00
   5   1 -12  180.88   13.80
  -5  -1  12  173.38   12.00
   4   1 -12    5.60    2.70
   4   1 -12    4.30    1.70
  -4  -1  12    5.20    2.30
  -4  -1  12    6.80    1.70
   3   1 -12  440.86   27.90
   3   1 -12  457.15   29.50
  -3  -1  12  511.75   28.30
  -3  -1  12  433.56   28.50
   2   1 -12   34.60    3.70
   2   1 -12   36.00    3.80
   2   1 -12   36.40    5.50
  -2  -1  12   32.70    4.30
  -2  -1  12   31.30    3.60
   1   1 -12 1571.34   81.69
   1   1 -12 1359.16   83.49
  -1  -1  12 1360.46   83.59
  -1  -1  12 1365.56   82.09
   0   1 -12  515.55   32.50
   0   1 -12  495.05   30.10
   0  -1  12  520.55   31.30
   0  -1  12  526.45   31.10
  -1   1 -12  727.13   40.40
  -1   1 -12  691.53   43.10
  -1   1 -12  679.63   40.40
   1  -1  12  718.23   42.20
   1  -1  12  697.33   41.60
  -2   1 -12 1647.74   98.39
   2  -1  12 1713.43   96.79
   2  -1  12 1690.03   97.59
   3  -1  12  139.99    9.50
   3  -1  12  140.79   10.60
   4  -1  12  293.57   17.80
   4  -1  12  286.07   19.30
   5  -1  12   28.40    5.00
   5  -1  12   30.20    4.50
   6  -1  12    0.80    2.00
   6  -1  12    3.40    3.00
   7   0 -12  286.27   21.30
   7   0 -12  326.77   19.90
   6   0 -12  313.67   19.60
   6   0 -12  284.47   20.80
  -6   0  12  298.67   20.80
  -6   0  12  320.37   19.00
   5   0 -12  572.14   35.90
   5   0 -12  558.14   34.60
  -5   0  12  515.95   35.20
  -5   0  12  642.54   34.30
   4   0 -12  454.95   29.90
   4   0 -12  457.25   28.70
  -4   0  12  508.95   28.50
  -4   0  12  455.75   29.40
   3   0 -12   51.69    6.00
   3   0 -12   48.40    5.00
  -3   0  12   66.39    5.20
  -3   0  12   51.69    5.30
   2   0 -12 1678.13   99.39
   2   0 -12 1551.64  100.29
  -2   0  12 1875.81   99.29
  -2   0  12 1773.72   99.79
   1   0 -12   28.50    5.10
   1   0 -12   40.70    4.90
  -1   0  12   29.80    5.10
   0   0 -12   67.09    6.90
   0   0  12   68.89    6.00
   0   0  12   69.59    5.90
  -1   0 -12    5.10    2.20
  -1   0 -12    2.60    0.70
   1   0  12    4.10    1.50
   1   0  12    5.10    1.90
  -2   0 -12 3529.95  203.68
   2   0  12 3621.04  202.58
   2   0  12 3515.05  203.18
   3   0  12  224.38   14.10
   3   0  12  196.98   14.60
   4   0  12  817.92   46.40
   4   0  12  750.72   47.40
   5   0  12   49.99    5.30
   5   0  12   37.20    6.00
   6   0  12   13.20    3.30
   6   0  12    9.10    3.70
   7  -1 -12    0.10    2.50
   7  -1 -12    3.50    2.30
  -7   1  12    4.90    2.50
   6  -1 -12   -0.20    2.00
   6  -1 -12    2.00    1.70
  -6   1  12   -1.30    1.90
  -6   1  12    2.10    1.40
   5  -1 -12 1724.73   97.99
   5  -1 -12 1703.03   96.89
  -5   1  12 1728.43   95.99
  -5   1  12 1532.95   97.29
   4  -1 -12   78.99    7.50
   4  -1 -12   74.59    6.50
  -4   1  12   59.69    5.50
  -4   1  12   79.29    6.80
   3  -1 -12   98.09    8.70
   3  -1 -12   96.29    7.80
  -3   1  12   93.39    7.20
  -3   1  12   96.49    8.00
   2  -1 -12 5152.78  303.07
   2  -1 -12 5337.57  302.27
  -2   1  12 5335.07  302.37
  -2   1  12 5432.66  301.77
   1  -1 -12  335.67   22.60
   1  -1 -12  346.57   21.80
  -1   1  12  358.86   21.90
  -1   1  12  315.07   21.20
   0  -1 -12   36.00    5.20
   0   1  12   36.50    4.70
   0   1  12   44.90    4.60
  -1  -1 -12 1548.15   91.79
  -1  -1 -12 1764.42   94.49
   1   1  12 1510.85   93.29
   1   1  12 1641.44   93.69
  -2  -1 -12  332.07   21.40
   2   1  12  315.87   20.70
   2   1  12  322.67   21.20
   3   1  12   13.30    3.40
   3   1  12   11.50    2.60
   4   1  12   62.79    5.90
   5   1  12  284.77   19.70
   5   1  12  307.97   18.60
   5   1  12  259.97   19.80
   6   1  12  180.18   14.00
   7  -2 -12   56.69    6.20
   7  -2 -12   66.19    7.60
  -7   2  12   72.59    6.80
   6  -2 -12  346.47   23.60
   6  -2 -12  361.56   24.50
  -6   2  12  416.56   22.20
  -6   2  12  335.97   23.90
   5  -2 -12  513.65   34.00
   5  -2 -12  421.26   27.30
  -5   2  12  420.46   27.70
  -5   2  12  429.36   26.10
   4  -2 -12 1055.19   64.29
   4  -2 -12 1068.39   63.79
  -4   2  12 1188.88   62.99
  -4   2  12 1003.00   63.99
   3  -2 -12   27.20    4.80
   3  -2 -12   26.90    4.10
  -3   2  12   27.30    3.70
  -3   2  12   15.90    3.30
   2  -2 -12  342.07   22.00
  -2   2  12  356.46   21.40
  -2   2  12  312.67   21.90
   1  -2 -12 1263.37   70.29
   1  -2 -12 1135.29   69.49
  -1   2  12 1145.89   69.39
   0  -2 -12  164.08   12.00
   0  -2 -12  173.38   12.40
   0   2  12  153.38   11.50
   0   2  12  149.88   11.60
  -1  -2 -12 2941.81  166.88
   1   2  12 2950.70  166.68
   1   2  12 2817.22  166.58
  -2  -2 -12 1687.13   90.99
   2   2  12 1510.55   90.69
   2   2  12 1476.05   90.89
   3   2  12  475.15   30.00
   3   2  12  482.35   32.10
   4   2  12   20.60    3.90
   4   2  12   14.60    3.50
   5   2  12  220.78   16.10
   5   2  12  209.98   15.00
   7  -3 -12   33.80    5.20
   7  -3 -12   37.60    6.10
  -7   3  12   41.80    5.90
   6  -3 -12  275.07   18.90
   6  -3 -12  300.07   18.60
  -6   3  12  226.38   17.90
   5  -3 -12  156.08   12.10
   5  -3 -12  163.88   12.70
  -5   3  12  154.78   13.30
  -5   3  12  165.98   10.70
   4  -3 -12    2.50    2.20
   4  -3 -12    2.00    2.00
  -4   3  12    3.70    1.80
  -4   3  12    0.40    2.10
   3  -3 -12 1212.78   69.89
   3  -3 -12 1178.28   70.19
  -3   3  12 1154.98   69.99
   2  -3 -12   13.30    3.40
   2  -3 -12   15.10    3.60
  -2   3  12   14.40    3.00
  -2   3  12    8.70    2.80
  -2   3  12   14.20    2.90
   1  -3 -12  405.06   25.20
   1  -3 -12  382.76   24.90
  -1   3  12  407.56   24.90
  -1   3  12  331.47   23.90
  -1   3  12  387.86   23.90
   0  -3 -12  368.76   22.60
   0  -3 -12  336.77   22.40
   0   3  12  344.27   22.40
   0   3  12  310.47   21.80
   0   3  12  337.27   21.20
  -1  -3 -12  359.26   23.20
   1   3  12  358.76   21.70
   1   3  12  353.26   23.10
   1   3  12  341.17   23.10
  -2  -3 -12  211.68   15.10
   2   3  12  232.38   16.00
   2   3  12  208.88   19.50
   2   3  12  231.78   14.40
   3   3  12  338.07   23.60
   3   3  12  374.56   23.70
   4   3  12   17.00    4.00
   4   3  12   16.00    3.80
   5   3  12  545.25   35.00
   5   3  12  539.25   34.20
   7  -4 -12   57.29    7.60
  -7   4  12   47.30    6.30
   6  -4 -12  207.58   16.20
   6  -4 -12  225.28   16.20
  -6   4  12  233.08   16.20
   5  -4 -12 1368.16   82.09
   5  -4 -12 1306.77   82.09
  -5   4  12 1527.75   80.29
  -5   4  12 1349.77   82.09
   4  -4 -12   -0.90    2.00
   4  -4 -12    3.60    2.50
  -4   4  12    1.90    1.40
  -4   4  12    1.80    2.50
  -4   4  12    2.80    3.20
   3  -4 -12   72.89    7.80
   3  -4 -12   91.59    8.30
  -3   4  12   75.29    7.60
  -3   4  12  102.09    7.40
  -3   4  12   72.99    7.50
   2  -4 -12  188.68   15.00
   2  -4 -12  225.68   15.60
  -2   4  12  213.28   15.40
  -2   4  12  190.28   14.20
  -2   4  12  234.68   15.20
   1  -4 -12   17.60    3.40
   1  -4 -12   20.00    4.20
  -1   4  12   19.40    3.70
  -1   4  12   16.50    3.60
  -1   4  12   17.30    3.40
   0  -4 -12   45.60    5.80
   0  -4 -12   47.70    6.40
   0   4  12   44.30    6.30
   0   4  12   53.59    5.70
   0   4  12   55.19    8.40
   1   4  12  249.28   15.40
   1   4  12  215.68   16.50
   1   4  12  225.88   16.50
   2   4  12   28.40    4.80
   2   4  12   32.00    3.50
   2   4  12   25.50    4.70
   3   4  12   74.19    7.70
   3   4  12   78.79    7.90
   4   4  12  190.08   15.30
   4   4  12  204.58   15.30
   6  -5 -12    6.60    2.80
   6  -5 -12    0.70    2.60
  -6   5  12    7.70    3.10
   5  -5 -12   12.40    3.70
   5  -5 -12   17.10    3.70
  -5   5  12   11.40    3.40
  -5   5  12   16.60    2.80
   4  -5 -12    0.40    2.50
   4  -5 -12    5.80    2.70
  -4   5  12    0.80    1.40
  -4   5  12    4.70    2.40
  -4   5  12    1.60    2.20
   3  -5 -12   13.90    3.40
   3  -5 -12   20.80    4.30
  -3   5  12   19.00    3.40
  -3   5  12   24.40    4.80
   2  -5 -12 1094.29   64.09
   2  -5 -12  999.70   63.49
  -2   5  12 1147.99   63.89
  -2   5  12  975.20   62.79
  -2   5  12 1115.29   64.29
   1  -5 -12  268.37   18.30
   1  -5 -12  234.38   17.20
  -1   5  12  241.28   17.10
  -1   5  12  237.38   17.80
  -1   5  12  254.77   17.30
   0  -5 -12  199.38   14.90
   0  -5 -12  208.18   16.10
   0   5  12  221.78   16.20
   0   5  12  201.38   15.40
   0   5  12  240.28   15.30
  -1  -5 -12  200.38   14.50
  -1  -5 -12  185.68   13.10
   1   5  12  179.98   14.40
   1   5  12  152.58   13.50
   1   5  12  209.08   13.40
   2   5  12    4.50    2.70
   2   5  12    9.40    3.30
   2   5  12    7.90    2.50
   3   5  12    6.60    3.10
   3   5  12   11.50    3.80
   5  -6 -12   18.30    6.30
   5  -6 -12   13.60    3.80
  -5   6  12   15.30    3.90
  -5   6  12   13.30    4.60
   4  -6 -12  108.29   10.00
   4  -6 -12  120.69   10.60
  -4   6  12  111.69   10.40
  -4   6  12   87.09    9.30
  -4   6  12  117.59    8.80
   3  -6 -12    7.20    3.40
   3  -6 -12    7.50    3.10
  -3   6  12   14.10    3.90
  -3   6  12    8.50    2.90
  -3   6  12    5.30    2.90
   2  -6 -12  338.17   25.40
   2  -6 -12  386.86   25.50
  -2   6  12  405.46   26.40
  -2   6  12  405.36   25.70
  -2   6  12  384.76   25.00
   1  -6 -12   17.20    4.30
   1  -6 -12   15.00    3.60
  -1   6  12   18.70    4.30
  -1   6  12   12.60    3.60
  -1   6  12   13.60    3.30
   0  -6 -12    9.50    3.10
   0  -6 -12   10.70    3.00
   0   6  12    6.20    2.90
   0   6  12   16.40    3.80
   0   6  12    9.50    3.10
  -1  -6 -12  506.05   36.10
   1   6  12  624.94   35.80
   1   6  12  569.34   36.50
   1   6  12  577.24   37.10
   2   6  12   40.50    6.90
   2   6  12   39.30    6.20
  -4   7  12   -1.30    3.30
   3  -7 -12  200.48   14.60
  -3   7  12  164.08   14.60
  -3   7  12  195.48   13.80
  -3   7  12  152.58   15.60
   2  -7 -12   16.90    4.70
   2  -7 -12   31.80    5.30
  -2   7  12   23.70    5.60
  -2   7  12   17.00    4.70
  -2   7  12   16.60    4.10
   1  -7 -12    9.00    4.30
  -1   7  12    5.50    2.80
  -1   7  12   12.30    3.90
   0  -7 -12    2.70    3.20
   0   7  12    4.50    3.00
   0   7  12    1.20    2.50
   0   7  12    6.40    2.70
   0   9 -13   -5.40    2.90
   0   9 -13    1.70    3.30
   0  -9  13    5.20    3.10
  -1   9 -13   53.89    8.50
   1  -9  13   50.99    9.00
   3   8 -13   -0.40    3.40
   2   8 -13   31.40    5.50
   2   8 -13   28.90    5.40
  -2  -8  13   32.10    5.50
   1   8 -13   94.09    9.10
   1   8 -13  101.89   10.00
  -1  -8  13   93.39    9.30
   0   8 -13   79.09    9.00
   0   8 -13   94.69    8.70
   0  -8  13   96.19    9.00
  -1   8 -13  193.88   14.50
  -1   8 -13  192.38   15.50
   1  -8  13  220.08   14.20
   1  -8  13  173.18   14.70
  -2   8 -13  230.48   18.30
  -2   8 -13  263.97   17.50
   2  -8  13  270.97   21.90
   2  -8  13  255.17   18.20
  -3   8 -13    4.20    3.20
   3  -8  13    0.50    2.50
   3  -8  13    5.10    3.20
   4   7 -13    3.20    3.50
   4   7 -13    4.80    3.80
   4   7 -13    4.40    3.10
   3   7 -13   18.70    4.60
   3   7 -13   26.40    5.20
   3   7 -13   21.60    4.50
  -3  -7  13   13.80    3.70
   2   7 -13   54.79    7.00
   2   7 -13   52.29    7.20
   2   7 -13   50.49    7.60
  -2  -7  13   58.99    7.40
   1   7 -13   47.10    6.60
   1   7 -13   49.30    6.90
  -1  -7  13   65.59    6.50
   0   7 -13   33.70    5.90
   0   7 -13   36.70    5.30
   0  -7  13   43.70    4.60
   0  -7  13   37.80    5.50
  -1   7 -13    0.50    2.20
  -1   7 -13    1.80    1.60
   1  -7  13    2.10    1.90
   1  -7  13   -0.80    1.80
  -2   7 -13    3.20    2.10
  -2   7 -13   10.10    3.40
   2  -7  13    6.90    2.60
   2  -7  13    6.00    2.50
  -3   7 -13  136.79   10.10
   3  -7  13  100.09    9.70
   3  -7  13  110.09    9.70
   4  -7  13    6.60    3.50
   4  -7  13   10.10    3.10
   5   6 -13   44.30    7.20
   4   6 -13   11.50    3.60
   4   6 -13   11.30    3.90
  -4  -6  13   13.50    3.50
   3   6 -13  649.54   42.10
   3   6 -13  694.33   41.90
  -3  -6  13  658.03   41.30
   2   6 -13  110.69   10.80
   2   6 -13  142.09   11.50
  -2  -6  13  139.09   10.80
   1   6 -13  177.98   14.10
   1   6 -13  173.38   13.90
  -1  -6  13  184.88   13.80
  -1  -6  13  199.18   12.20
   0   6 -13    6.50    2.70
   0   6 -13    2.90    2.10
   0  -6  13    4.00    2.10
  -1   6 -13   88.09    8.20
   1  -6  13   99.69    7.90
   1  -6  13   94.89    8.90
  -2   6 -13   28.60    4.40
  -2   6 -13   22.40    3.40
   2  -6  13   30.90    6.50
   2  -6  13   25.40    4.30
   3  -6  13  324.87   22.10
   3  -6  13  327.37   22.50
   4  -6  13    2.20    2.00
   4  -6  13    2.70    2.80
   5  -6  13    5.70    3.50
   5  -6  13    1.90    2.20
   6   5 -13   19.50    4.80
   6   5 -13   12.00    4.10
   5   5 -13   19.20    4.90
   5   5 -13   14.00    4.40
  -5  -5  13   13.10    3.20
   4   5 -13  458.05   30.20
   4   5 -13  470.15   30.30
  -4  -5  13  444.46   29.00
   3   5 -13  614.04   40.20
   3   5 -13  701.63   41.10
  -3  -5  13  632.04   39.70
   2   5 -13 1022.40   59.49
   2   5 -13  936.91   58.69
  -2  -5  13  943.11   56.49
  -2  -5  13 1027.20   58.59
   1   5 -13  474.05   32.80
   1   5 -13  574.84   34.20
  -1  -5  13  540.85   31.60
  -1  -5  13  535.95   33.00
   0   5 -13 1828.52   98.09
   0   5 -13 1608.74   98.59
   0  -5  13 1780.32   97.09
   0  -5  13 1503.15   97.59
  -1   5 -13  270.77   19.90
  -1   5 -13  271.97   18.70
   1  -5  13  294.27   19.30
   1  -5  13  308.67   18.90
  -2   5 -13 1790.12  102.29
   2  -5  13 1637.14  102.89
   2  -5  13 1890.31  103.19
  -3   5 -13   10.50    2.20
  -3   5 -13   14.10    2.20
   3  -5  13    8.50    3.20
   3  -5  13   14.20    3.20
   4  -5  13  120.69   10.80
   4  -5  13  122.99    9.90
   5  -5  13  122.39   11.60
   5  -5  13  131.19   10.30
   6   4 -13   33.20    5.60
   6   4 -13   25.10    5.60
   5   4 -13   19.50    3.90
   5   4 -13   16.00    4.00
  -5  -4  13    9.80    2.50
   4   4 -13 1605.64   92.19
  -4  -4  13 1502.75   90.39
   3   4 -13  783.82   45.80
   3   4 -13  658.73   44.30
  -3  -4  13  767.62   42.10
  -3  -4  13  708.13   44.00
   2   4 -13   53.39    5.60
   2   4 -13   50.69    7.10
  -2  -4  13   49.99    5.40
  -2  -4  13   53.39    4.30
   1   4 -13 1730.53   93.49
   1   4 -13 1654.13   94.79
  -1  -4  13 1460.25   92.19
  -1  -4  13 1601.54   93.49
   0   4 -13  126.99   11.90
   0   4 -13  164.68   11.10
   0  -4  13  155.68   11.40
   0  -4  13  159.98   10.90
  -1   4 -13  425.56   24.70
  -1   4 -13  393.96   26.20
   1  -4  13  349.77   24.90
   1  -4  13  416.36   25.10
  -2   4 -13 2301.67  127.29
   2  -4  13 2258.37  128.49
   2  -4  13 2114.59  128.39
  -3   4 -13  103.19    7.00
   3  -4  13   99.89    8.90
   3  -4  13  105.09    8.60
   4  -4  13   40.40    5.30
   4  -4  13   45.70    6.40
   5  -4  13 1312.37   81.79
   5  -4  13 1423.96   82.09
   6  -4  13  296.87   21.70
   6  -4  13  292.87   19.80
   7   3 -13   72.29    8.30
   7   3 -13   79.89    9.60
   6   3 -13   66.69    7.30
   6   3 -13   77.69    8.30
  -6  -3  13   64.29    6.20
   5   3 -13  598.74   36.10
   5   3 -13  633.84   37.10
  -5  -3  13  499.75   34.50
   4   3 -13  426.96   25.50
   4   3 -13  401.36   26.20
  -4  -3  13  345.57   24.20
   3   3 -13  340.87   22.60
   3   3 -13  357.26   23.90
  -3  -3  13  351.96   22.30
   2   3 -13 3848.91  224.78
   2   3 -13 4138.89  223.38
  -2  -3  13 3754.92  223.18
   1   3 -13  985.40   55.69
   1   3 -13  884.51   57.09
  -1  -3  13  963.10   56.09
   0   3 -13 3795.22  216.58
   0   3 -13 3717.53  214.48
   0  -3  13 3995.30  215.48
   0  -3  13 3583.44  214.58
  -1   3 -13  941.11   56.19
  -1   3 -13  891.91   53.79
   1  -3  13  946.71   55.09
   1  -3  13  880.21   54.09
   1  -3  13  987.20   54.99
  -2   3 -13    9.30    1.50
  -2   3 -13   11.80    3.60
   2  -3  13   12.10    2.90
   2  -3  13    6.90    2.40
   3  -3  13    3.20    1.70
   3  -3  13    3.50    2.50
   4  -3  13  100.29    9.30
   4  -3  13   95.99    8.30
   5  -3  13  570.14   37.80
   5  -3  13  611.14   37.20
   6  -3  13  429.96   29.80
   6  -3  13  440.26   28.00
   7   2 -13   10.60    4.50
   7   2 -13   19.00    4.60
   6   2 -13    2.40    2.60
   6   2 -13    5.80    3.10
  -6  -2  13    3.40    1.80
   5   2 -13  642.94   40.20
   5   2 -13  712.23   38.50
   5   2 -13  685.23   41.20
  -5  -2  13  564.84   38.80
   4   2 -13   41.90    3.80
   4   2 -13   36.60    5.80
   4   2 -13   39.70    5.20
  -4  -2  13   31.40    4.30
   3   2 -13   20.20    4.30
   3   2 -13   17.20    3.20
  -3  -2  13   17.00    3.00
  -3  -2  13   21.10    3.30
   2   2 -13  467.15   30.40
   2   2 -13  509.35   29.20
  -2  -2  13  442.66   28.80
  -2  -2  13  450.35   28.70
   1   2 -13   52.49    6.90
   1   2 -13   55.09    4.80
  -1  -2  13   51.99    5.10
  -1  -2  13   53.99    5.20
   0   2 -13  173.48   12.70
   0   2 -13  149.39   10.10
   0  -2  13  146.59   10.70
   0  -2  13  156.08   11.10
  -1   2 -13 7801.32  415.96
  -1   2 -13 7278.57  418.76
   1  -2  13 7162.08  417.46
   1  -2  13 7189.88  416.76
  -2   2 -13  180.78   13.40
   2  -2  13  159.48   11.20
   2  -2  13  177.18   12.40
   3  -2  13  215.68   15.70
   3  -2  13  250.97   14.60
   3  -2  13  219.08   16.20
   4  -2  13 1047.10   62.09
   5  -2  13  180.58   14.70
   5  -2  13  175.68   14.30
   6  -2  13   21.60    5.40
   6  -2  13   26.00    4.70
   7   1 -13   37.40    6.60
   7   1 -13   37.80    5.90
   6   1 -13   65.29    6.10
   6   1 -13   53.09    7.30
   6   1 -13   60.09    6.80
  -6  -1  13   66.29    5.60
   5   1 -13  141.39   12.20
   5   1 -13  162.98   10.80
   5   1 -13  153.58   11.80
  -5  -1  13  146.79   10.50
  -5  -1  13  149.69   11.70
   4   1 -13  226.88   16.40
   4   1 -13  202.18   15.10
   4   1 -13  212.58   14.60
  -4  -1  13  230.78   15.60
  -4  -1  13  237.08   14.80
   3   1 -13  387.86   24.70
   3   1 -13  381.56   26.40
   3   1 -13  379.66   25.00
  -3  -1  13  405.56   25.50
  -3  -1  13  449.06   25.10
   2   1 -13  826.32   50.39
   2   1 -13  889.11   48.60
  -2  -1  13  725.33   48.50
  -2  -1  13  850.11   49.10
   1   1 -13  967.50   62.29
   1   1 -13 1131.69   64.99
  -1  -1  13 1081.29   63.29
  -1  -1  13 1151.18   63.39
   0   1 -13    6.10    2.50
   0   1 -13    7.80    1.50
   0  -1  13    2.60    1.70
   0  -1  13    7.40    2.00
  -1   1 -13   81.99    8.20
  -1   1 -13   82.29    5.60
  -1   1 -13   88.59    5.60
   1  -1  13   92.49    7.40
   1  -1  13   75.89    6.70
  -2   1 -13   59.19    6.50
   2  -1  13   56.39    5.70
   2  -1  13   59.59    5.20
   3  -1  13   39.90    5.20
   3  -1  13   38.30    3.80
   4  -1  13  329.97   18.40
   4  -1  13  266.77   19.50
   4  -1  13  273.77   20.10
   5  -1  13  320.07   20.80
   5  -1  13  291.47   21.50
   6  -1  13  143.19   11.80
   6  -1  13  152.28   13.20
   7   0 -13  155.08   11.40
   6   0 -13   55.89    5.80
   6   0 -13   62.79    7.10
  -6   0  13   65.39    6.70
  -6   0  13   63.89    5.30
   5   0 -13   -0.20    2.50
   5   0 -13    3.40    1.70
  -5   0  13    2.90    2.30
  -5   0  13    3.30    1.50
   4   0 -13  789.92   49.50
   4   0 -13  859.01   51.19
  -4   0  13  896.41   49.60
  -4   0  13  801.42   50.19
   3   0 -13   49.80    5.30
   3   0 -13   61.09    7.70
  -3   0  13   58.49    5.30
  -3   0  13   54.49    5.60
   2   0 -13    2.40    1.90
   2   0 -13    2.20    1.60
  -2   0  13    4.40    2.00
  -2   0  13    2.80    1.50
   1   0 -13   29.20    5.20
  -1   0  13   34.80    4.40
  -1   0  13   23.10    3.70
   0   0 -13   15.40    3.90
   0   0  13   15.60    3.10
   0   0  13   14.90    2.80
  -1   0 -13  102.49    6.30
  -1   0 -13  100.29    6.50
  -1   0 -13   90.49    8.70
   1   0  13  100.09    8.20
  -2   0 -13  648.84   40.60
   2   0  13  669.53   39.50
   2   0  13  655.63   40.00
   3   0  13   56.59    5.90
   3   0  13   58.79    5.40
   4   0  13    9.00    2.10
   4   0  13   10.50    3.10
   5   0  13  110.39   10.30
   5   0  13  108.99    9.40
   7  -1 -13  244.18   17.80
   7  -1 -13  238.48   16.40
  -7   1  13  227.18   16.90
   6  -1 -13  104.79    8.50
   6  -1 -13   90.29    9.10
  -6   1  13   92.49    8.60
  -6   1  13  107.99    7.40
   5  -1 -13    8.00    2.60
   5  -1 -13    8.30    3.20
  -5   1  13    9.50    2.20
  -5   1  13    8.30    2.70
   4  -1 -13 2614.14  159.68
   4  -1 -13 2729.73  158.68
  -4   1  13 2901.71  158.58
  -4   1  13 2816.02  159.28
   3  -1 -13 1202.98   75.29
   3  -1 -13 1259.07   74.29
  -3   1  13 1330.97   73.79
  -3   1  13 1273.57   74.69
   2  -1 -13  231.58   16.00
   2  -1 -13  220.58   16.80
  -2   1  13  211.18   15.60
  -2   1  13  263.57   15.70
   1  -1 -13  660.63   40.50
   1  -1 -13  687.13   41.70
  -1   1  13  701.73   40.60
  -1   1  13  623.14   40.00
   0  -1 -13   52.69    6.60
   0   1  13   48.70    5.30
   0   1  13   48.30    5.10
  -1  -1 -13  163.68   12.10
  -1  -1 -13  161.18    9.60
   1   1  13  131.59   10.80
   1   1  13  142.29   11.20
  -2  -1 -13  491.35   34.00
   2   1  13  589.14   33.90
   2   1  13  565.34   34.20
   3   1  13   17.10    3.20
   3   1  13   11.10    3.20
   4   1  13    6.00    2.20
   4   1  13    2.10    1.90
   5   1  13  230.98   16.30
   5   1  13  210.08   16.50
   7  -2 -13   25.70    4.60
   7  -2 -13   21.30    5.20
  -7   2  13   23.70    4.50
   6  -2 -13   17.50    4.10
  -6   2  13   19.30    3.60
  -6   2  13   17.70    4.00
   5  -2 -13  479.05   29.30
   5  -2 -13  466.65   28.40
  -5   2  13  403.76   26.70
  -5   2  13  445.16   28.70
   4  -2 -13  151.98   12.30
   4  -2 -13  154.18   11.60
  -4   2  13  164.08   12.10
  -4   2  13  149.09   10.80
   3  -2 -13 1122.79   64.99
   3  -2 -13 1049.70   65.59
  -3   2  13 1112.59   65.09
   2  -2 -13  628.84   43.50
   2  -2 -13  698.03   43.20
  -2   2  13  799.12   42.80
  -2   2  13  707.33   43.20
   1  -2 -13 2110.39  127.59
   1  -2 -13 2361.96  127.39
  -1   2  13 2230.18  127.09
  -1   2  13 2083.89  126.39
   0  -2 -13 1575.64   94.59
   0  -2 -13 1745.43   95.39
   0   2  13 1605.54   94.59
   0   2  13 1568.04   94.29
  -1  -2 -13 1585.64   98.19
   1   2  13 1746.43   98.19
   1   2  13 1721.33   98.29
  -2  -2 -13  137.09   10.70
   2   2  13  132.59   10.60
   2   2  13  140.89   11.00
   3   2  13   37.20    5.10
   3   2  13   24.50    4.50
   4   2  13  291.07   21.30
   4   2  13  335.67   21.10
   5   2  13   66.89    7.60
   5   2  13   69.69    6.80
   7  -3 -13   39.70    5.90
   7  -3 -13   29.90    5.60
  -7   3  13   32.80    5.50
   6  -3 -13   63.99    8.50
   6  -3 -13   89.49    8.00
  -6   3  13   76.59    7.60
   5  -3 -13 1279.17   77.99
   5  -3 -13 1274.57   77.39
  -5   3  13 1430.56   75.89
  -5   3  13 1250.77   77.59
   4  -3 -13  368.76   23.90
   4  -3 -13  342.47   24.20
  -4   3  13  368.56   22.60
   3  -3 -13  314.07   22.40
   3  -3 -13  288.77   21.60
  -3   3  13  377.96   21.30
  -3   3  13  333.47   22.10
   2  -3 -13  888.51   50.19
   2  -3 -13  758.22   49.99
  -2   3  13  807.02   48.90
  -2   3  13  831.52   49.90
   1  -3 -13    8.40    2.70
   1  -3 -13   11.80    3.30
  -1   3  13   12.50    3.20
  -1   3  13    8.30    2.50
   0  -3 -13  111.59    9.30
   0  -3 -13  100.99    9.00
   0   3  13   93.59    7.40
   0   3  13   99.59    8.50
   0   3  13   82.49    8.20
  -1  -3 -13 1280.47   84.19
   1   3  13 1466.35   85.49
   1   3  13 1392.16   84.69
   1   3  13 1610.64   83.09
  -2  -3 -13    1.00    2.00
   2   3  13   -0.40    1.90
   2   3  13    1.80    1.70
   3   3  13  236.38   17.90
   3   3  13  270.87   18.10
   4   3  13 1062.99   65.39
   4   3  13 1102.99   64.99
   6  -4 -13   17.50    4.50
   6  -4 -13   17.40    4.00
  -6   4  13   11.00    3.50
   5  -4 -13  304.47   21.30
   5  -4 -13  311.97   21.80
  -5   4  13  283.57   21.10
  -5   4  13  341.57   19.70
   4  -4 -13   96.99    9.50
   4  -4 -13  115.69   10.00
  -4   4  13  109.49    8.20
  -4   4  13  107.49    9.60
   3  -4 -13  727.13   45.70
   3  -4 -13  779.62   45.70
  -3   4  13  649.54   44.00
  -3   4  13  787.12   45.80
  -3   4  13  765.82   45.30
   2  -4 -13  165.38   13.50
   2  -4 -13  176.18   13.60
  -2   4  13  173.88   12.60
  -2   4  13  174.78   13.50
  -2   4  13  175.78   12.90
   1  -4 -13  688.93   47.40
   1  -4 -13  814.02   48.20
  -1   4  13  818.02   47.00
  -1   4  13  830.32   48.40
  -1   4  13  746.83   47.00
   0  -4 -13 1490.55   86.19
   0  -4 -13 1332.77   85.19
   0   4  13 1426.96   85.99
   0   4  13 1565.74   84.79
  -1  -4 -13    6.30    2.80
   1   4  13    7.20    2.70
   1   4  13   11.90    2.60
   1   4  13    9.10    3.30
  -2  -4 -13    6.30    2.10
   2   4  13    4.50    2.40
   2   4  13    0.90    2.10
   3   4  13   39.30    6.10
   3   4  13   38.90    6.10
   6  -5 -13  172.18   14.40
  -6   5  13  144.19   12.60
   5  -5 -13   17.30    4.30
   5  -5 -13   14.70    4.30
  -5   5  13   19.30    3.30
  -5   5  13   10.00    3.40
   4  -5 -13   49.60    7.10
   4  -5 -13   44.70    6.60
  -4   5  13   49.10    7.10
  -4   5  13   60.59    7.80
  -4   5  13   53.79    5.30
   3  -5 -13  362.16   23.60
   3  -5 -13  311.27   23.10
  -3   5  13  353.16   23.20
  -3   5  13  367.96   22.40
  -3   5  13  309.87   23.00
   2  -5 -13    7.70    3.70
   2  -5 -13    5.80    3.20
  -2   5  13    3.10    2.40
  -2   5  13    2.50    2.50
  -2   5  13    1.00    2.00
   1  -5 -13  235.28   17.30
   1  -5 -13  226.18   17.60
  -1   5  13  238.78   17.80
  -1   5  13  235.48   17.00
  -1   5  13  272.67   17.20
   0  -5 -13  636.24   39.40
   0  -5 -13  578.54   40.10
   0   5  13  655.43   40.10
   0   5  13  660.43   40.70
   0   5  13  676.13   39.30
  -1  -5 -13    2.20    2.40
   1   5  13    4.00    2.80
   1   5  13   -0.70    1.90
   1   5  13    2.40    2.10
   2   5  13  191.48   14.90
   2   5  13  185.48   15.00
   3   5  13  142.39   12.50
  -5   6  13   73.49    9.60
   4  -6 -13   38.30    7.00
   4  -6 -13   48.00    6.80
  -4   6  13   34.00    6.10
  -4   6  13   42.40    5.20
  -4   6  13   45.00    6.80
   3  -6 -13   53.09    7.30
   3  -6 -13   36.10    6.00
  -3   6  13   40.00    6.70
  -3   6  13   37.20    6.10
  -3   6  13   46.60    5.90
   2  -6 -13   70.89    9.20
   2  -6 -13   75.69    8.00
  -2   6  13   56.49    6.80
  -2   6  13   82.79    7.70
  -2   6  13   74.89    8.10
   1  -6 -13   59.49    7.20
   1  -6 -13   55.89    7.90
  -1   6  13   47.30    6.50
  -1   6  13   46.30    7.20
  -1   6  13   59.29    6.60
   0  -6 -13   10.40    3.60
   0   6  13    9.30    3.00
   0   6  13    7.40    3.00
   0   6  13    7.90    2.60
   1   6  13   70.29    7.10
   1   6  13   79.89    9.90
   1   6  13   68.19   11.90
  -2   7  13   47.70    7.00
   2   8 -14    8.20    3.10
   2   8 -14    7.40    3.90
  -2  -8  14    3.20    3.30
   1   8 -14  259.57   19.90
   1   8 -14  249.48   18.90
  -1  -8  14  270.37   19.10
   0   8 -14   94.19    9.20
   0   8 -14   97.49   10.00
   0  -8  14  113.39    9.80
  -1   8 -14   23.90    5.30
  -1   8 -14   26.60    4.50
   1  -8  14   22.60    4.80
   1  -8  14   22.20    4.30
  -2   8 -14  373.66   25.90
   2  -8  14  364.96   24.90
   2  -8  14  402.36   25.80
   4   7 -14  340.67   25.00
   4   7 -14  373.16   23.60
   4   7 -14  298.47   23.80
   3   7 -14   61.19    8.30
   3   7 -14   55.89    7.50
  -3  -7  14   67.59    7.40
   2   7 -14    5.90    2.80
   2   7 -14   11.70    3.90
  -2  -7  14    5.40    3.10
   1   7 -14  371.36   27.40
   1   7 -14  416.96   27.40
   1   7 -14  418.66   27.50
  -1  -7  14  453.05   27.70
   0   7 -14   47.00    7.10
   0   7 -14   52.99    7.00
   0  -7  14   67.89    5.80
   0  -7  14   68.89    7.00
  -1   7 -14  206.48   14.50
  -1   7 -14  215.48   15.50
   1  -7  14  193.08   14.20
   1  -7  14  192.88   14.90
  -2   7 -14   45.90    5.10
  -2   7 -14   44.60    6.10
   2  -7  14   33.10    5.30
   2  -7  14   32.80    6.60
  -3   7 -14    5.70    3.10
   3  -7  14    3.40    2.30
   3  -7  14    0.90    2.50
   4  -7  14   12.80    4.20
   4  -7  14   10.40    3.60
   5   6 -14   17.70    4.50
   5   6 -14   16.40    4.60
   4   6 -14   57.49    8.50
   4   6 -14   78.29    7.90
  -4  -6  14   61.29    6.90
   3   6 -14   38.80    6.30
   3   6 -14   44.70    6.90
  -3  -6  14   42.80    6.20
   2   6 -14   25.20    4.80
   2   6 -14   28.70    5.20
  -2  -6  14   21.40    4.40
   1   6 -14  752.62   46.10
   1   6 -14  654.03   45.40
  -1  -6  14  765.42   45.60
  -1  -6  14  786.42   43.70
   0   6 -14  125.89   10.00
   0   6 -14   83.59    8.10
   0  -6  14   99.79    8.80
   0  -6  14   95.69    7.80
  -1   6 -14   16.40    3.60
   1  -6  14   16.50    3.50
   1  -6  14   20.50    4.00
  -2   6 -14  200.18   14.10
  -2   6 -14  218.18   13.70
   2  -6  14  180.98   14.20
   2  -6  14  192.78   14.50
  -3   6 -14   53.29    5.30
   3  -6  14   41.20    6.30
   3  -6  14   50.99    6.60
   4  -6  14  207.58   16.60
   4  -6  14  225.68   15.90
   5   5 -14    1.10    2.80
   5   5 -14    4.50    3.40
  -5  -5  14    4.30    2.10
   4   5 -14  675.93   43.20
   4   5 -14  698.43   43.50
  -4  -5  14  682.63   42.20
   3   5 -14   70.19    7.70
   3   5 -14   65.19    8.40
  -3  -5  14   75.89    7.20
   2   5 -14  116.29    9.90
   2   5 -14  104.89   10.40
  -2  -5  14  126.89    8.20
  -2  -5  14  111.49   12.50
   1   5 -14   77.19    7.60
   1   5 -14   95.49    9.20
  -1  -5  14   91.99    6.90
  -1  -5  14   93.39    8.20
   0   5 -14  749.73   49.99
   0   5 -14  785.42   49.10
   0  -5  14  875.61   49.50
   0  -5  14  859.61   49.70
  -1   5 -14   23.80    4.50
  -1   5 -14   16.90    3.30
   1  -5  14   15.20    3.20
   1  -5  14   18.30    3.40
  -2   5 -14  308.97   19.70
   2  -5  14  303.07   20.60
   2  -5  14  314.47   21.20
  -3   5 -14  259.67   15.10
   3  -5  14  197.98   16.50
   3  -5  14  231.48   16.50
   4  -5  14    4.10    3.10
   4  -5  14    2.70    2.20
   5  -5  14  113.69    9.70
   6   4 -14  203.58   16.40
   6   4 -14  191.18   15.60
   5   4 -14  446.86   27.80
   5   4 -14  399.06   28.40
  -5  -4  14  384.96   26.10
   4   4 -14   49.99    7.20
   4   4 -14   39.40    5.80
  -4  -4  14   34.70    4.90
   3   4 -14  220.08   16.80
   3   4 -14  220.28   15.70
  -3  -4  14  214.58   15.30
   2   4 -14  248.38   17.50
   2   4 -14  226.78   16.10
  -2  -4  14  241.08   16.30
  -2  -4  14  222.78   14.60
   1   4 -14   35.40    4.60
   1   4 -14   26.40    5.10
  -1  -4  14   31.20    4.60
  -1  -4  14   35.70    4.00
   0   4 -14 1001.40   55.19
   0   4 -14  869.21   56.59
   0  -4  14  877.41   55.49
   0  -4  14  963.90   54.99
  -1   4 -14 2359.16  130.69
   1  -4  14 2122.99  129.09
  -2   4 -14   38.50    3.70
   2  -4  14   34.40    5.00
   2  -4  14   35.20    5.00
   3  -4  14  480.75   32.00
   3  -4  14  552.44   34.20
   4  -4  14  118.49    9.70
   4  -4  14  114.19   10.30
   5  -4  14    2.80    2.10
   5  -4  14    1.10    2.70
   6   3 -14    1.40    2.80
   6   3 -14    3.60    2.60
  -6  -3  14    2.80    2.00
   5   3 -14  767.72   47.30
   5   3 -14  707.53   44.80
  -5  -3  14  714.93   43.80
   4   3 -14 1733.43  104.39
   4   3 -14 1779.42  103.19
  -4  -3  14 1788.12  102.59
   3   3 -14   24.70    4.30
   3   3 -14   23.10    4.70
  -3  -3  14   28.10    4.10
   2   3 -14 1069.49   58.49
   2   3 -14  939.31   59.79
  -2  -3  14  940.81   58.29
   1   3 -14 1811.22  108.39
   1   3 -14 1858.51  106.49
  -1  -3  14 1816.12  106.99
  -1  -3  14 1898.21  106.79
   0   3 -14   26.20    5.10
   0   3 -14   22.20    3.30
   0  -3  14   21.90    3.70
   0  -3  14   24.10    3.60
  -1   3 -14   49.00    4.20
  -1   3 -14   43.30    6.40
   1  -3  14   42.00    4.30
   1  -3  14   46.00    5.10
  -2   3 -14 1033.80   63.39
  -2   3 -14 1071.09   60.09
   2  -3  14 1074.59   62.39
   2  -3  14 1013.50   62.29
   3  -3  14  211.98   15.00
   4  -3  14  936.71   56.59
   4  -3  14  833.82   53.59
   5  -3  14  323.97   21.00
   5  -3  14  289.87   21.90
   7   2 -14  202.48   16.10
   7   2 -14  219.88   17.10
   6   2 -14  162.48   13.60
   6   2 -14  179.98   14.80
  -6  -2  14  175.58   12.30
   5   2 -14  114.69    7.70
   5   2 -14  101.19    9.40
   5   2 -14   89.09    9.80
  -5  -2  14   93.29    8.00
   4   2 -14  534.85   32.30
   4   2 -14  520.05   33.50
  -4  -2  14  484.65   31.30
   3   2 -14   28.40    4.40
   3   2 -14   31.80    5.50
  -3  -2  14   28.80    4.30
  -3  -2  14   35.60    5.00
   2   2 -14  191.88   15.20
   2   2 -14  212.08   13.60
  -2  -2  14  206.88   14.00
  -2  -2  14  175.78   13.40
   1   2 -14 5871.41  323.17
   1   2 -14 6324.97  320.87
  -1  -2  14 4967.40  320.87
  -1  -2  14 5454.95  321.27
   0   2 -14 2777.82  162.58
   0   2 -14 2783.12  159.98
   0  -2  14 2855.11  161.28
   0  -2  14 2823.62  160.88
  -1   2 -14  279.67   19.50
  -1   2 -14  283.97   16.50
   1  -2  14  273.47   18.10
   1  -2  14  246.98   17.30
  -2   2 -14 2252.37  128.89
   2  -2  14 2187.28  127.69
   2  -2  14 2196.18  126.59
   3  -2  14  122.89    8.30
   3  -2  14  107.39    9.30
   4  -2  14  211.08   16.20
   4  -2  14  218.88   15.40
   5  -2  14  372.36   23.20
   5  -2  14  320.47   23.90
   7   1 -14   17.90    4.80
   7   1 -14   12.00    5.00
   6   1 -14    2.70    2.80
   6   1 -14    1.60    2.10
   6   1 -14    2.20    1.80
  -6  -1  14    0.10    1.60
   5   1 -14 2247.58  129.89
   5   1 -14 2133.89  128.59
  -5  -1  14 2209.68  127.49
  -5  -1  14 2297.27  129.09
   4   1 -14  176.68   13.70
   4   1 -14  187.68   13.40
   4   1 -14  230.78   15.80
  -4  -1  14  214.18   13.60
  -4  -1  14  183.08   14.10
   3   1 -14  100.49    9.10
   3   1 -14  124.09    9.10
   3   1 -14  103.39   10.10
  -3  -1  14  117.59    9.40
  -3  -1  14  126.29    9.10
   2   1 -14  469.95   29.70
  -2  -1  14  439.36   27.80
  -2  -1  14  435.86   27.90
   1   1 -14  131.39   11.10
   1   1 -14  114.69    8.70
  -1  -1  14  134.19    9.70
  -1  -1  14  131.39    9.70
   0   1 -14  192.28   11.90
   0   1 -14  173.38   14.20
   0  -1  14  197.78   13.10
   0  -1  14  179.98   13.10
  -1   1 -14  411.06   27.20
  -1   1 -14  401.06   23.90
   1  -1  14  422.16   25.90
   1  -1  14  407.66   26.10
  -2   1 -14  305.27   21.40
   2  -1  14  302.07   20.60
   2  -1  14  327.07   20.00
   3  -1  14 1592.24  101.09
   3  -1  14 1879.91  100.29
   4  -1  14 1574.54   90.19
   4  -1  14 1530.35   87.69
   4  -1  14 1467.05   89.29
   5  -1  14   17.80    4.00
   5  -1  14   20.10    4.80
   7   0 -14   16.30    4.70
   7   0 -14   27.40    4.10
   6   0 -14   10.80    3.60
   6   0 -14    7.40    2.60
  -6   0  14    9.90    3.10
  -6   0  14   10.40    2.40
   5   0 -14  236.68   17.20
   5   0 -14  224.48   15.40
  -5   0  14  216.78   14.80
  -5   0  14  237.28   16.40
   4   0 -14   81.19    8.50
   4   0 -14   77.79    7.20
  -4   0  14   82.69    6.70
  -4   0  14   88.49    7.90
   3   0 -14   98.49    8.50
   3   0 -14   96.69    9.70
  -3   0  14  116.29    8.50
  -3   0  14  108.09    8.90
   2   0 -14 1636.74   97.29
   2   0 -14 1716.13   95.79
  -2   0  14 1554.04   95.29
  -2   0  14 1684.43   95.99
   1   0 -14  154.58   12.50
  -1   0  14  140.69   11.00
  -1   0  14  159.98   11.40
   0   0 -14  338.97   23.80
   0   0 -14  343.27   21.20
   0   0  14  362.36   22.80
   0   0  14  370.66   22.70
  -1   0 -14  230.68   16.60
  -1   0 -14  232.18   13.50
   1   0  14  202.28   15.30
   1   0  14  238.68   15.40
  -2   0 -14    1.50    2.20
   2   0  14    2.70    1.60
   2   0  14    0.00    1.50
   3   0  14   14.30    2.80
   3   0  14    8.90    3.50
   4   0  14   55.79    6.40
   4   0  14   70.79    6.10
   5   0  14   30.70    5.50
   5   0  14   37.60    5.50
   7  -1 -14    6.30    6.10
   7  -1 -14   10.50    3.30
  -7   1  14    8.10    3.00
   6  -1 -14   27.20    4.50
   6  -1 -14   27.60    5.70
  -6   1  14   32.60    3.60
  -6   1  14   28.60    5.00
   5  -1 -14  398.16   26.10
   5  -1 -14  380.36   24.60
  -5   1  14  387.56   25.20
  -5   1  14  368.36   23.50
   4  -1 -14    0.30    2.50
   4  -1 -14    1.60    2.10
  -4   1  14    3.80    2.10
  -4   1  14    3.90    1.60
   3  -1 -14  175.38   12.80
   3  -1 -14  188.58   14.20
  -3   1  14  176.78   13.00
  -3   1  14  162.88   12.00
   2  -1 -14 1088.19   60.89
   2  -1 -14  972.20   61.69
  -2   1  14 1058.59   60.79
  -2   1  14  961.40   59.99
   1  -1 -14  122.39   12.10
   1  -1 -14  186.98   12.30
  -1   1  14  151.78   11.20
  -1   1  14  162.88   11.80
   0  -1 -14  240.68   18.30
   0   1  14  276.27   17.70
   0   1  14  259.17   17.50
  -1  -1 -14  485.95   33.60
   1   1  14  541.65   33.30
   1   1  14  568.84   33.20
  -2  -1 -14  261.97   20.20
   2   1  14  309.27   20.00
   2   1  14  345.27   21.30
   3   1  14  333.57   20.60
   3   1  14  289.67   21.00
   4   1  14    4.50    2.10
   4   1  14    1.30    1.90
   5   1  14    0.10    2.30
   7  -2 -14  124.19   11.10
   7  -2 -14  107.19    9.50
  -7   2  14   97.29    9.40
   6  -2 -14   25.50    4.50
   6  -2 -14   16.90    4.30
  -6   2  14   17.80    4.20
   5  -2 -14  279.87   18.80
   5  -2 -14  279.27   19.70
  -5   2  14  261.07   18.80
  -5   2  14  266.67   17.20
   4  -2 -14  288.87   19.20
   4  -2 -14  251.47   23.30
  -4   2  14  298.27   19.70
  -4   2  14  274.97   18.10
   3  -2 -14    3.50    2.20
   3  -2 -14    2.50    2.70
  -3   2  14    3.80    1.90
  -3   2  14    4.00    2.50
   2  -2 -14  155.38   13.40
   2  -2 -14  188.28   13.30
  -2   2  14  167.38   12.20
  -2   2  14  174.28   12.80
   1  -2 -14  380.36   24.70
   1  -2 -14  348.67   25.20
  -1   2  14  408.76   24.80
  -1   2  14  367.66   24.10
   0  -2 -14  478.15   33.10
   0   2  14  536.45   32.90
   0   2  14  555.54   32.90
  -1  -2 -14  385.06   28.40
   1   2  14  482.65   28.80
   1   2  14  473.25   28.60
  -2  -2 -14  373.66   27.50
   2   2  14  472.85   28.10
   2   2  14  469.35   28.40
   3   2  14    1.70    1.90
   3   2  14    1.70    1.90
   4   2  14  329.07   22.30
   4   2  14  348.97   23.40
   6  -3 -14  681.33   42.30
   6  -3 -14  720.03   41.60
  -6   3  14  595.54   41.20
   5  -3 -14  132.99   10.70
   5  -3 -14  118.39   11.10
  -5   3  14  120.69   10.60
  -5   3  14  127.99    9.10
   4  -3 -14   64.99    8.50
   4  -3 -14   64.39    7.00
  -4   3  14   65.49    6.00
  -4   3  14   74.09    7.30
   3  -3 -14  154.78   12.70
  -3   3  14  151.58   11.00
  -3   3  14  148.99   12.00
   2  -3 -14   46.70    6.60
   2  -3 -14   65.89    7.20
  -2   3  14   47.90    5.30
  -2   3  14   64.59   10.50
   1  -3 -14  849.41   55.09
   1  -3 -14  835.12   54.09
  -1   3  14  876.51   53.29
  -1   3  14  991.50   54.29
   0  -3 -14  299.57   21.50
   0  -3 -14  368.16   22.30
   0   3  14  315.17   22.80
   0   3  14  291.47   21.20
  -1  -3 -14   16.30    3.60
   1   3  14   24.20    4.30
   1   3  14   12.90    3.00
  -2  -3 -14  378.86   25.50
   2   3  14  409.76   26.50
   2   3  14  403.06   26.30
   3   3  14   46.40    6.80
   3   3  14   67.79    6.90
   4   3  14   51.79    6.70
  -6   4  14   33.10    5.40
   5  -4 -14 1081.29   60.79
   5  -4 -14  969.70   60.79
  -5   4  14  943.41   60.29
   4  -4 -14    1.80    2.70
   4  -4 -14   -0.30    2.10
  -4   4  14    3.20    1.70
  -4   4  14    0.70    2.30
   3  -4 -14  283.17   20.40
  -3   4  14  310.27   20.70
  -3   4  14  285.27   19.20
   2  -4 -14 1638.14   98.19
  -2   4  14 1734.13   98.29
  -2   4  14 1667.43   97.09
  -2   4  14 1626.04   97.09
   1  -4 -14   56.59    7.80
   1  -4 -14   42.20    6.30
  -1   4  14   54.79    6.20
  -1   4  14   39.70    5.60
  -1   4  14   55.59    5.70
   0  -4 -14    3.90    2.70
   0  -4 -14    0.20    2.40
   0   4  14    2.60    2.20
   0   4  14    2.30    1.70
   0   4  14    2.00    2.20
  -1  -4 -14  344.07   22.60
   1   4  14  335.87   23.30
   1   4  14  311.97   22.90
   1   4  14  367.76   21.60
  -2  -4 -14  240.08   15.90
   2   4  14  219.98   16.80
   2   4  14  212.68   16.60
   3   4  14  149.09   12.30
   3   4  14  133.19   18.50
   5  -5 -14  189.88   15.90
   5  -5 -14  168.98   14.40
  -5   5  14  167.08   13.80
   4  -5 -14   11.80    3.70
   4  -5 -14   -0.40    2.50
  -4   5  14    4.70    2.40
  -4   5  14    5.60    2.10
   3  -5 -14   46.60    6.80
   3  -5 -14   32.50    6.00
  -3   5  14   46.70    6.40
  -3   5  14   38.80    8.00
  -3   5  14   33.00    5.80
   2  -5 -14 1035.20   64.19
   2  -5 -14 1102.59   64.79
  -2   5  14 1061.69   63.39
  -2   5  14 1047.20   64.39
   1  -5 -14  142.69   12.30
   1  -5 -14  131.89   11.60
  -1   5  14  134.99   10.90
  -1   5  14  140.99   11.90
  -1   5  14  136.79   11.20
   0  -5 -14    6.60    3.00
   0  -5 -14    5.30    3.10
   0   5  14    6.50    3.30
   0   5  14    4.30    2.30
   0   5  14    6.80    3.00
  -1  -5 -14  245.78   16.00
   1   5  14  188.88   16.10
   1   5  14  229.98   17.20
   2   5  14  285.47   21.00
   2   5  14  297.87   21.40
   4  -6 -14    8.90    3.70
   4  -6 -14    4.70    3.00
  -4   6  14    8.60    3.80
  -4   6  14    5.90    2.90
  -4   6  14    5.30    2.90
   3  -6 -14  112.29   10.70
  -3   6  14   89.99   13.70
  -3   6  14   98.29    9.10
  -3   6  14  117.89   10.40
   2  -6 -14    4.70    3.30
  -2   6  14    2.10    2.90
  -2   6  14    2.40    2.30
  -2   6  14    1.00    2.50
   1  -6 -14    6.00    3.40
   1  -6 -14    4.20    3.90
  -1   6  14    2.30    2.20
  -1   6  14    7.80    2.90
  -1   6  14    1.70    3.30
   0   6  14   12.20    4.10
   0   6  14   11.20    4.00
  -2  -8  15    8.00    3.80
   1   8 -15  287.07   20.90
   1   8 -15  277.87   20.20
  -1  -8  15  264.27   20.00
   0   8 -15  217.78   17.00
   0   8 -15  236.28   18.10
   0  -8  15  248.88   20.40
  -1   8 -15   20.30    4.80
  -1   8 -15   14.90    3.80
   1  -8  15   25.60    4.40
   1  -8  15   20.30    4.90
  -2   8 -15  257.47   18.20
   2  -8  15  223.18   18.40
   3   7 -15   26.90    6.00
   3   7 -15   45.40    6.50
  -3  -7  15   35.90    5.70
   2   7 -15  304.17   19.80
   2   7 -15  246.88   19.40
  -2  -7  15  241.38   18.70
   1   7 -15  483.85   30.30
   1   7 -15  462.95   30.20
  -1  -7  15  417.76   29.60
   0   7 -15  120.99   10.90
   0   7 -15  109.19    9.90
   0  -7  15  113.09   10.30
   0  -7  15  126.39    9.40
  -1   7 -15   12.50    3.40
  -1   7 -15   12.00    3.20
   1  -7  15   10.00    2.80
   1  -7  15    5.90    3.00
  -2   7 -15   12.50    3.30
  -2   7 -15   15.10    4.40
   2  -7  15   13.20    3.50
   3  -7  15  302.67   21.10
   3  -7  15  307.27   21.60
   4   6 -15    9.40    3.60
   4   6 -15    9.90    3.90
  -4  -6  15    5.90    2.90
   3   6 -15  187.08   14.20
  -3  -6  15  149.49   12.90
   2   6 -15    2.50    2.40
   2   6 -15   -1.50    2.70
  -2  -6  15    4.40    2.90
  -1  -6  15  433.36   25.60
  -1  -6  15  397.36   27.20
   0   6 -15    4.20    2.70
   0   6 -15    4.90    2.80
   0  -6  15    0.20    1.60
   0  -6  15    0.90    1.90
  -1   6 -15   69.39    7.30
   1  -6  15   78.59    7.20
   1  -6  15   72.99    7.40
  -2   6 -15  657.03   40.20
  -2   6 -15  732.83   40.50
   2  -6  15  586.94   40.60
   3  -6  15    0.80    2.30
   3  -6  15    1.60    2.80
   4  -6  15   22.50    4.80
   4  -6  15   27.30    5.20
   5   5 -15    6.20    4.10
   5   5 -15    3.60    3.00
  -5  -5  15    0.10    2.20
   4   5 -15  195.68   15.20
   4   5 -15  166.88   14.30
  -4  -5  15  177.38   13.50
   3   5 -15   87.29    8.80
   3   5 -15   99.19   10.00
  -3  -5  15  105.49    9.00
   2   5 -15   57.09    6.50
   2   5 -15   64.79    8.60
  -2  -5  15   65.29    5.10
  -2  -5  15   53.69    7.00
   1   5 -15    3.90    2.70
   1   5 -15    3.30    2.20
  -1  -5  15    6.60    2.10
  -1  -5  15    6.20    1.90
   0   5 -15  279.77   19.90
   0   5 -15  263.57   18.40
   0  -5  15  316.47   19.40
   0  -5  15  247.88   17.70
  -1   5 -15  391.26   25.50
  -1   5 -15  345.97   24.70
   1  -5  15  414.06   24.70
   1  -5  15  336.77   23.60
  -2   5 -15  364.96   20.90
   2  -5  15  304.67   21.70
   2  -5  15  304.97   21.70
   3  -5  15   -1.30    2.20
   3  -5  15    0.40    1.70
   4  -5  15   12.50    3.30
   4  -5  15    7.40    3.70
   6   4 -15    2.70    3.80
   6   4 -15    0.40    2.90
  -6  -4  15    1.30    2.30
   5   4 -15    8.90    4.10
   5   4 -15    6.00    3.10
  -5  -4  15    4.50    2.50
   4   4 -15  845.02   50.29
   4   4 -15  786.02   53.39
  -4  -4  15  812.02   49.50
   3   4 -15   15.30    3.50
   3   4 -15   18.10    4.40
  -3  -4  15   16.90    2.50
  -3  -4  15    9.60    4.20
   2   4 -15   -1.10    2.40
   2   4 -15    0.90    1.70
  -2  -4  15   -0.30    1.70
  -2  -4  15    1.00    1.30
   1   4 -15 1173.58   66.59
   1   4 -15 1067.19   67.99
  -1  -4  15 1161.48   67.09
  -1  -4  15 1107.89   65.79
   0   4 -15  243.98   18.30
   0   4 -15  227.38   16.40
   0  -4  15  266.57   16.80
   0  -4  15  256.87   17.30
  -1   4 -15  236.88   18.10
  -1   4 -15  227.18   14.80
   1  -4  15  195.38   15.30
   1  -4  15  250.87   16.30
  -2   4 -15  726.53   38.60
   2  -4  15  604.54   40.40
   2  -4  15  614.64   40.20
   3  -4  15  155.18   12.30
   3  -4  15  142.09   11.50
   4  -4  15  469.75   32.90
   4  -4  15  542.15   32.50
   5  -4  15  368.56   27.10
   5  -4  15  405.76   25.80
   6   3 -15  102.69    9.90
   6   3 -15  127.29   11.80
  -6  -3  15   99.19    8.70
   5   3 -15  773.22   49.40
   5   3 -15  841.82   50.89
  -5  -3  15  807.92   48.50
   4   3 -15  859.11   52.79
  -4  -3  15  884.31   52.29
   3   3 -15  199.98   14.70
   3   3 -15  216.38   16.60
  -3  -3  15  211.38   14.80
   2   3 -15  162.08   13.10
   2   3 -15  132.39   10.80
  -2  -3  15  160.08   11.50
   1   3 -15  630.24   37.90
   1   3 -15  585.74   38.50
  -1  -3  15  592.44   37.10
  -1  -3  15  604.94   36.80
   0   3 -15 1353.76   80.69
   0  -3  15 1294.67   78.49
   0  -3  15 1396.96   79.29
  -1   3 -15  436.36   25.70
  -1   3 -15  457.65   28.80
   1  -3  15  426.16   27.30
   1  -3  15  394.96   26.20
  -2   3 -15  150.08   13.00
   2  -3  15  122.79   10.80
   2  -3  15  132.19   10.90
   2  -3  15  152.28   10.00
   3  -3  15  161.88   13.10
   3  -3  15  169.68   12.60
   4  -3  15  217.08   15.00
   4  -3  15  184.08   15.40
   5  -3  15  252.57   18.00
   6   2 -15   -1.60    2.20
   6   2 -15   -0.70    3.30
  -6  -2  15   -1.80    1.70
   5   2 -15  203.98   17.10
   5   2 -15  232.98   16.50
  -5  -2  15  223.98   15.30
   4   2 -15  867.11   50.99
  -4  -2  15  818.82   50.29
   3   2 -15  939.41   57.39
   3   2 -15  891.71   58.99
  -3  -2  15 1098.89   58.39
  -3  -2  15  939.21   57.39
   2   2 -15 3537.85  204.38
  -2  -2  15 3247.28  202.28
  -2  -2  15 3840.22  202.88
   1   2 -15   15.30    4.30
   1   2 -15   12.70    2.50
  -1  -2  15   19.80    3.70
  -1  -2  15   17.70    3.20
   0   2 -15  416.86   26.90
   0   2 -15  405.26   24.00
   0  -2  15  391.56   25.30
   0  -2  15  370.36   24.70
  -1   2 -15  364.16   20.20
  -1   2 -15  333.17   23.30
   1  -2  15  310.77   21.80
   1  -2  15  324.17   21.30
  -2   2 -15   90.99    9.10
   2  -2  15   87.59    8.20
   2  -2  15  104.19    7.60
   3  -2  15  516.65   29.20
   3  -2  15  438.46   30.30
   3  -2  15  484.35   31.00
   4  -2  15  905.31   53.09
   4  -2  15  843.92   53.79
   5  -2  15  241.08   17.30
   7   1 -15  342.97   23.90
   6   1 -15   71.49    9.30
   6   1 -15   83.19    7.00
   6   1 -15   72.29    7.70
  -6  -1  15   67.69    6.40
   5   1 -15    9.70    4.00
   5   1 -15   18.80    4.20
   5   1 -15   11.80    3.00
  -5  -1  15   14.90    3.50
  -5  -1  15   17.30    3.10
   4   1 -15   65.59   12.20
   4   1 -15   42.00    5.00
   4   1 -15   44.20    5.10
  -4  -1  15   35.80    5.40
  -4  -1  15   32.80    4.50
   3   1 -15  220.48   14.80
   3   1 -15  200.78   16.50
   3   1 -15  211.78   14.80
  -3  -1  15  200.68   14.70
  -3  -1  15  256.07   15.90
   2   1 -15   10.40    2.50
   2   1 -15    9.90    3.70
  -2  -1  15    6.90    2.30
  -2  -1  15    7.90    2.50
   1   1 -15 2049.89  117.69
   1   1 -15 1820.52  114.59
  -1  -1  15 2084.09  115.99
  -1  -1  15 2074.09  115.99
   0   1 -15   19.20    4.30
   0   1 -15   19.20    2.60
   0  -1  15   18.90    3.30
   0  -1  15   19.90    3.50
  -1   1 -15 1085.29   58.59
  -1   1 -15  981.70   62.09
   1  -1  15 1017.50   60.99
   1  -1  15  996.80   60.29
  -2   1 -15 1164.38   70.89
   2  -1  15 1180.68   69.09
   2  -1  15 1199.28   70.09
   3  -1  15   45.70    6.40
   3  -1  15   53.29    7.10
   4  -1  15   98.19    9.40
   4  -1  15   97.49    8.90
   5  -1  15  304.17   21.20
   7   0 -15  167.88   15.50
   7   0 -15  153.08   13.10
   6   0 -15   26.10    5.90
   6   0 -15   38.10    5.00
  -6   0  15   35.40    4.40
  -6   0  15   26.30    5.00
   5   0 -15    1.60    2.40
   5   0 -15    7.00    2.40
  -5   0  15    0.40    1.60
  -5   0  15    3.00    2.20
   4   0 -15  309.37   19.70
   4   0 -15  296.87   21.40
  -4   0  15  276.57   19.00
  -4   0  15  307.17   20.40
   3   0 -15  596.74   34.90
   3   0 -15  580.54   36.70
  -3   0  15  501.05   34.10
  -3   0  15  584.04   35.30
   2   0 -15 1208.78   67.09
   2   0 -15 1112.89   68.69
  -2   0  15 1109.09   66.69
  -2   0  15 1103.79   67.09
   1   0 -15   35.40    6.00
  -1   0  15   42.30    5.40
  -1   0  15   40.40    5.10
   0   0 -15   91.29    6.70
   0   0 -15  110.99    9.70
   0   0  15   95.79    8.10
   0   0  15   94.09    8.10
  -1   0 -15    9.10    3.20
  -1   0 -15    6.20    1.10
   1   0  15    5.40    2.20
   1   0  15    6.20    2.30
  -2   0 -15  412.76   28.10
   2   0  15  414.66   26.60
   2   0  15  457.45   27.60
   3   0  15   58.39    6.40
   3   0  15   62.09    5.70
   4   0  15    1.60    1.60
   4   0  15    0.20    2.00
   5   0  15  122.19   10.70
   7  -1 -15   13.30    4.70
   7  -1 -15   15.10    3.50
  -7   1  15   19.20    4.50
   6  -1 -15   12.40    4.20
  -6   1  15   17.20    2.90
  -6   1  15    9.10    3.20
   5  -1 -15   76.29    6.90
   5  -1 -15   82.49    8.70
  -5   1  15   67.39    7.40
  -5   1  15   67.79    6.10
   4  -1 -15  825.22   49.40
   4  -1 -15  904.01   51.39
  -4   1  15  742.63   48.30
   3  -1 -15    5.20    2.50
   3  -1 -15    4.50    3.00
  -3   1  15    3.30    1.50
  -3   1  15    5.00    2.40
   2  -1 -15   95.49    9.90
   2  -1 -15  100.59    8.60
  -2   1  15   95.09    8.20
  -2   1  15  108.39    8.80
   1  -1 -15  176.58   12.20
   1  -1 -15  134.49   12.60
  -1   1  15  143.99   11.30
  -1   1  15  156.58   11.80
   0  -1 -15  230.38   17.70
   0   1  15  247.68   16.90
   0   1  15  255.97   17.00
  -1  -1 -15 1794.52   95.59
   1   1  15 1772.62  102.39
   1   1  15 1484.75   97.69
  -2  -1 -15   18.80    4.00
   2   1  15   11.30    3.30
   2   1  15   15.50    3.20
   3   1  15   54.89    5.70
   3   1  15   44.20    6.20
   4   1  15   19.80    3.80
   4   1  15   20.80    4.50
   6  -2 -15   -1.50    2.80
   6  -2 -15    6.80    2.80
  -6   2  15   -3.10    2.30
   5  -2 -15  158.38   12.40
   5  -2 -15  175.48   14.00
  -5   2  15  141.39   12.20
  -5   2  15  164.38   11.20
   4  -2 -15   21.60    4.90
  -4   2  15   18.80    3.30
  -4   2  15   16.80    4.00
   3  -2 -15   58.39    6.40
   3  -2 -15   66.19   12.70
  -3   2  15   52.99    5.40
  -3   2  15   44.40    6.10
   2  -2 -15  230.38   17.30
   2  -2 -15  210.08   16.10
  -2   2  15  215.38   15.30
  -2   2  15  245.08   16.90
   1  -2 -15  923.01   57.19
  -1   2  15  971.30   56.39
  -1   2  15  906.71   55.69
   0  -2 -15  302.07   21.50
   0   2  15  317.47   20.90
   0   2  15  303.07   24.60
  -1  -2 -15  484.75   33.00
   1   2  15  517.55   32.80
   1   2  15  548.35   32.80
  -2  -2 -15  139.89   11.80
   2   2  15  150.78   11.80
   2   2  15  156.48   12.10
   3   2  15   21.40    4.20
   3   2  15   13.70    4.20
   4   2  15  385.66   24.00
   4   2  15  335.97   25.20
   6  -3 -15   34.10    5.80
  -6   3  15   53.89    7.00
   5  -3 -15  532.35   36.70
   5  -3 -15  584.74   36.00
  -5   3  15  514.25   35.70
  -5   3  15  615.54   34.30
   4  -3 -15   77.99    8.90
   4  -3 -15   75.79    8.00
  -4   3  15   87.59    7.30
   3  -3 -15    0.10    2.20
   3  -3 -15    1.10    2.80
  -3   3  15    0.00    2.10
  -3   3  15    1.60    1.50
   2  -3 -15  454.45   29.40
   2  -3 -15  450.15   29.90
  -2   3  15  464.05   29.30
  -2   3  15  420.36   28.00
   1  -3 -15   12.90    3.80
   1  -3 -15   12.90    3.80
  -1   3  15   11.40    3.10
  -1   3  15    9.90    3.30
   0  -3 -15   17.80    4.20
   0   3  15   27.60    4.90
   0   3  15   30.80    5.20
  -1  -3 -15   21.90    4.60
   1   3  15   13.30    3.70
   1   3  15   13.40    3.40
  -2  -3 -15   43.10    5.90
   2   3  15   45.00    6.30
   2   3  15   42.60    6.00
   3   3  15  227.88   18.50
   3   3  15  290.47   18.90
   5  -4 -15   92.49   10.00
   5  -4 -15   86.79    9.20
  -5   4  15   83.49    8.90
  -5   4  15  106.29    8.00
   4  -4 -15  394.86   26.00
   4  -4 -15  406.36   26.80
  -4   4  15  399.16   24.30
  -4   4  15  324.27   25.10
   3  -4 -15  121.59   11.00
   3  -4 -15  116.49   11.30
  -3   4  15  126.19   11.00
  -3   4  15  130.79    9.90
   2  -4 -15  142.79   12.00
  -2   4  15  139.19   11.40
  -2   4  15  117.29   10.20
   1  -4 -15  640.94   39.20
   1  -4 -15  550.84   38.60
  -1   4  15  623.34   38.90
  -1   4  15  630.04   38.20
   0  -4 -15   74.59    7.80
   0  -4 -15   54.99    7.70
   0   4  15   69.79    7.20
   0   4  15   58.19    6.90
  -1  -4 -15   25.80    4.70
   1   4  15   27.40    5.20
   1   4  15   23.30    4.90
  -2  -4 -15  121.89   10.20
   2   4  15  111.49   11.00
   2   4  15  119.69   10.80
   4  -5 -15  114.09   17.00
   4  -5 -15  135.89   12.40
  -4   5  15  122.29   11.30
  -4   5  15  134.09   10.40
   3  -5 -15  132.29   12.30
   3  -5 -15  155.58   13.20
  -3   5  15  141.69   11.10
  -3   5  15  141.69   12.30
   2  -5 -15    5.00    3.80
   2  -5 -15    4.00    3.30
  -2   5  15    7.00    2.90
  -2   5  15    6.80    3.30
  -2   5  15   11.40    3.10
   1  -5 -15    0.50    2.20
   1  -5 -15    2.00    3.00
  -1   5  15    0.60    2.90
  -1   5  15    4.20    2.30
  -1   5  15    2.50    2.40
   0  -5 -15  396.76   25.80
   0  -5 -15  360.66   26.50
   0   5  15  357.86   25.90
   0   5  15  436.96   25.30
  -1  -5 -15   46.90    8.90
   1   5  15   47.70    7.50
   1   5  15   44.60    7.00
  -2   6  15   78.39    8.20
   3   7 -16    0.10    3.30
   3   7 -16   -2.20    2.90
  -3  -7  16    6.00    3.20
   2   7 -16    6.00    3.80
   2   7 -16    9.90    3.50
  -2  -7  16    8.60    3.90
   1   7 -16  218.08   17.00
   1   7 -16  224.48   17.00
  -1  -7  16  221.98   16.80
   0   7 -16  277.07   21.80
   0  -7  16  365.06   21.20
   0  -7  16  309.97   22.10
  -1   7 -16   78.99    8.60
  -1   7 -16   87.89    8.00
   1  -7  16   82.09    8.00
   1  -7  16   76.49    8.40
  -2   7 -16  728.73   40.00
   2  -7  16  605.04   40.00
   2  -7  16  573.14   39.50
   4   6 -16   75.99    9.60
   4   6 -16   93.19    9.50
  -4  -6  16   78.69    8.30
   3   6 -16   87.99    9.20
   3   6 -16   98.59   10.10
  -3  -6  16   78.69    8.50
   2   6 -16  278.97   20.00
   2   6 -16  294.37   21.00
  -2  -6  16  263.07   19.60
   1   6 -16   89.79   10.10
   1   6 -16  117.89   11.10
  -1  -6  16  102.69    9.70
  -1  -6  16  127.89    8.90
   0   6 -16   10.20    3.40
   0   6 -16    6.50    3.00
   0  -6  16    5.30    2.90
   0  -6  16    3.90    2.50
  -1   6 -16  313.77   20.60
   1  -6  16  299.97   20.30
   1  -6  16  292.27   20.90
   2  -6  16  116.09   10.40
   2  -6  16  125.29   10.70
   3  -6  16  331.57   24.40
   3  -6  16  387.16   24.60
   5   5 -16   45.70    7.70
   5   5 -16   38.90   10.00
  -5  -5  16   53.69    6.80
   4   5 -16    0.90    3.10
   4   5 -16   -2.20    2.70
  -4  -5  16    1.90    2.50
   3   5 -16   38.60    6.00
   3   5 -16   49.99    7.50
  -3  -5  16   46.00    6.30
   2   5 -16   17.10    3.90
   2   5 -16   11.60    4.10
  -2  -5  16   11.30    3.00
   1   5 -16  160.58   12.60
   1   5 -16  143.09   13.40
  -1  -5  16  185.28   12.50
  -1  -5  16  167.28   12.90
   0   5 -16   55.89    8.10
   0   5 -16   70.29    6.70
   0  -5  16   72.09    7.10
   0  -5  16   63.49    6.20
  -1   5 -16   73.39    8.10
  -1   5 -16   77.59    7.60
   1  -5  16   57.09    6.20
   1  -5  16   55.49    6.20
  -2   5 -16  178.88   13.20
   2  -5  16  155.68   12.50
   2  -5  16  151.18   12.60
   3  -5  16   34.00    5.40
   3  -5  16   30.80    5.80
   4  -5  16  120.79   10.10
   4  -5  16   93.49   10.50
   5   4 -16   18.90    4.40
   5   4 -16   25.40    5.50
  -5  -4  16   33.60    5.10
   4   4 -16  134.09   12.70
   4   4 -16  136.69   11.30
  -4  -4  16  119.29   10.30
   3   4 -16   62.49    8.60
   3   4 -16   71.09   11.10
  -3  -4  16   73.59    7.50
  -3  -4  16   85.59    6.10
   2   4 -16   -4.80    3.10
   2   4 -16    1.60    2.30
  -2  -4  16    2.20    2.00
  -2  -4  16    0.20    1.40
   1   4 -16    2.90    1.90
  -1  -4  16    7.10    2.70
  -1  -4  16    2.40    1.60
   0   4 -16  694.43   42.20
   0  -4  16  586.34   39.50
   0  -4  16  701.93   40.80
  -1   4 -16  127.19    8.50
  -1   4 -16  102.89   10.30
   1  -4  16   91.79    8.80
   1  -4  16   99.09    9.10
   2  -4  16   71.49    7.30
   2  -4  16   62.49    6.70
   3  -4  16  214.08   15.50
   3  -4  16  204.88   15.90
   4  -4  16   13.70    4.30
   4  -4  16   16.50    3.90
   6   3 -16  497.15   36.10
   6   3 -16  495.85   33.00
  -6  -3  16  452.85   29.90
   5   3 -16   21.60    4.70
   5   3 -16   18.00    5.20
  -5  -3  16   20.10    4.00
   4   3 -16  256.57   18.20
   4   3 -16  242.48   19.30
  -4  -3  16  266.87   19.00
   3   3 -16  154.88   13.40
   3   3 -16  130.39   10.90
  -3  -3  16  153.48   11.80
   2   3 -16  551.44   35.90
   2   3 -16  625.34   39.50
  -2  -3  16  604.24   36.70
   1   3 -16 1976.20  119.69
   1   3 -16 2336.77  122.89
  -1  -3  16 1912.41  120.49
  -1  -3  16 2127.59  120.49
   0   3 -16   14.30    2.80
   0   3 -16    8.50    4.00
   0  -3  16   12.60    2.90
   0  -3  16   16.90    4.40
  -1   3 -16   95.39    9.60
  -1   3 -16   96.09    7.00
   1  -3  16   85.89    7.60
   1  -3  16  110.19    8.80
  -2   3 -16   56.29    8.10
   2  -3  16   56.29    6.30
   2  -3  16   60.09    5.30
   2  -3  16   52.89    6.80
   3  -3  16  357.26   23.90
   3  -3  16  358.66   24.40
   4  -3  16   88.79    8.50
   6   2 -16  411.86   28.10
   6   2 -16  359.66   26.00
  -6  -2  16  404.66   25.10
   5   2 -16   72.29    7.80
   5   2 -16   87.29    9.50
  -5  -2  16   83.99    7.40
   4   2 -16  911.71   58.29
   4   2 -16  980.90   56.69
  -4  -2  16  872.31   55.89
  -4  -2  16 1001.40   57.09
   3   2 -16  177.78   16.20
   3   2 -16  174.68   13.10
  -3  -2  16  191.48   13.50
  -3  -2  16  194.28   14.00
   2   2 -16   18.20    3.40
   2   2 -16   22.80    5.10
  -2  -2  16   20.20    3.60
  -2  -2  16   25.80    4.20
   1   2 -16 1166.98   68.49
   1   2 -16 1205.68   71.49
  -1  -2  16 1107.69   69.29
  -1  -2  16 1237.58   69.79
   0   2 -16  276.57   20.20
   0   2 -16  269.17   17.30
   0  -2  16  261.17   18.60
   0  -2  16  296.27   18.50
  -1   2 -16   88.99    6.00
   1  -2  16   76.49    6.90
   1  -2  16   76.69   11.00
  -2   2 -16 3034.40  170.98
   2  -2  16 3065.69  168.58
   2  -2  16 2738.33  169.48
   3  -2  16  583.34   34.90
   3  -2  16  543.75   32.50
   3  -2  16  497.45   34.00
   4  -2  16   13.90    4.40
   4  -2  16   24.40    4.60
   6   1 -16   16.60    4.20
   6   1 -16   17.00    5.10
  -6  -1  16   18.00    3.30
   5   1 -16  785.12   51.09
   5   1 -16  938.61   50.49
   5   1 -16  810.42   52.79
  -5  -1  16  809.02   50.09
  -5  -1  16  856.81   51.69
   4   1 -16  223.08   15.00
   4   1 -16  210.68   17.20
   4   1 -16  212.48   16.40
  -4  -1  16  232.48   16.10
  -4  -1  16  207.98   15.00
   3   1 -16  607.24   38.90
   3   1 -16  648.64   41.90
  -3  -1  16  696.53   43.50
  -3  -1  16  635.04   39.10
   2   1 -16 1267.77   76.49
   2   1 -16 1364.96   73.89
  -2  -1  16 1158.38   74.19
   1   1 -16  111.99   11.00
   1   1 -16  128.09    8.60
  -1  -1  16  103.79    9.30
  -1  -1  16  120.29    9.60
   0   1 -16  244.98   19.30
   0   1 -16  264.77   16.50
   0  -1  16  276.57   18.30
   0  -1  16  277.77   18.00
  -1   1 -16  138.19   12.50
   1  -1  16  160.38   12.00
   1  -1  16  142.79   10.80
  -2   1 -16  787.02   50.89
   2  -1  16  828.72   49.00
   2  -1  16  848.62   50.19
   3  -1  16  646.84   41.90
   3  -1  16  703.53   40.60
   4  -1  16   97.59    9.50
   4  -1  16  101.59    9.50
   6   0 -16    0.90    2.20
   6   0 -16   -3.20    2.70
  -6   0  16    2.10    2.00
  -6   0  16    1.20    2.40
   5   0 -16  685.73   41.10
   5   0 -16  643.54   38.60
  -5   0  16  595.84   37.70
  -5   0  16  590.24   39.10
   4   0 -16  157.28   11.40
   4   0 -16  149.79   13.20
  -4   0  16  119.29   10.20
  -4   0  16  151.18   11.90
   3   0 -16   18.90    4.90
   3   0 -16   21.30    3.90
  -3   0  16   20.00    3.60
  -3   0  16   32.80    4.70
   2   0 -16  984.10   64.79
  -2   0  16 1112.39   63.59
  -2   0  16 1085.89   63.09
   1   0 -16   10.40    2.10
   1   0 -16    4.60    3.30
  -1   0  16    7.80    2.80
  -1   0  16   10.20    2.70
   0   0 -16    2.20    2.80
   0   0 -16    5.20    1.40
   0   0  16    3.10    2.10
   0   0  16    4.80    2.20
  -1   0 -16 1070.69   66.49
   1   0  16 1151.98   64.99
   1   0  16 1063.29   65.19
  -2   0 -16  289.37   20.80
   2   0  16  291.37   19.30
   2   0  16  299.17   20.20
   3   0  16   97.59    9.30
   3   0  16  112.69    8.70
   4   0  16  196.38   15.00
   6  -1 -16   -2.30    2.70
   6  -1 -16    1.90    2.50
  -6   1  16    1.60    2.00
  -6   1  16   -2.10    1.80
   5  -1 -16  121.09   11.90
  -5   1  16  109.59   10.30
  -5   1  16  126.99    9.20
   4  -1 -16   74.09    9.60
   4  -1 -16   77.69    7.60
  -4   1  16   70.99    7.50
  -4   1  16   69.79    6.70
   3  -1 -16   61.09    8.20
   3  -1 -16   57.19    6.50
  -3   1  16   50.69    5.60
  -3   1  16   63.19    6.70
   2  -1 -16  120.29   10.30
   2  -1 -16  125.49   12.90
  -2   1  16  136.59   10.30
   1  -1 -16  512.55   33.40
  -1   1  16  506.55   32.00
  -1   1  16  502.65   31.70
   0  -1 -16   10.40    3.60
   0   1  16   12.30    3.20
   0   1  16   12.60    3.10
  -1  -1 -16  106.69   10.10
   1   1  16  111.29    9.10
   1   1  16  104.19    9.20
  -2  -1 -16  262.77   22.50
   2   1  16  337.47   21.60
   2   1  16  329.77   21.00
   3   1  16    2.60    2.70
   3   1  16   10.30    3.00
   4   1  16   22.90    5.90
   4   1  16   21.00    5.90
   6  -2 -16    4.60    2.90
   6  -2 -16    1.80    4.00
  -6   2  16    2.50    3.00
   5  -2 -16   58.79    8.40
   5  -2 -16   64.09    6.70
  -5   2  16   46.20    6.90
  -5   2  16   57.09    5.60
   4  -2 -16  150.78   12.00
   4  -2 -16  143.29   13.10
  -4   2  16  129.09   11.60
  -4   2  16  147.19   10.70
   3  -2 -16   84.69    9.70
   3  -2 -16   92.59    9.00
  -3   2  16  109.49    9.30
  -3   2  16   96.79    8.10
   2  -2 -16  208.18   15.00
   2  -2 -16  166.58   16.80
  -2   2  16  201.88   14.70
  -2   2  16  192.78   14.00
   1  -2 -16  467.25   29.90
   1  -2 -16  462.85   30.80
  -1   2  16  439.06   29.60
  -1   2  16  475.35   29.40
   0  -2 -16    4.90    2.80
   0   2  16    0.90    2.10
   0   2  16   -1.40    1.60
  -1  -2 -16   26.70    4.80
   1   2  16   31.20    4.90
   1   2  16   21.80    4.40
   2   2  16  120.89   10.50
   2   2  16  117.19   10.10
   3   2  16   14.40    3.40
   3   2  16    9.90    3.80
   5  -3 -16   44.00    6.60
   5  -3 -16   47.10    7.80
  -5   3  16   49.30    5.00
  -5   3  16   41.60    6.60
   4  -3 -16  127.29   11.70
   4  -3 -16  131.99   12.70
  -4   3  16  145.09   12.00
  -4   3  16  143.79   10.60
   3  -3 -16   15.50    4.40
   3  -3 -16   11.60    3.50
  -3   3  16    9.20    2.80
  -3   3  16   13.20    3.80
   2  -3 -16  102.79    9.60
   2  -3 -16   88.69    9.60
  -2   3  16   87.89    8.60
  -2   3  16   91.89    8.20
   1  -3 -16   41.60    6.30
  -1   3  16   32.10    5.50
  -1   3  16   32.00    5.10
   0  -3 -16    2.30    2.60
   0   3  16   -0.90    2.10
   0   3  16    1.50    2.20
  -1  -3 -16    6.30    3.30
   1   3  16    8.10    3.30
   1   3  16   10.20    3.50
   2   3  16  397.86   26.80
   2   3  16  398.96   26.60
  -5   4  16  241.78   15.10
  -5   4  16  181.88   16.00
   4  -4 -16  186.08   15.70
   4  -4 -16  183.68   15.00
  -4   4  16  172.28   14.50
  -4   4  16  204.08   15.40
   3  -4 -16  527.55   32.90
   3  -4 -16  516.85   33.60
  -3   4  16  479.85   32.30
  -3   4  16  470.15   31.10
   2  -4 -16  525.45   35.00
   2  -4 -16  526.85   35.30
  -2   4  16  566.04   33.90
  -2   4  16  519.35   34.60
   1  -4 -16    2.30    2.80
   1  -4 -16   -0.70    2.80
  -1   4  16    2.00    2.30
  -1   4  16    3.50    2.60
   0  -4 -16    2.70    3.40
   0   4  16   -0.30    2.00
   0   4  16   -3.80    2.00
  -1  -4 -16  208.98   15.70
   1   4  16  216.08   16.20
   1   4  16  194.18   15.70
   3  -5 -16   13.70    4.40
   3  -5 -16   27.80    5.50
  -3   5  16   11.80    3.70
  -3   5  16   19.30    4.00
   2  -5 -16  858.51   53.89
   2  -5 -16  762.52   48.60
  -2   5  16  664.03   50.59
  -2   5  16  811.72   47.60
   1  -5 -16    8.60    4.20
   1  -5 -16    1.50    3.40
  -1   5  16    3.20    3.90
  -1   5  16    5.60    2.80
  -1   5  16    3.40    4.20
   0   5  16  216.18   16.40
   0   5  16  186.58   15.60
   2   7 -17  553.04   34.30
   2   7 -17  541.95   34.20
  -2  -7  17  436.86   32.80
   1   7 -17   -1.80    2.50
   1   7 -17    2.40    3.30
  -1  -7  17    2.90    3.00
   0   7 -17  223.48   17.00
   0  -7  17  229.38   21.40
  -1   7 -17   20.60    4.20
  -1   7 -17   23.40    5.10
   1  -7  17   26.70    4.70
   1  -7  17   19.00    7.00
   3   6 -17   15.20    4.50
   3   6 -17   10.90    4.50
  -3  -6  17    8.80    3.50
   2   6 -17   47.10    6.80
   2   6 -17   41.80    7.00
  -2  -6  17   36.20    6.30
   1   6 -17  793.82   51.39
   1   6 -17  898.31   53.09
  -1  -6  17  837.82   51.79
   0   6 -17  677.53   41.70
   0   6 -17  651.33   43.00
   0  -6  17  679.13   41.00
   0  -6  17  680.53   42.30
  -1   6 -17  276.37   18.50
   1  -6  17  249.28   18.90
   2  -6  17  730.23   45.10
   2  -6  17  714.73   44.90
   3  -6  17   16.90    4.60
   4   5 -17  191.18   16.30
   4   5 -17  214.78   15.80
  -4  -5  17  163.08   14.10
   3   5 -17    7.10    3.00
   3   5 -17    5.50    3.50
  -3  -5  17    4.50    2.70
   2   5 -17  208.38   17.00
   2   5 -17  203.98   15.50
  -2  -5  17  221.28   15.90
   1   5 -17  223.08   16.50
   1   5 -17  225.98   18.10
  -1  -5  17  254.07   15.80
  -1  -5  17  225.68   17.00
   0   5 -17  187.48   14.70
   0   5 -17  164.98   12.50
   0  -5  17  161.68   12.40
   0  -5  17  170.78   13.40
  -1   5 -17   39.20    6.90
  -1   5 -17   38.20    5.00
   1  -5  17   28.10    4.90
   1  -5  17   36.70    5.50
   2  -5  17  350.96   23.50
   2  -5  17  336.77   23.30
   3  -5  17  101.89    9.40
   3  -5  17   87.99    9.30
   5   4 -17   12.10    4.60
   5   4 -17   10.10    3.50
   4   4 -17   66.49    7.50
   4   4 -17   71.49    9.60
  -4  -4  17   60.79    6.80
   3   4 -17   68.59    7.00
   3   4 -17   65.99    8.90
  -3  -4  17   63.09    6.80
   2   4 -17   21.40    3.90
   2   4 -17   19.10    4.50
  -2  -4  17   15.80    3.00
  -2  -4  17   21.00    4.10
   1   4 -17  123.79   11.50
   1   4 -17  118.89    9.50
  -1  -4  17  114.79    9.20
  -1  -4  17  129.09   10.40
   0   4 -17   26.50    5.60
   0   4 -17   26.60    4.00
   0  -4  17   27.70    5.00
   0  -4  17   28.60    4.50
  -1   4 -17  262.87   19.10
   1  -4  17  251.27   17.80
   1  -4  17  238.58   17.40
   2  -4  17    2.10    2.20
   2  -4  17    3.40    2.10
   3  -4  17   49.00    7.20
   3  -4  17   50.69    6.60
   4  -4  17   22.00    4.70
   4  -4  17   20.90    5.00
   5   3 -17  219.78   18.10
   5   3 -17  212.38   16.10
  -5  -3  17  209.88   15.30
   4   3 -17  441.36   31.00
   4   3 -17  429.86   29.10
  -4  -3  17  478.75   29.10
   3   3 -17  416.66   29.20
   3   3 -17  477.75   31.70
  -3  -3  17  503.05   29.90
   2   3 -17   12.30    4.70
   2   3 -17    4.30    2.20
  -2  -3  17    5.10    2.70
   1   3 -17   51.59    5.40
   1   3 -17   52.19    7.50
  -1  -3  17   58.09    6.20
  -1  -3  17   58.89    6.10
   0   3 -17   59.19    5.40
   0   3 -17   58.39    8.30
   0  -3  17   50.99    6.70
   0  -3  17   54.59    5.80
  -1   3 -17    8.10    3.90
  -1   3 -17   11.40    2.40
   1  -3  17    6.00    2.70
   1  -3  17    6.10    2.30
  -2   3 -17  213.78   17.50
   2  -3  17  258.87   17.10
   2  -3  17  209.58   16.30
   3  -3  17  140.69   11.80
   4  -3  17   19.40    6.30
   4  -3  17   27.00    4.90
   6   2 -17  107.79   10.30
   6   2 -17  124.99   19.80
  -6  -2  17  116.19    9.40
   5   2 -17   27.40    6.50
   5   2 -17   28.70    5.10
  -5  -2  17   35.70    4.90
   4   2 -17    0.10    3.60
   4   2 -17    2.10    2.30
  -4  -2  17    2.40    2.70
  -4  -2  17    2.40    2.30
   3   2 -17  392.36   27.20
   3   2 -17  443.76   29.90
  -3  -2  17  443.66   28.10
  -3  -2  17  456.25   28.20
   2   2 -17  963.10   61.89
   2   2 -17 1077.29   65.09
  -2  -2  17 1148.39   63.49
  -2  -2  17 1047.20   64.29
   1   2 -17    6.00    2.00
   1   2 -17    9.20    3.70
  -1  -2  17    5.80    2.20
  -1  -2  17    4.30    2.20
   0   2 -17  845.12   56.99
   0   2 -17 1007.00   54.09
   0  -2  17  902.91   55.69
   0  -2  17  921.81   55.19
  -1   2 -17  445.26   31.70
   1  -2  17  495.45   30.70
   1  -2  17  486.15   29.80
  -2   2 -17   31.00    5.90
   2  -2  17   32.40    4.30
   2  -2  17   23.00    4.60
   3  -2  17  128.79   11.80
   3  -2  17  153.88   12.10
   4  -2  17  200.18   14.70
   4  -2  17  166.78   15.90
   6   1 -17   18.60    5.40
  -6  -1  17   27.70    4.30
   5   1 -17  161.18   11.80
   5   1 -17  169.38   14.70
   5   1 -17  165.08   12.80
  -5  -1  17  149.99   11.80
  -5  -1  17  162.88   13.30
   4   1 -17 1505.45   84.79
   4   1 -17 1440.66   87.09
  -4  -1  17 1353.56   84.19
  -4  -1  17 1464.95   85.39
   3   1 -17    6.30    3.50
   3   1 -17    1.80    1.70
  -3  -1  17    1.50    1.90
  -3  -1  17    3.50    2.40
   2   1 -17  211.98   16.50
   2   1 -17  189.58   13.60
  -2  -1  17  213.88   16.10
  -2  -1  17  190.28   14.80
   1   1 -17  304.77   20.20
   1   1 -17  350.76   23.70
  -1  -1  17  337.97   21.60
  -1  -1  17  316.57   21.60
   0   1 -17  449.86   26.20
   0   1 -17  434.06   29.60
   0  -1  17  424.66   28.10
   0  -1  17  433.26   27.70
  -1   1 -17  748.93   46.70
   1  -1  17  746.53   44.60
   1  -1  17  715.13   45.00
  -2   1 -17  748.43   50.39
   2  -1  17  804.82   49.70
   2  -1  17  875.01   48.80
   3  -1  17   38.20    4.70
   3  -1  17   30.00    5.60
   4  -1  17   43.10    6.30
   4  -1  17   22.70    5.10
   6   0 -17   49.00    9.00
   6   0 -17   44.10    6.80
   6   0 -17   34.40    6.60
  -6   0  17   59.49    5.60
  -6   0  17   45.10   10.70
   5   0 -17    8.90    3.30
   5   0 -17   10.30    4.60
  -5   0  17   11.40    2.80
  -5   0  17   10.60    3.60
   4   0 -17 1124.09   67.29
   4   0 -17 1130.79   69.79
  -4   0  17 1214.88   68.39
  -4   0  17 1074.89   66.79
   3   0 -17  451.25   29.20
   3   0 -17  462.25   31.60
  -3   0  17  470.15   29.90
  -3   0  17  462.45   29.20
   2   0 -17  402.26   25.50
   2   0 -17  420.86   28.70
  -2   0  17  408.46   27.80
  -2   0  17  408.96   26.70
   1   0 -17 1077.39   68.19
   1   0 -17 1151.98   71.59
  -1   0  17 1217.78   70.69
  -1   0  17 1276.77   69.99
   0   0 -17  437.26   30.40
   0   0 -17  479.65   27.20
   0   0  17  437.86   29.20
   0   0  17  454.25   29.10
  -1   0 -17  420.26   29.30
   1   0  17  426.16   27.60
   1   0  17  450.85   28.30
  -2   0 -17  410.16   29.00
   2   0  17  470.55   27.90
   2   0  17  420.66   28.30
   3   0  17    0.00    1.80
   3   0  17   -0.10    2.20
   6  -1 -17   -2.50    3.50
   6  -1 -17    6.10    3.00
  -6   1  17    4.10    3.10
   5  -1 -17  424.66   27.70
   5  -1 -17  441.06   29.80
  -5   1  17  435.46   28.30
  -5   1  17  399.16   26.40
   4  -1 -17   41.60    5.70
   4  -1 -17   25.60    5.90
  -4   1  17   34.10    4.90
  -4   1  17   31.50    5.60
   3  -1 -17  102.79   10.80
   3  -1 -17  111.49    9.40
  -3   1  17   83.49    8.10
  -3   1  17  108.39    9.40
   2  -1 -17  233.28   19.20
   2  -1 -17  258.67   17.70
  -2   1  17  262.97   17.40
  -2   1  17  237.58   17.70
   1  -1 -17  485.05   30.70
  -1   1  17  426.16   28.50
  -1   1  17  434.66   28.70
   0  -1 -17  616.74   41.10
   0   1  17  709.23   40.30
   0   1  17  608.54   39.80
  -1  -1 -17  784.12   51.29
   1   1  17  854.71   50.49
   1   1  17  842.62   52.19
  -2  -1 -17   11.00    3.60
   2   1  17   10.90    3.50
   2   1  17   11.20    4.90
   3   1  17  283.07   18.60
   3   1  17  234.48   18.40
   5  -2 -17  149.79   14.30
   5  -2 -17  160.48   13.20
  -5   2  17  157.68   13.20
  -5   2  17  166.08   11.70
   4  -2 -17    2.10    2.60
   4  -2 -17    6.10    3.30
  -4   2  17   -1.60    2.10
  -4   2  17   -2.00    1.80
   3  -2 -17    4.50    3.00
   3  -2 -17   14.60    4.30
  -3   2  17    6.90    2.60
  -3   2  17    8.50    2.90
   2  -2 -17   74.19    8.00
   2  -2 -17   95.99    9.90
  -2   2  17   69.29    7.30
  -2   2  17   91.29    8.30
   1  -2 -17   38.30    6.60
  -1   2  17   42.10    6.00
  -1   2  17   44.60    6.20
   0  -2 -17    1.50    2.80
   0   2  17    0.00    2.10
   0   2  17    0.00    1.60
  -1  -2 -17   88.69    9.40
   1   2  17  111.39    9.40
   1   2  17   93.19    8.90
  -2  -2 -17   25.30    4.80
   2   2  17   28.60    5.00
   2   2  17   22.80    4.60
   5  -3 -17  106.39   14.50
   5  -3 -17   92.99   10.60
  -5   3  17  130.89    9.40
  -5   3  17  122.09   10.80
   4  -3 -17   48.30    8.40
   4  -3 -17   71.59    8.80
  -4   3  17   76.19    6.60
  -4   3  17   65.49    7.60
   3  -3 -17   50.29    7.30
   3  -3 -17   49.10    7.90
  -3   3  17   44.60    6.70
  -3   3  17   50.79    6.20
   2  -3 -17  382.06   26.70
   2  -3 -17  400.86   26.10
  -2   3  17  358.06   25.30
  -2   3  17  372.06   24.60
   1  -3 -17   77.89    9.50
   1  -3 -17   68.39    8.00
  -1   3  17   67.49    7.80
  -1   3  17   67.09    7.00
   0  -3 -17   10.50    4.10
   0   3  17   15.20    3.90
   0   3  17   12.20    3.80
  -1  -3 -17   47.10    6.90
   1   3  17   35.50    6.00
   1   3  17   54.99    7.30
  -2  -3 -17   16.30    4.10
   2   3  17   10.80    3.60
   2   3  17   15.00    4.00
   4  -4 -17  186.28   16.50
   4  -4 -17  215.28   16.20
  -4   4  17  199.78   14.20
  -4   4  17  176.28   15.20
   3  -4 -17   86.09   11.70
   3  -4 -17   63.69    9.30
  -3   4  17   87.89    7.80
   2  -4 -17    1.10    3.10
   2  -4 -17    2.90    4.00
  -2   4  17    2.40    2.50
  -2   4  17    1.10    2.10
   1  -4 -17  364.36   26.10
   1  -4 -17  385.26   27.80
  -1   4  17  378.36   25.30
  -1   4  17  383.66   26.00
   0  -4 -17   18.80    4.50
   0   4  17   12.30    4.20
   0   4  17   16.20    4.70
   2   6 -18    1.70    3.50
   2   6 -18    2.70    3.00
   1   6 -18   65.39    9.50
   1   6 -18   60.09    8.00
  -1  -6  18   77.59    8.50
   0   6 -18  879.31   53.29
   0  -6  18  918.01   52.89
   0  -6  18  828.02   53.79
   1  -6  18  152.68   12.40
   2  -6  18   82.39    9.10
   4   5 -18  262.87   20.20
   4   5 -18  236.28   18.60
  -4  -5  18  250.17   18.20
   3   5 -18   56.89    8.70
   3   5 -18   64.69    7.40
  -3  -5  18   62.39    7.20
   2   5 -18   73.19    9.90
   2   5 -18   69.19    7.70
  -2  -5  18   71.49    7.80
   1   5 -18   -0.50    2.80
   1   5 -18    0.50    2.20
  -1  -5  18   -0.70    2.20
  -1  -5  18   -4.10    2.30
   0   5 -18  209.98   14.20
   0   5 -18  203.98   16.20
   0  -5  18  171.18   14.40
   0  -5  18  178.08   13.80
  -1   5 -18  129.99   12.60
   1  -5  18  140.99   11.50
   1  -5  18  131.19   11.00
   2  -5  18  125.29   11.40
   2  -5  18  134.09   11.30
   4   4 -18  304.77   21.20
   4   4 -18  244.78   18.80
  -4  -4  18  244.68   18.40
   3   4 -18   33.70    5.40
   3   4 -18   28.10    6.50
  -3  -4  18   35.70    5.50
   2   4 -18    5.10    2.70
   2   4 -18   -0.60    3.00
  -2  -4  18    6.50    2.50
  -2  -4  18    2.60    2.00
   1   4 -18  747.93   47.10
   1   4 -18  746.43   44.40
  -1  -4  18  745.53   45.40
  -1  -4  18  692.73   43.90
   0   4 -18   72.19    6.60
   0   4 -18   60.89    8.70
   0  -4  18   66.89    6.80
   0  -4  18   63.49    8.00
  -1   4 -18   12.40    4.10
   1  -4  18   13.10    3.40
   1  -4  18    4.50    2.70
   2  -4  18   16.70    4.10
   2  -4  18   10.30    3.70
   3  -4  18   79.19    8.10
   3  -4  18   79.19    9.00
   5   3 -18   19.30    4.70
   5   3 -18   31.20    6.60
  -5  -3  18   26.00    4.70
   4   3 -18   45.50    8.10
   4   3 -18   34.20    5.50
  -4  -3  18   43.60    5.90
   3   3 -18   71.79    7.30
   3   3 -18   80.99   10.50
  -3  -3  18   82.59    7.90
   2   3 -18   55.19    5.70
   2   3 -18   51.79    8.20
  -2  -3  18   48.30    6.60
   1   3 -18  313.77   23.20
   1   3 -18  336.97   20.70
  -1  -3  18  290.07   21.30
  -1  -3  18  322.17   21.40
   0   3 -18   44.90    7.60
   0   3 -18   41.70    4.80
   0  -3  18   36.10    5.50
   0  -3  18   40.10    5.50
  -1   3 -18   14.60    4.80
   1  -3  18    9.30    3.00
   1  -3  18   12.00    3.60
   1  -3  18   16.80    3.40
  -2   3 -18  158.58   14.90
   2  -3  18  190.08   14.50
   2  -3  18  200.88   14.50
   3  -3  18   98.39    9.50
   5   2 -18   20.20    5.90
   5   2 -18   30.00    5.20
  -5  -2  18   26.70    4.50
   4   2 -18  546.45   35.40
   4   2 -18  580.74   38.20
  -4  -2  18  558.74   36.10
  -4  -2  18  578.54   35.40
   3   2 -18    4.30    2.00
   3   2 -18   -0.10    3.70
  -3  -2  18    7.30    2.80
  -3  -2  18    6.40    2.90
   2   2 -18    5.80    3.60
   2   2 -18    2.00    1.90
  -2  -2  18    6.80    2.50
  -2  -2  18    1.20    2.00
   1   2 -18  447.46   28.20
   1   2 -18  462.15   31.40
  -1  -2  18  461.65   29.40
  -1  -2  18  476.35   29.80
   0   2 -18  128.29    8.30
   0   2 -18  105.19   11.30
   0  -2  18  107.09    9.70
   0  -2  18   94.29    9.00
  -1   2 -18   87.09   10.00
   1  -2  18  101.19    8.60
   1  -2  18  112.79    9.50
  -2   2 -18  883.71   60.29
   2  -2  18  981.50   59.49
   2  -2  18 1068.49   58.39
   3  -2  18    0.90    2.70
   3  -2  18    1.70    2.70
   5   1 -18   92.69    8.90
   5   1 -18   95.99    8.30
   5   1 -18   74.49   10.80
  -5  -1  18   93.89    8.30
  -5  -1  18  103.29    9.70
   4   1 -18  199.98   15.30
   4   1 -18  220.28   18.20
  -4  -1  18  208.18   15.30
  -4  -1  18  229.18   16.30
   3   1 -18  159.28   12.00
   3   1 -18  185.28   15.20
  -3  -1  18  172.28   13.00
  -3  -1  18  140.19   11.90
   2   1 -18  124.59   12.80
   2   1 -18  131.29   10.20
  -2  -1  18  151.98   11.60
  -2  -1  18  150.38   11.40
   1   1 -18  190.98   16.70
   1   1 -18  219.08   13.90
  -1  -1  18  189.88   14.90
  -1  -1  18  222.58   15.30
   0   1 -18  300.27   21.80
   0  -1  18  268.47   19.80
   0  -1  18  303.17   19.80
  -1   1 -18   88.99   10.30
   1  -1  18   94.19    8.70
   1  -1  18  100.59    8.40
  -2   1 -18    3.80    3.30
   2  -1  18    2.10    1.90
   2  -1  18   -0.50    2.20
   3  -1  18  364.26   24.70
   5   0 -18  423.26   31.60
   5   0 -18  390.66   27.40
   5   0 -18  479.15   27.70
  -5   0  18  406.96   26.70
  -5   0  18  404.66   28.00
   4   0 -18  278.57   18.90
   4   0 -18  245.88   20.70
  -4   0  18  256.07   19.20
  -4   0  18  293.97   18.80
   3   0 -18   99.39   11.30
   3   0 -18  100.59    8.70
  -3   0  18  117.99    9.80
  -3   0  18  109.59    9.20
   2   0 -18  514.45   30.70
   2   0 -18  429.96   33.20
  -2   0  18  499.75   32.00
  -2   0  18  541.85   32.00
   1   0 -18  222.88   18.90
   1   0 -18  278.87   16.30
  -1   0  18  244.38   17.60
  -1   0  18  233.48   17.30
   0   0 -18  339.37   25.70
   0   0  18  380.46   24.80
   0   0  18  382.66   24.50
  -1   0 -18  536.95   35.60
   1   0  18  556.44   35.60
   1   0  18  518.75   34.20
  -2   0 -18   12.10    3.90
   2   0  18   18.80    4.40
   2   0  18    6.60    3.00
   3   0  18   63.99   10.50
   3   0  18   66.39    6.60
   5  -1 -18   61.79   13.40
   5  -1 -18   59.49    7.50
  -5   1  18   63.49    6.40
   4  -1 -18  259.57   18.40
   4  -1 -18  243.58   20.30
  -4   1  18  254.87   17.50
  -4   1  18  258.17   18.60
   3  -1 -18    0.30    2.30
   3  -1 -18    1.50    3.90
  -3   1  18    0.40    2.10
  -3   1  18    6.60    3.00
   2  -1 -18  303.77   23.40
  -2   1  18  338.97   21.50
  -2   1  18  305.87   21.80
   1  -1 -18  864.51   57.29
  -1   1  18  944.71   55.79
  -1   1  18  948.41   56.09
   0  -1 -18  100.49   10.50
   0   1  18  114.39    9.60
   0   1  18  107.19    9.50
  -1  -1 -18   70.39    8.90
   1   1  18   61.99    6.60
   1   1  18   52.99    7.10
  -2  -1 -18  222.98   17.10
   2   1  18  226.28   15.80
   2   1  18  207.58   16.30
   5  -2 -18  213.98   18.80
   5  -2 -18  229.68   17.20
  -5   2  18  227.28   15.70
  -5   2  18  224.18   17.00
   4  -2 -18    3.30    3.80
   4  -2 -18    5.90    3.30
  -4   2  18    2.80    2.80
  -4   2  18    5.90    2.60
   3  -2 -18   61.89    7.90
   3  -2 -18   50.79    8.10
  -3   2  18   58.09    7.40
  -3   2  18   55.49    5.90
   2  -2 -18  104.99   11.00
   2  -2 -18  100.79    9.50
  -2   2  18   95.69    8.60
  -2   2  18   74.09    8.30
   1  -2 -18  208.88   16.20
  -1   2  18  173.68   13.90
  -1   2  18  187.58   14.50
   0  -2 -18   72.79    9.20
   0   2  18   67.79    7.50
   0   2  18   76.79    7.90
  -1  -2 -18    2.80    3.40
   1   2  18    9.60    3.10
   1   2  18    1.70    2.40
  -2  -2 -18  659.83   42.40
   2   2  18  717.63   42.40
   2   2  18  644.84   42.30
   4  -3 -18  147.59   14.30
  -4   3  18  150.88   11.40
  -4   3  18  147.29   12.90
   3  -3 -18    9.90    4.70
   3  -3 -18    7.10    3.90
  -3   3  18   14.90    3.80
  -3   3  18    9.40    5.50
   2  -3 -18  530.95   33.90
   2  -3 -18  542.75   35.10
  -2   3  18  466.45   33.00
  -2   3  18  518.65   32.70
   1  -3 -18    3.70    3.80
  -1   3  18    1.40    2.40
  -1   3  18    5.10    3.00
   0  -3 -18   25.20    5.20
   0   3  18   28.00    5.10
   0   3  18   29.50    5.50
  -1  -3 -18   -2.60    3.20
   1   3  18    0.90    2.40
   1   3  18   10.50    3.60
   1   6 -19  205.48   15.50
   1   6 -19  190.88   17.70
  -1  -6  19  199.08   15.70
   0   6 -19  341.37   23.20
   3   5 -19   36.50    6.10
   3   5 -19   36.70    7.30
  -3  -5  19   43.00    7.80
   2   5 -19   25.70    6.10
   2   5 -19   33.80    5.50
  -2  -5  19   36.60    6.70
   1   5 -19  490.25   31.40
   1   5 -19  439.96   33.20
  -1  -5  19  476.85   32.10
  -1  -5  19  538.65   31.00
   0   5 -19  164.48   14.70
   0  -5  19  168.88   13.40
   0  -5  19  150.48   13.20
   1  -5  19    3.50    2.60
   4   4 -19    0.60    2.60
   4   4 -19   -4.00    4.30
  -4  -4  19    5.30    3.20
   3   4 -19  130.29   12.70
   3   4 -19  129.29   11.10
  -3  -4  19  118.89   11.00
   2   4 -19  290.37   20.80
   2   4 -19  312.77   23.20
  -2  -4  19  316.67   21.50
   1   4 -19  114.29   11.50
   1   4 -19   95.09    8.40
  -1  -4  19   93.69    9.00
  -1  -4  19   86.19    8.20
   0   4 -19   76.69   10.30
   0  -4  19   72.89    7.60
   0  -4  19   87.79    8.40
  -1   4 -19   17.00    4.80
   1  -4  19   23.70    4.70
   1  -4  19   30.50    5.40
   2  -4  19   48.40    7.10
   4   3 -19    4.20    2.90
   4   3 -19    3.80    4.20
  -4  -3  19   -0.80    2.60
   3   3 -19   55.49    9.00
   3   3 -19   61.29    6.70
  -3  -3  19   54.59    7.30
   2   3 -19   67.79    6.70
   2   3 -19   67.29    9.70
  -2  -3  19   69.69    7.50
   1   3 -19  158.58   11.30
   1   3 -19  150.78   14.00
  -1  -3  19  139.09   12.20
  -1  -3  19  151.98   12.00
   0   3 -19   17.60    5.50
   0  -3  19   17.30    3.60
   0  -3  19   17.20    4.10
  -1   3 -19  113.49   11.10
   1  -3  19  111.79    9.00
   1  -3  19   96.49    9.60
  -2   3 -19   85.29   11.70
   2  -3  19   74.49    8.40
   2  -3  19   93.39    9.00
   4   2 -19    4.60    4.10
   4   2 -19   -1.00    2.00
  -4  -2  19    1.80    2.70
  -4  -2  19    0.00    2.20
   3   2 -19  168.08   13.20
   3   2 -19  166.78   15.80
  -3  -2  19  196.38   14.10
  -3  -2  19  193.18   14.50
   2   2 -19   71.39   10.10
   2   2 -19   84.39    7.40
  -2  -2  19   76.69    8.00
  -2  -2  19   81.39    7.80
   1   2 -19    1.40    3.10
   1   2 -19    4.50    2.20
  -1  -2  19   -0.70    2.20
  -1  -2  19    1.00    2.20
   0   2 -19  650.63   42.90
   0  -2  19  613.04   40.80
   0  -2  19  699.73   40.60
  -1   2 -19   20.80    5.20
   1  -2  19   14.80    4.00
   1  -2  19   12.10    3.20
  -2   2 -19  166.48   15.80
   2  -2  19  202.08   15.20
   2  -2  19  206.78   14.00
   5   1 -19   56.19    9.20
   5   1 -19   63.39    7.10
  -5  -1  19   54.39    7.80
  -5  -1  19   53.59    6.20
   4   1 -19  417.56   29.60
   4   1 -19  417.16   26.90
  -4  -1  19  363.46   27.10
  -4  -1  19  441.56   27.00
   3   1 -19    9.90    4.90
   3   1 -19   12.90    3.60
  -3  -1  19   19.20    3.90
  -3  -1  19   13.80    4.10
   2   1 -19    0.50    3.20
   2   1 -19    0.90    1.90
  -2  -1  19    3.70    2.60
  -2  -1  19   -0.10    1.80
   1   1 -19  152.58   10.40
   1   1 -19  132.79   13.20
  -1  -1  19  140.89   11.50
  -1  -1  19  139.39   11.70
   0   1 -19   25.10    6.20
   0  -1  19   37.30    5.70
   0  -1  19   32.20    5.50
  -1   1 -19  193.38   17.60
   1  -1  19  234.48   17.10
   1  -1  19  253.57   16.60
  -2   1 -19    3.40    3.10
   2  -1  19    7.40    2.80
   2  -1  19    4.40    3.00
   5   0 -19    0.30    3.00
   5   0 -19    2.90    2.70
   4   0 -19  549.65   37.60
   4   0 -19  503.95   34.00
   4   0 -19  532.75   34.40
  -4   0  19  558.64   35.50
  -4   0  19  587.74   34.50
   3   0 -19   86.99    9.20
   3   0 -19   98.09   11.30
  -3   0  19  102.09    9.10
  -3   0  19  105.59    9.10
   2   0 -19   69.19    9.70
   2   0 -19   70.59    6.70
  -2   0  19   85.99    7.80
  -2   0  19   69.29    7.70
   1   0 -19  954.10   63.09
  -1   0  19 1012.40   61.39
  -1   0  19 1084.59   61.69
   0   0 -19  176.38   15.70
   0   0  19  183.18   14.40
   0   0  19  199.88   14.30
  -1   0 -19  115.29   11.50
   1   0  19  108.69    9.80
   1   0  19   97.29    9.30
  -2   0 -19  194.18   16.80
   2   0  19  220.88   16.60
   2   0  19  227.88   15.70
   4  -1 -19  122.39   10.80
  -4   1  19  115.29    9.60
  -4   1  19   97.39   13.20
   3  -1 -19   38.50    6.10
   3  -1 -19   58.49    9.00
  -3   1  19   36.20    5.50
  -3   1  19   35.20    5.40
   2  -1 -19  246.48   20.90
  -2   1  19  293.07   19.90
  -2   1  19  272.57   19.00
   1  -1 -19  170.88   15.80
  -1   1  19  183.78   14.20
  -1   1  19  185.78   14.40
   0  -1 -19  251.47   20.10
   0   1  19  240.68   18.40
   0   1  19  289.87   18.90
  -1  -1 -19  113.49   11.90
   1   1  19  126.59   10.50
   4  -2 -19   40.50    6.40
   4  -2 -19   31.20    6.70
  -4   2  19   43.80    6.60
  -4   2  19   48.60    6.10
   3  -2 -19   62.99    8.10
   3  -2 -19   52.39    9.00
  -3   2  19   57.89    6.60
   2  -2 -19  224.38   18.90
  -2   2  19  217.18   16.50
  -2   2  19  239.68   17.30
   1  -2 -19   54.19    8.40
  -1   2  19   48.20    6.80
  -1   2  19   39.20    5.90
   0  -2 -19    3.80    3.80
   0   2  19    6.60    3.40
   0   2  19    5.90    5.00
   2  -3 -19    9.10    4.20
   2  -3 -19    3.10    3.90
  -2   3  19    7.90    2.90
  -2   3  19    6.00    3.30
   1   5 -20   94.09   11.70
   1   5 -20   87.59    8.70
  -1  -5  20   73.29    8.60
   3   4 -20  253.17   20.50
  -3  -4  20  241.88   19.40
   2   4 -20   71.09    7.40
   1   4 -20  665.53   43.50
  -1  -4  20  585.04   38.50
   0   4 -20    7.40    5.60
   0  -4  20    3.70    2.70
   0  -4  20    0.00    2.50
  -1   4 -20   23.40    5.70
   1  -4  20   12.20    4.20
   1  -4  20   17.80    4.60
   3   3 -20   32.30    5.30
  -3  -3  20   29.10    5.30
   2   3 -20   28.80    6.60
   2   3 -20   27.00    4.80
  -2  -3  20   17.00    4.00
   1   3 -20  326.77   19.30
   1   3 -20  259.57   21.80
  -1  -3  20  292.27   19.90
  -1  -3  20  250.67   19.90
   0   3 -20   26.40    6.00
   0  -3  20   25.90    5.10
   0  -3  20   27.80    4.90
  -1   3 -20  149.19   15.10
   1  -3  20  162.28   11.90
[truncated: 7,923 more chars]
