# Supplementary material for: Crystal structure and Hirshfeld surface analysis of 6,6′-dimethyl-2,2′-bi­pyridine-1,1′-diium tetra­chlorido­cobaltate(II)
Source: Acta Crystallogr E Crystallogr Commun. 2024 Jun 11;80(Pt 7):709–12. doi: 10.1107/S2056989024005152 (PMC11223711; doi:10.1107/S2056989024005152)
Supplement: Supplementary file 2 [file e-80-00709-Isup2.hkl]

data_I                                                                          
_shelx_title ' Y4_a.res in P-1'                                                 
_shelx_refln_list_code          4                                               
_shelx_F_calc_maximum       66.53                                               
_exptl_crystal_F_000       390.00                                               
_reflns_d_resolution_high  0.7431                                               
                                                                                
loop_                                                                           
 _space_group_symop_operation_xyz                                               
 'x, y, z'                                                                      
 '-x, -y, -z'                                                                   
                                                                                
_cell_length_a     6.6419                                                       
_cell_length_b     7.6512                                                       
_cell_length_c    15.8372                                                       
_cell_angle_alpha  99.458                                                       
_cell_angle_beta   98.020                                                       
_cell_angle_gamma  97.046                                                       
                                                                                
_shelx_F_squared_multiplier     1.000                                           
                                                                                
loop_                                                                           
 _refln_index_h                                                                 
 _refln_index_k                                                                 
 _refln_index_l                                                                 
 _refln_F_squared_calc                                                          
 _refln_F_squared_meas                                                          
 _refln_F_squared_sigma                                                         
 _refln_observed_status                                                         
   1   0   0          2.83          6.28         0.26 o                         
   2   0   0        943.00        846.79        25.75 o                         
   3   0   0       1297.27       1103.86        38.14 o                         
   4   0   0          6.60          8.14         0.57 o                         
   5   0   0         23.97         27.43         1.08 o                         
   6   0   0        668.94        654.85        18.90 o                         
   7   0   0          1.61          2.49         0.37 o                         
   8   0   0         41.28         43.24         2.14 o                         
  -8   1   0         64.14         68.11         3.34 o                         
  -7   1   0        337.63        321.80        11.08 o                         
  -6   1   0        573.72        541.31        20.49 o                         
  -5   1   0        428.51        422.64        12.17 o                         
  -4   1   0       2950.80       2959.17        83.47 o                         
  -3   1   0       1152.92       1213.03        34.33 o                         
  -2   1   0         41.96         31.73         0.90 o                         
  -1   1   0         62.03         68.62         1.52 o                         
   0   1   0        142.34        152.50         4.46 o                         
   2   1   0        898.23        888.52        25.17 o                         
   4   1   0       2148.43       2102.29        53.21 o                         
   5   1   0       1353.50       1371.92        34.89 o                         
   6   1   0        153.72        144.61         4.03 o                         
   7   1   0        131.48        132.15         3.79 o                         
   8   1   0         39.08         46.02         2.00 o                         
  -8   2   0          0.57          0.59         0.65 o                         
  -7   2   0        339.35        352.96        21.88 o                         
  -6   2   0        128.11        123.28         5.73 o                         
  -5   2   0        370.66        378.06        15.35 o                         
  -4   2   0       1201.24       1258.38        35.77 o                         
  -3   2   0         51.35         56.81         2.08 o                         
  -2   2   0        224.02        208.66         4.94 o                         
   1   2   0        329.57        368.56         9.42 o                         
   2   2   0        839.20        832.52        23.64 o                         
   3   2   0         21.69         20.23         0.80 o                         
   4   2   0        631.77        664.50        17.04 o                         
   5   2   0        201.64        184.47         5.01 o                         
   6   2   0         30.42         31.83         1.22 o                         
   7   2   0        157.36        168.76         4.74 o                         
   8   2   0        199.59        199.96         6.43 o                         
  -8   3   0         11.84         11.05         1.50 o                         
  -7   3   0         57.00         53.77         3.53 o                         
  -6   3   0          1.01          0.99         1.05 o                         
  -5   3   0         32.82         36.00         1.42 o                         
  -4   3   0        941.11        883.18        22.49 o                         
  -3   3   0        521.54        551.47        12.87 o                         
  -2   3   0        446.71        450.42        10.55 o                         
  -1   3   0        905.46        952.85        41.23 o                         
   0   3   0          5.99          5.89         0.31 o                         
   1   3   0        105.26        133.22         3.99 o                         
   2   3   0        530.09        496.53        16.48 o                         
   3   3   0       1329.31       1311.59        43.04 o                         
   4   3   0        224.29        221.26         5.89 o                         
   5   3   0         24.89         23.32         0.94 o                         
   6   3   0          0.88          0.63         0.38 o                         
   7   3   0         26.19         26.24         1.14 o                         
  -8   4   0          4.91          5.26         1.31 o                         
  -7   4   0          0.38         -0.39         0.61 o                         
  -6   4   0          1.64          0.95         0.49 o                         
  -5   4   0         24.40         28.30         1.68 o                         
  -4   4   0        688.76        691.89        19.84 o                         
  -3   4   0        345.62        339.28         9.94 o                         
  -2   4   0        248.37        268.76        10.00 o                         
  -1   4   0        227.43        204.71         6.08 o                         
   0   4   0       1186.74       1208.03        46.85 o                         
   1   4   0         21.59         33.45         1.47 o                         
   2   4   0        288.39        316.88        11.57 o                         
   3   4   0        508.59        511.74        21.23 o                         
   4   4   0         18.22         19.81         0.69 o                         
   5   4   0         59.74         66.25         2.40 o                         
   6   4   0        173.91        178.53         5.01 o                         
   7   4   0          2.54          2.63         0.77 o                         
  -8   5   0        158.30        151.28         7.63 o                         
  -7   5   0         17.11         14.38         1.63 o                         
  -6   5   0        843.78        767.49        31.93 o                         
  -5   5   0         52.70         58.08         2.08 o                         
  -4   5   0        411.60        394.26        11.60 o                         
  -3   5   0        207.23        221.24        10.00 o                         
  -2   5   0          1.01          4.67         0.93 o                         
  -1   5   0        241.06        266.62         7.89 o                         
   0   5   0       2301.53       2365.03        66.85 o                         
   1   5   0         30.12         29.33         1.43 o                         
   2   5   0         15.87         18.68         1.40 o                         
   3   5   0        780.52        825.63        33.80 o                         
   4   5   0          0.53          0.17         0.46 o                         
   5   5   0          7.04          5.82         0.66 o                         
   6   5   0        178.83        184.15         7.08 o                         
  -7   6   0          4.98          5.85         1.20 o                         
  -6   6   0        175.27        178.64        10.82 o                         
  -5   6   0        531.68        526.74        13.73 o                         
  -4   6   0       1111.03       1067.65        35.45 o                         
  -3   6   0        116.79        124.36         5.41 o                         
  -2   6   0        322.91        310.10        17.17 o                         
  -1   6   0       2243.49       2421.21        79.33 o                         
   0   6   0        165.91        185.45         5.01 o                         
   1   6   0         18.31         14.72         2.18 o                         
   2   6   0         96.22        104.97         4.08 o                         
   3   6   0        690.74        686.97        23.25 o                         
   4   6   0         78.79         75.83         3.48 o                         
   5   6   0        185.13        176.59         6.80 o                         
   6   6   0         27.37         30.53         2.06 o                         
  -7   7   0        183.70        180.72         9.12 o                         
  -6   7   0          7.54          7.12         0.92 o                         
  -5   7   0          1.92          2.27         0.43 o                         
  -4   7   0        339.56        318.91         9.63 o                         
  -3   7   0         25.45         29.86         1.53 o                         
  -2   7   0        357.89        374.27        11.11 o                         
  -1   7   0       1661.63       1730.34        60.32 o                         
   0   7   0        156.61        181.10         5.60 o                         
   1   7   0          2.67          2.02         0.55 o                         
   2   7   0        370.26        385.10        13.33 o                         
   3   7   0        156.81        136.49         5.52 o                         
   4   7   0          4.22          3.48         0.85 o                         
   5   7   0         93.77         98.79         4.37 o                         
  -6   8   0         86.64         79.24         9.65 o                         
  -5   8   0        101.42         86.71         3.74 o                         
  -4   8   0         11.03         12.29         0.86 o                         
  -3   8   0         18.51         16.10         1.08 o                         
  -2   8   0         60.59         51.52         2.03 o                         
  -1   8   0         80.81         85.17         3.77 o                         
   0   8   0         21.05         16.40         1.46 o                         
   1   8   0          0.67          1.03         0.67 o                         
   2   8   0        413.57        397.99        14.10 o                         
   3   8   0         86.18        102.26         4.49 o                         
   4   8   0        149.41        155.00         8.66 o                         
  -5   9   0        143.76        142.60         9.42 o                         
  -4   9   0          2.44          2.61         0.75 o                         
  -3   9   0         22.38         23.76         1.62 o                         
  -2   9   0        158.33        154.71         5.26 o                         
  -1   9   0         10.42          9.62         1.06 o                         
   0   9   0          0.39          0.12         0.42 o                         
   1   9   0         26.18         31.18         2.44 o                         
   2   9   0          0.41          1.75         0.83 o                         
  -2  10   0         22.43         21.59         1.55 o                         
  -1  10   0         34.98         34.64         1.91 o                         
   0  10   0          6.49          6.21         1.55 o                         
   0 -10   1          0.37         -0.56         0.56 o                         
   1 -10   1         71.83         69.17         2.86 o                         
   2 -10   1         26.83         27.35         1.84 o                         
   3 -10   1         39.03         40.02         4.99 o                         
  -3  -9   1          1.39          0.05         1.10 o                         
  -2  -9   1         89.08         92.79         6.58 o                         
  -1  -9   1         11.71         12.25         1.22 o                         
   0  -9   1         30.81         27.45         1.77 o                         
   1  -9   1         25.13         23.83         1.97 o                         
   2  -9   1          7.61          8.07         0.83 o                         
   3  -9   1          9.81         10.25         0.90 o                         
   4  -9   1        134.94        134.02         4.57 o                         
   5  -9   1          6.54          8.73         1.43 o                         
  -4  -8   1         57.98         60.20         3.17 o                         
  -3  -8   1         71.15         72.71         3.49 o                         
  -2  -8   1        102.39         98.78         4.08 o                         
  -1  -8   1         18.65         19.81         1.96 o                         
   0  -8   1         57.47         57.89         5.18 o                         
   1  -8   1        158.65        160.93         6.18 o                         
   2  -8   1         52.35         52.50         2.08 o                         
   3  -8   1         50.64         52.93         2.13 o                         
   4  -8   1         16.24         12.75         0.98 o                         
   5  -8   1          6.23          9.00         1.22 o                         
   6  -8   1          3.34          2.98         0.89 o                         
  -5  -7   1         90.96         92.95         4.18 o                         
  -4  -7   1         67.87         78.16         3.59 o                         
  -3  -7   1        214.69        224.55        10.75 o                         
  -2  -7   1          1.11          1.71         0.52 o                         
  -1  -7   1        250.90        278.48         9.82 o                         
   0  -7   1        725.49        704.26        27.51 o                         
   1  -7   1          3.22          3.76         0.64 o                         
   2  -7   1        277.76        308.49        10.80 o                         
   3  -7   1        300.37        318.83        18.42 o                         
   4  -7   1          2.34          1.99         0.49 o                         
   5  -7   1        140.33        143.40         6.63 o                         
   6  -7   1         26.94         26.15         1.76 o                         
   7  -7   1          0.74          0.64         0.87 o                         
  -6  -6   1         48.95         44.88         2.51 o                         
  -5  -6   1        316.40        316.69        11.37 o                         
  -4  -6   1         30.20         28.85         2.21 o                         
  -3  -6   1         37.56         37.28         6.45 o                         
  -2  -6   1         76.98         82.86         3.33 o                         
  -1  -6   1        553.71        552.82        25.36 o                         
   0  -6   1        420.98        392.26        10.21 o                         
   1  -6   1       1011.70       1046.48        39.65 o                         
   2  -6   1        354.81        397.35        11.68 o                         
   3  -6   1        673.21        617.81        20.71 o                         
   4  -6   1        279.86        258.30         7.84 o                         
   5  -6   1          3.19          3.58         0.50 o                         
   6  -6   1        170.07        170.43         6.44 o                         
   7  -6   1        330.03        324.43        11.57 o                         
  -7  -5   1          0.34          0.29         0.68 o                         
  -6  -5   1          2.04          3.26         0.80 o                         
  -5  -5   1        734.23        746.55        25.20 o                         
  -4  -5   1        209.37        221.60         7.85 o                         
  -3  -5   1         89.04        100.30         4.91 o                         
  -2  -5   1       1564.54       1531.38        50.39 o                         
  -1  -5   1        702.11        716.15        23.80 o                         
   0  -5   1        277.86        245.29         7.94 o                         
   1  -5   1         77.96         67.68         2.77 o                         
   2  -5   1          8.78          8.38         0.67 o                         
   3  -5   1          2.05          1.90         0.37 o                         
   4  -5   1       2813.13       2652.86        93.93 o                         
   5  -5   1          5.32          6.64         0.49 o                         
   6  -5   1         74.63         74.54         5.08 o                         
   7  -5   1        274.98        277.68        12.25 o                         
   8  -5   1         10.85         13.20         2.41 o                         
  -7  -4   1         10.93          9.90         1.20 o                         
  -6  -4   1        169.20        174.19         4.89 o                         
  -5  -4   1          7.33          9.24         0.60 o                         
  -4  -4   1         42.02         54.25         1.87 o                         
  -3  -4   1         15.48         15.08         0.93 o                         
  -2  -4   1       2928.26       3001.66        84.72 o                         
  -1  -4   1        450.57        408.82        13.70 o                         
   1  -4   1         85.12         89.52         2.82 o                         
   2  -4   1        619.19        658.31        20.11 o                         
   3  -4   1       2088.91       2056.00        58.21 o                         
   4  -4   1         27.03         24.86         1.02 o                         
   5  -4   1        103.91        113.83         3.24 o                         
   6  -4   1         17.71         18.35         1.39 o                         
   7  -4   1        229.39        220.12        11.63 o                         
   8  -4   1         18.90         15.57         1.73 o                         
  -8  -3   1         30.69         28.63         2.23 o                         
  -7  -3   1          4.42          3.35         0.47 o                         
  -6  -3   1        183.84        189.46         5.23 o                         
  -5  -3   1         84.53         83.05         3.14 o                         
  -4  -3   1        356.81        356.47        10.36 o                         
  -3  -3   1        623.21        638.29        20.64 o                         
  -2  -3   1        353.36        394.65        11.32 o                         
  -1  -3   1        306.08        356.16        12.15 o                         
   0  -3   1        282.56        245.52         8.14 o                         
   2  -3   1        576.85        572.30        14.81 o                         
   3  -3   1       3347.08       3193.51        80.67 o                         
   4  -3   1        155.46        178.54         4.32 o                         
   5  -3   1        111.25        116.73         3.71 o                         
   6  -3   1        921.95        890.57        36.42 o                         
   7  -3   1          0.02         -0.28         0.59 o                         
   8  -3   1          1.01          2.17         1.31 o                         
  -8  -2   1          8.82          7.04         0.92 o                         
  -7  -2   1          0.67          1.01         0.44 o                         
  -6  -2   1        292.24        274.14         7.35 o                         
  -5  -2   1         65.94         65.36         1.99 o                         
  -4  -2   1          1.26          2.31         0.40 o                         
  -3  -2   1       1259.25       1213.73        34.43 o                         
  -2  -2   1          2.00          4.37         0.32 o                         
   1  -2   1        590.89        628.27        12.61 o                         
   2  -2   1        297.90        287.09         6.21 o                         
   3  -2   1        315.74        320.53         7.58 o                         
   4  -2   1        814.49        799.84        18.57 o                         
   5  -2   1        219.36        239.41        10.38 o                         
   6  -2   1        385.29        396.53        13.43 o                         
   7  -2   1        173.73        175.87        11.35 o                         
   8  -2   1         52.85         48.37         2.98 o                         
  -8  -1   1         29.97         30.07         1.65 o                         
  -7  -1   1         11.30         11.79         0.72 o                         
  -6  -1   1        947.48        913.43        23.41 o                         
  -5  -1   1       1035.34       1011.22        25.79 o                         
  -4  -1   1          1.72          5.99         0.44 o                         
  -3  -1   1        669.49        644.56        21.17 o                         
  -2  -1   1         20.58         33.39         0.96 o                         
   2  -1   1        351.64        327.97         7.62 o                         
   3  -1   1        833.48        893.11        22.66 o                         
   4  -1   1         10.29         14.62         0.68 o                         
   5  -1   1        114.51        122.02         3.78 o                         
   6  -1   1        134.51        147.95         4.54 o                         
   7  -1   1         43.56         48.40         2.14 o                         
   8  -1   1         40.95         42.84         2.39 o                         
  -8   0   1         21.24         21.73         1.44 o                         
  -7   0   1         43.48         41.76         1.45 o                         
  -6   0   1          0.47          0.65         0.27 o                         
  -5   0   1        402.93        364.13        10.50 o                         
  -4   0   1       2528.29       2564.04        72.41 o                         
  -3   0   1        157.30        156.59         4.09 o                         
  -1   0   1         82.48        109.97         2.38 o                         
   1   0   1        716.31        699.61        19.76 o                         
   2   0   1        650.02        598.72        16.96 o                         
   3   0   1        316.96        342.87        11.38 o                         
   4   0   1       2704.38       2719.86        76.83 o                         
   5   0   1        560.05        544.18        18.91 o                         
   6   0   1         14.91         14.57         0.74 o                         
   7   0   1        113.89        116.41         3.36 o                         
   8   0   1          3.76          4.71         0.74 o                         
  -8   1   1          3.49          3.28         0.80 o                         
  -7   1   1        148.00        148.41        10.81 o                         
  -6   1   1       2263.20       2196.46        88.22 o                         
  -5   1   1         12.57         10.14         0.99 o                         
  -4   1   1          2.20          1.92         0.50 o                         
  -3   1   1        577.60        577.41        16.46 o                         
  -2   1   1        269.38        244.38         6.31 o                         
   1   1   1        423.01        396.69         8.53 o                         
   4   1   1        353.48        360.08         9.34 o                         
   5   1   1        516.93        514.25        13.28 o                         
   6   1   1        359.10        356.55         9.38 o                         
   7   1   1        224.59        224.21         6.15 o                         
   8   1   1         43.05         49.16         2.31 o                         
  -8   2   1          1.54          0.53         0.63 o                         
  -7   2   1         60.36         58.27         3.37 o                         
  -6   2   1        549.03        559.69        23.10 o                         
  -5   2   1        613.78        635.45        25.99 o                         
  -4   2   1         30.71         34.33         1.16 o                         
   0   2   1       1292.72       1181.21        23.61 o                         
   1   2   1        281.77        306.64         7.89 o                         
   2   2   1          0.97          2.52         0.22 o                         
   3   2   1       2219.94       2111.86        59.76 o                         
   4   2   1        242.78        245.74         6.50 o                         
   5   2   1         14.30         13.85         0.67 o                         
   6   2   1        705.41        676.09        19.60 o                         
   7   2   1         41.66         46.30         1.65 o                         
   8   2   1          3.23          2.51         1.29 o                         
  -8   3   1          1.77          2.53         0.80 o                         
  -7   3   1        180.91        173.57         7.90 o                         
  -6   3   1        125.49        125.83         5.87 o                         
  -5   3   1        166.55        170.03         5.34 o                         
  -4   3   1        165.69        169.83         6.26 o                         
  -3   3   1       2226.04       2043.64        47.06 o                         
  -2   3   1       1068.76       1190.07        30.17 o                         
   0   3   1        317.41        251.78        10.33 o                         
   1   3   1       1674.67       1626.59        53.21 o                         
   3   3   1         50.38         54.36         1.85 o                         
   4   3   1        100.29        109.85         3.10 o                         
   5   3   1         96.30         97.23         2.85 o                         
   6   3   1        311.01        298.31         7.98 o                         
   7   3   1         16.50         16.94         0.94 o                         
  -8   4   1          4.00          3.26         0.89 o                         
  -7   4   1        144.52        143.21         6.76 o                         
  -6   4   1         49.78         45.47         2.13 o                         
  -5   4   1         34.63         34.32         1.41 o                         
  -4   4   1        108.47        111.87         3.22 o                         
  -3   4   1         18.05         19.99         0.91 o                         
  -2   4   1        367.81        393.79        11.44 o                         
  -1   4   1       1008.60       1141.05        32.45 o                         
   0   4   1       3118.67       3213.29       111.90 o                         
   1   4   1        883.16        859.06        34.87 o                         
   2   4   1       1095.46       1051.13        34.80 o                         
   3   4   1         10.23         10.24         1.25 o                         
   4   4   1          3.51          3.91         0.45 o                         
   5   4   1        285.23        304.58         9.17 o                         
   6   4   1         24.47         25.79         1.34 o                         
   7   4   1         11.91         12.64         1.36 o                         
  -8   5   1         40.86         43.86         3.18 o                         
  -7   5   1        215.79        219.48         9.88 o                         
  -6   5   1          5.60          6.42         0.72 o                         
  -5   5   1          2.13          2.43         0.45 o                         
  -4   5   1        481.79        451.87        17.95 o                         
  -3   5   1         29.66         24.18         1.11 o                         
  -2   5   1          0.26          0.44         0.25 o                         
  -1   5   1         98.85         90.84         3.98 o                         
   0   5   1         45.03         48.01         2.03 o                         
   1   5   1         11.49         15.75         0.99 o                         
   2   5   1          4.33          5.54         1.02 o                         
   3   5   1         74.83         79.84         5.37 o                         
   4   5   1        301.26        294.77        10.41 o                         
   5   5   1        255.48        264.15         8.12 o                         
   6   5   1         59.63         58.28         2.87 o                         
  -7   6   1        119.31        123.29         5.01 o                         
  -6   6   1        396.46        433.33        18.76 o                         
  -5   6   1          9.80         10.55         0.69 o                         
  -4   6   1        366.35        402.22        11.87 o                         
  -3   6   1        610.33        625.61        21.25 o                         
  -2   6   1          0.26          0.34         0.28 o                         
  -1   6   1        331.66        318.08        12.53 o                         
   0   6   1        480.61        484.64        14.09 o                         
   1   6   1          2.61          2.56         0.49 o                         
   2   6   1          9.57         10.71         1.05 o                         
   3   6   1        101.26        105.23         4.28 o                         
   4   6   1         13.43         14.15         1.34 o                         
   5   6   1         22.37         23.00         1.82 o                         
   6   6   1         10.49         10.25         1.64 o                         
  -7   7   1         14.36         15.35         1.81 o                         
  -6   7   1         48.61         48.34         2.46 o                         
  -5   7   1         19.08         16.87         1.07 o                         
  -4   7   1         40.87         36.64         1.40 o                         
  -3   7   1        713.56        813.83        25.66 o                         
  -2   7   1        208.40        233.45        16.47 o                         
  -1   7   1         37.11         32.70         2.32 o                         
   0   7   1        263.89        264.02        14.25 o                         
   1   7   1        216.44        212.22         6.69 o                         
   2   7   1          6.14          5.90         0.88 o                         
   3   7   1        331.36        306.04        12.66 o                         
   4   7   1         32.04         38.17         2.27 o                         
   5   7   1         21.02         20.67         1.80 o                         
  -6   8   1         15.06         11.54         1.54 o                         
  -5   8   1          0.67          0.75         0.52 o                         
  -4   8   1        118.46        116.02         3.52 o                         
  -3   8   1         10.27         11.38         0.91 o                         
  -2   8   1         16.71         14.59         0.88 o                         
  -1   8   1         99.53        106.34         4.15 o                         
   0   8   1        207.84        205.24         7.61 o                         
   1   8   1         82.34         88.31         3.26 o                         
   2   8   1        316.89        314.08        11.39 o                         
   3   8   1         39.67         47.74         2.67 o                         
   4   8   1          1.73          2.97         0.95 o                         
  -5   9   1          0.17          0.36         0.84 o                         
  -4   9   1        275.73        281.80         7.98 o                         
  -3   9   1         45.04         49.68         1.90 o                         
  -2   9   1        157.21        148.01         5.02 o                         
  -1   9   1         76.21         76.25         2.98 o                         
   0   9   1          0.37          0.14         0.49 o                         
   1   9   1          0.44          1.32         0.86 o                         
   2   9   1        108.76        114.51         6.71 o                         
  -2  10   1         11.17         11.94         1.11 o                         
  -1  10   1         62.77         67.25         3.19 o                         
   0 -10   2          3.94          1.98         1.55 o                         
   1 -10   2         18.51         18.86         2.39 o                         
   2 -10   2         91.74         90.31         4.04 o                         
   3 -10   2         58.29         57.21         2.92 o                         
  -3  -9   2         51.47         44.52         5.01 o                         
  -2  -9   2         75.95         78.52         4.71 o                         
  -1  -9   2          6.63          5.32         1.24 o                         
   0  -9   2          1.01          1.91         0.58 o                         
   1  -9   2          0.77          1.80         0.56 o                         
   2  -9   2        116.69        109.19         4.08 o                         
   3  -9   2          1.93          1.55         0.65 o                         
   4  -9   2         12.22         13.28         1.08 o                         
   5  -9   2         92.50         90.66         4.88 o                         
  -4  -8   2        118.90        124.88         5.32 o                         
  -3  -8   2         21.83         22.67         2.34 o                         
  -2  -8   2        203.08        200.55         9.44 o                         
  -1  -8   2         77.50         74.36         3.21 o                         
   0  -8   2          0.93          1.32         0.40 o                         
   1  -8   2        423.69        416.52        22.59 o                         
   2  -8   2          5.42          5.23         0.65 o                         
   3  -8   2         42.81         43.51         1.85 o                         
   4  -8   2          0.39          0.38         0.42 o                         
   5  -8   2         62.08         55.87         2.79 o                         
   6  -8   2          8.44          7.05         1.25 o                         
  -5  -7   2        166.81        174.79         6.88 o                         
  -4  -7   2          4.69          3.89         1.11 o                         
  -3  -7   2         11.00          6.28         1.76 o                         
  -2  -7   2        316.95        336.69        11.75 o                         
  -1  -7   2        246.95        229.03         8.18 o                         
   0  -7   2        239.97        231.80         8.50 o                         
   1  -7   2        893.03        939.84        26.96 o                         
   2  -7   2         27.04         31.85         1.70 o                         
   3  -7   2         17.30         18.52         1.07 o                         
   4  -7   2        628.58        572.80        16.76 o                         
   5  -7   2          8.29          6.85         1.10 o                         
   6  -7   2         67.08         64.46         3.62 o                         
   7  -7   2          8.66          7.36         1.27 o                         
  -6  -6   2         42.74         46.41         2.59 o                         
  -5  -6   2        160.91        164.57         6.39 o                         
  -4  -6   2         67.43         70.37         5.55 o                         
  -3  -6   2        135.70        128.45         6.20 o                         
  -2  -6   2        566.04        594.86        20.02 o                         
  -1  -6   2        200.85        204.98         7.26 o                         
   0  -6   2         27.49         31.88         2.50 o                         
   1  -6   2        447.02        478.31        16.16 o                         
   2  -6   2          8.26          9.67         0.74 o                         
   3  -6   2          4.18          4.55         0.66 o                         
   4  -6   2        728.37        687.14        19.93 o                         
   5  -6   2       1195.23       1120.46        32.17 o                         
   6  -6   2         20.73         22.66         1.55 o                         
   7  -6   2        246.78        228.76         8.71 o                         
  -7  -5   2         69.35         81.30         3.69 o                         
  -6  -5   2        298.90        314.19        11.24 o                         
  -5  -5   2         30.48         32.00         1.92 o                         
  -4  -5   2         35.50         41.19         1.83 o                         
  -3  -5   2        647.05        682.91        22.79 o                         
  -2  -5   2         31.27         37.50         1.47 o                         
  -1  -5   2        395.14        423.02        12.20 o                         
   0  -5   2       2244.39       2077.21        52.55 o                         
   1  -5   2          0.47          1.09         0.46 o                         
   2  -5   2        635.10        605.40        28.08 o                         
   3  -5   2        249.43        261.20         7.84 o                         
   4  -5   2         92.78         96.34         3.40 o                         
   5  -5   2         47.37         54.03         1.75 o                         
   6  -5   2        146.33        146.52         5.59 o                         
   7  -5   2         13.66         15.76         3.33 o                         
   8  -5   2        302.24        304.08        13.68 o                         
  -7  -4   2          7.18          7.41         1.14 o                         
  -6  -4   2        169.93        182.85         5.76 o                         
  -5  -4   2          4.59          3.82         0.42 o                         
  -4  -4   2         76.25         85.79         2.72 o                         
  -3  -4   2        480.09        472.61        12.15 o                         
  -2  -4   2       2038.43       2121.65       110.50 o                         
  -1  -4   2        913.05        940.30        30.93 o                         
   0  -4   2       1443.94       1515.74        42.89 o                         
   1  -4   2       2316.55       2430.91        79.46 o                         
   2  -4   2         58.84         70.59         2.59 o                         
   3  -4   2       1086.74       1011.64        23.49 o                         
   4  -4   2        343.79        343.22        10.06 o                         
   5  -4   2         93.71         91.67         3.66 o                         
   6  -4   2         90.02         94.59         3.84 o                         
   7  -4   2        133.35        118.82         5.85 o                         
   8  -4   2         15.95         16.28         1.83 o                         
  -8  -3   2         61.26         72.07         4.04 o                         
  -7  -3   2         80.41         84.48         3.24 o                         
  -6  -3   2        265.24        277.07         7.43 o                         
  -5  -3   2        114.15        126.35         5.28 o                         
  -4  -3   2          0.32          0.51         0.20 o                         
  -3  -3   2         27.61         35.89         1.01 o                         
  -2  -3   2          4.32          2.79         0.20 o                         
  -1  -3   2          0.68          0.95         0.22 o                         
   0  -3   2        301.18        286.25         8.30 o                         
   1  -3   2       3212.75       2819.57       159.23 o                         
   2  -3   2       1328.97       1406.26        32.38 o                         
   3  -3   2         85.07         81.11         2.41 o                         
   4  -3   2       1777.43       1775.10        44.98 o                         
   5  -3   2         11.18         11.49         0.51 o                         
   6  -3   2         63.86         63.17         3.57 o                         
   7  -3   2        159.53        148.60         7.01 o                         
   8  -3   2         86.29         87.14         6.62 o                         
  -8  -2   2         53.30         57.05         3.31 o                         
  -7  -2   2          3.27          4.88         0.50 o                         
  -6  -2   2         16.63         20.04         1.01 o                         
  -5  -2   2        572.56        540.56        13.98 o                         
  -4  -2   2        593.11        624.07        17.88 o                         
  -3  -2   2       1817.23       1808.72        85.52 o                         
  -2  -2   2        492.08        525.54        13.33 o                         
   0  -2   2        945.82        913.74        18.28 o                         
   1  -2   2       1021.29        942.57        20.14 o                         
   2  -2   2        728.43        704.90        20.02 o                         
   3  -2   2          3.22          3.72         0.32 o                         
   4  -2   2        624.29        630.40        16.14 o                         
   5  -2   2        357.17        371.65        12.53 o                         
   6  -2   2        280.43        295.69        10.13 o                         
   7  -2   2        187.19        173.71         7.95 o                         
   8  -2   2          0.56          0.48         1.20 o                         
  -8  -1   2        114.40        111.01         3.76 o                         
  -7  -1   2         12.50         14.36         0.80 o                         
  -6  -1   2         53.21         50.81         1.66 o                         
  -5  -1   2        911.93        875.29        24.98 o                         
  -4  -1   2         35.52         31.71         1.34 o                         
  -3  -1   2       2551.96       2608.13       104.13 o                         
  -2  -1   2       1934.28       1873.80        52.87 o                         
   0  -1   2        377.81        406.05        10.30 o                         
   1  -1   2          1.32          2.20         0.38 o                         
   3  -1   2        236.01        252.86         5.94 o                         
   4  -1   2       1391.57       1425.06        35.26 o                         
   5  -1   2         18.49         24.00         1.05 o                         
   6  -1   2         31.28         33.36         1.30 o                         
   7  -1   2        187.77        180.72         6.58 o                         
   8  -1   2         10.81         13.59         1.21 o                         
  -8   0   2          0.17         -0.37         0.40 o                         
  -7   0   2          5.50          4.54         0.56 o                         
  -6   0   2        972.55        953.05        32.67 o                         
  -5   0   2         63.88         66.91         2.14 o                         
  -4   0   2        737.78        769.90        21.82 o                         
  -3   0   2       1010.99       1037.23        33.88 o                         
  -1   0   2        389.95        384.80         7.71 o                         
   1   0   2        273.50        253.46         5.89 o                         
   2   0   2       1904.77       1840.97        73.53 o                         
   3   0   2       3433.21       2875.71       162.46 o                         
   4   0   2        527.55        560.21        16.07 o                         
   5   0   2         34.70         31.33         1.10 o                         
   6   0   2        123.66        126.18         3.55 o                         
   7   0   2        128.93        130.95         3.74 o                         
   8   0   2         65.39         65.78         2.87 o                         
  -8   1   2        238.45        226.22        10.06 o                         
  -7   1   2         97.00         95.11         6.64 o                         
  -6   1   2        401.64        398.91        16.63 o                         
  -5   1   2         69.36         65.55         4.06 o                         
  -4   1   2       1002.77        998.93        40.28 o                         
  -3   1   2        864.03        854.93        24.99 o                         
  -1   1   2       1106.33       1086.57        27.45 o                         
   1   1   2          7.30          9.27         0.28 o                         
   2   1   2        499.94        524.09        13.35 o                         
   4   1   2        943.41        924.45        23.55 o                         
   5   1   2         25.74         30.55         1.10 o                         
   6   1   2        339.87        326.10         8.62 o                         
   7   1   2        209.29        219.97         6.01 o                         
   8   1   2        101.30        110.21         4.33 o                         
  -8   2   2         98.67         90.96         4.65 o                         
  -7   2   2        576.69        532.95        31.34 o                         
  -6   2   2          1.16          1.68         0.68 o                         
  -5   2   2        320.16        294.90        10.34 o                         
  -4   2   2       1985.79       2007.32        62.85 o                         
  -3   2   2        265.28        284.99         8.32 o                         
  -2   2   2        307.10        261.17         7.58 o                         
   0   2   2        270.38        235.75         5.13 o                         
   1   2   2       2190.82       1917.32        62.45 o                         
   2   2   2       2241.91       2208.00        72.10 o                         
   3   2   2         30.20         26.32         1.01 o                         
   4   2   2        163.99        165.09         4.47 o                         
   5   2   2        116.67        121.49         3.43 o                         
   6   2   2        111.43        101.72         3.49 o                         
   7   2   2        414.56        431.24        11.38 o                         
   8   2   2         59.39         61.18         5.25 o                         
  -8   3   2         26.38         25.89         4.81 o                         
  -7   3   2          0.54          0.31         0.73 o                         
  -6   3   2        111.11        109.14         5.18 o                         
  -5   3   2        610.18        612.24        25.32 o                         
  -4   3   2        391.60        395.07        11.52 o                         
  -3   3   2       1189.48       1049.36        24.31 o                         
  -2   3   2        407.66        524.43        13.43 o                         
  -1   3   2       1300.71       1311.96        33.23 o                         
   1   3   2        220.02        263.07         7.71 o                         
   2   3   2        291.36        289.29         7.49 o                         
   3   3   2       1233.03       1217.96        30.96 o                         
   4   3   2         56.14         53.93         1.92 o                         
   5   3   2         75.19         71.08         2.18 o                         
   6   3   2        335.78        341.57         9.09 o                         
   7   3   2          4.17          3.96         0.51 o                         
  -8   4   2         22.20         21.37         2.05 o                         
  -7   4   2         75.02         70.22         3.81 o                         
  -6   4   2         22.73         20.98         1.08 o                         
  -5   4   2        151.37        154.05         4.85 o                         
  -4   4   2         78.58         73.04         3.46 o                         
  -3   4   2        468.40        515.07        13.29 o                         
  -2   4   2       2120.16       2238.23        57.94 o                         
  -1   4   2        151.09        145.46         4.42 o                         
   0   4   2       1643.39       1645.57        46.60 o                         
   1   4   2         90.97        102.67         3.38 o                         
   2   4   2        244.43        237.15         7.13 o                         
   3   4   2        548.89        585.29        19.67 o                         
   4   4   2          6.77          6.96         0.78 o                         
   5   4   2         15.59         15.51         1.01 o                         
   6   4   2        294.21        315.78         9.57 o                         
   7   4   2         18.65         20.34         1.60 o                         
  -8   5   2          4.99          4.14         1.22 o                         
  -7   5   2         32.94         32.03         2.34 o                         
  -6   5   2        551.72        577.42        19.53 o                         
  -5   5   2        146.26        143.85         6.20 o                         
  -4   5   2        521.32        505.30        20.23 o                         
  -3   5   2         26.59         20.28         0.84 o                         
  -2   5   2         11.21          8.89         0.61 o                         
  -1   5   2         32.89         21.67         1.12 o                         
   0   5   2        164.65        166.11         5.15 o                         
   1   5   2        135.75        128.91         4.14 o                         
   2   5   2         60.31         62.80         2.28 o                         
   3   5   2        525.08        537.29        18.24 o                         
   4   5   2        148.47        143.04         5.46 o                         
   5   5   2         54.76         56.30         2.52 o                         
   6   5   2         60.41         63.73         3.03 o                         
  -7   6   2          3.33          3.47         0.87 o                         
  -6   6   2        232.43        233.80         7.27 o                         
  -5   6   2        143.06        141.69         4.07 o                         
  -4   6   2        139.48        158.01         4.45 o                         
  -3   6   2        693.29        689.34        20.43 o                         
  -2   6   2        426.18        417.67        18.35 o                         
  -1   6   2        988.44       1027.38        26.36 o                         
   0   6   2         15.02         13.36         0.69 o                         
   1   6   2         40.33         46.70         1.88 o                         
   2   6   2        213.81        220.35         6.84 o                         
   3   6   2        424.47        438.74        15.18 o                         
   4   6   2          3.22          3.85         0.80 o                         
   5   6   2          3.23          2.75         0.94 o                         
  -7   7   2        126.80        131.06         5.57 o                         
  -6   7   2          8.24          9.45         1.11 o                         
  -5   7   2          0.82          1.56         0.40 o                         
  -4   7   2        122.22        120.62         5.95 o                         
  -3   7   2         60.99         65.27         4.22 o                         
  -2   7   2         71.21         75.92         3.85 o                         
  -1   7   2        916.42        882.55        32.97 o                         
   0   7   2         12.68         12.54         1.83 o                         
   1   7   2        300.51        296.69        10.59 o                         
   2   7   2        508.54        520.80        16.22 o                         
   3   7   2        110.39        107.34         4.57 o                         
   4   7   2          4.35          5.84         1.02 o                         
   5   7   2         29.92         35.97         3.31 o                         
  -6   8   2         95.20         93.25         4.11 o                         
  -5   8   2         48.57         49.20         2.98 o                         
  -4   8   2         59.77         57.05         2.02 o                         
  -3   8   2         86.44         79.61         2.58 o                         
  -2   8   2          6.54          5.75         0.56 o                         
  -1   8   2         14.86         21.80         1.06 o                         
   0   8   2         18.51         16.88         1.18 o                         
   1   8   2          0.25          0.34         0.45 o                         
   2   8   2        204.94        212.17         6.84 o                         
   3   8   2         87.12         80.64         3.78 o                         
  -5   9   2        106.98        102.62         8.21 o                         
  -4   9   2         34.11         35.18         1.60 o                         
  -3   9   2         98.38         97.99         3.15 o                         
  -2   9   2         60.72         57.26         2.72 o                         
  -1   9   2          3.50          4.75         0.95 o                         
   0   9   2         93.28         91.84         3.46 o                         
   1   9   2         15.10         17.76         1.33 o                         
   2   9   2         31.66         28.02         2.71 o                         
   0 -10   3          1.09         -0.11         0.85 o                         
   1 -10   3         91.40         91.85         4.77 o                         
   2 -10   3         37.26         41.07         2.57 o                         
   3 -10   3         62.72         58.26         2.94 o                         
  -3  -9   3         22.73         23.13         3.61 o                         
  -2  -9   3         95.17         94.23         5.32 o                         
  -1  -9   3          0.31         -0.84         0.84 o                         
   0  -9   3          2.05          1.84         0.62 o                         
   1  -9   3         42.89         35.91         2.01 o                         
   2  -9   3         14.06         18.15         1.19 o                         
   3  -9   3         30.13         33.07         2.35 o                         
   4  -9   3         87.11         92.06         5.47 o                         
   5  -9   3          8.61          6.91         1.01 o                         
  -4  -8   3         60.81         68.48         4.23 o                         
  -3  -8   3         66.98         75.19         5.27 o                         
  -2  -8   3          1.41          1.46         0.84 o                         
  -1  -8   3        169.96        177.99         6.66 o                         
   0  -8   3         10.87         11.69         0.80 o                         
   1  -8   3          1.83          2.26         0.49 o                         
   2  -8   3         15.03         11.71         1.20 o                         
   3  -8   3         54.95         53.38         2.52 o                         
   4  -8   3          0.47         -0.45         0.45 o                         
   5  -8   3         16.95         14.35         1.35 o                         
   6  -8   3          2.76          3.67         1.03 o                         
  -5  -7   3          0.79          0.56         0.79 o                         
  -4  -7   3         64.14         68.23         4.04 o                         
  -3  -7   3         17.03         15.50         1.88 o                         
  -2  -7   3         75.52         73.32         3.04 o                         
  -1  -7   3        461.34        459.11        15.66 o                         
   0  -7   3        594.77        587.47        19.20 o                         
   1  -7   3          0.26          0.61         0.33 o                         
   2  -7   3        430.03        468.85        13.80 o                         
   3  -7   3         18.49         19.88         1.51 o                         
   4  -7   3        223.97        213.12         7.31 o                         
   5  -7   3         47.59         46.08         2.36 o                         
   6  -7   3         48.47         46.40         2.43 o                         
   7  -7   3          1.85          0.71         0.68 o                         
  -6  -6   3        164.58        164.28         6.49 o                         
  -5  -6   3        198.50        201.05         9.38 o                         
  -4  -6   3         15.89         17.07         2.67 o                         
  -3  -6   3          0.58          2.43         0.73 o                         
  -2  -6   3        154.82        159.96         4.93 o                         
  -1  -6   3        210.64        217.39         7.61 o                         
   0  -6   3          0.92          1.89         0.33 o                         
   1  -6   3        383.01        383.81        14.22 o                         
   2  -6   3       1065.19       1135.50        32.43 o                         
   3  -6   3       2314.31       2039.15        79.21 o                         
   4  -6   3         16.84         15.90         0.97 o                         
   5  -6   3        178.79        173.93         8.05 o                         
   6  -6   3          1.00          1.47         0.56 o                         
   7  -6   3        160.33        151.56         5.94 o                         
  -7  -5   3          4.55          4.10         0.89 o                         
  -6  -5   3          1.89          1.14         1.00 o                         
  -5  -5   3        726.81        673.17        22.66 o                         
  -4  -5   3          6.21          6.48         1.04 o                         
  -3  -5   3        416.94        441.71        18.57 o                         
  -2  -5   3       2127.66       2181.08        97.67 o                         
  -1  -5   3       1005.05       1044.22        29.76 o                         
   0  -5   3         76.95         80.90         3.08 o                         
   1  -5   3       1032.21       1079.37        41.83 o                         
   2  -5   3        169.70        166.24         7.04 o                         
   3  -5   3         10.62         11.57         0.84 o                         
   4  -5   3       1206.74       1224.57        35.04 o                         
   5  -5   3        155.74        157.69         7.35 o                         
   6  -5   3        243.42        233.28        14.62 o                         
   7  -5   3        421.54        418.85        18.18 o                         
   8  -5   3          3.89          3.77         1.25 o                         
  -7  -4   3         14.97         17.48         1.42 o                         
  -6  -4   3        272.03        274.04         8.36 o                         
  -5  -4   3         94.33         99.89         3.23 o                         
  -4  -4   3        227.81        246.17         8.58 o                         
  -3  -4   3       1015.11       1049.12        29.82 o                         
  -2  -4   3       4426.02       4174.09       235.54 o                         
  -1  -4   3        203.85        180.92         4.37 o                         
   0  -4   3        462.41        448.31        11.56 o                         
   2  -4   3       3056.57       2941.69       129.30 o                         
   3  -4   3       2876.40       2638.53        86.09 o                         
   4  -4   3        204.66        202.26         6.58 o                         
   5  -4   3        113.15        125.96         3.82 o                         
   6  -4   3         34.25         30.78         1.70 o                         
   7  -4   3        278.50        263.66        11.70 o                         
   8  -4   3          5.27          5.32         1.18 o                         
  -8  -3   3          3.65          5.22         1.04 o                         
  -7  -3   3         17.67         19.41         1.12 o                         
  -6  -3   3        305.22        303.91         8.10 o                         
  -5  -3   3          1.98          2.21         0.34 o                         
  -4  -3   3         94.58         89.21         2.50 o                         
  -3  -3   3       1959.88       2037.41        84.02 o                         
  -2  -3   3         27.46         29.36         1.07 o                         
  -1  -3   3         16.35         18.19         0.55 o                         
   0  -3   3       1681.79       1599.95        45.18 o                         
   1  -3   3        630.97        685.44        19.50 o                         
   2  -3   3        810.89        757.23        22.43 o                         
   3  -3   3       2176.07       2092.07        82.21 o                         
   4  -3   3          9.03          9.34         0.60 o                         
   5  -3   3        507.98        511.19        13.22 o                         
   6  -3   3       1407.48       1400.87        46.09 o                         
   7  -3   3        116.98        109.94         5.49 o                         
   8  -3   3         17.03         14.93         1.82 o                         
  -8  -2   3          6.40          8.95         1.32 o                         
  -7  -2   3          0.02          0.54         0.30 o                         
  -6  -2   3        259.53        259.43         6.95 o                         
  -5  -2   3        123.98        120.74         4.36 o                         
  -4  -2   3        449.37        474.78        15.76 o                         
  -3  -2   3         73.40         66.71         2.39 o                         
  -2  -2   3       1101.75       1185.89        55.20 o                         
  -1  -2   3        692.39        610.06        24.59 o                         
   0  -2   3         87.46         82.32         1.86 o                         
   1  -2   3       1364.37       1242.65        26.56 o                         
   2  -2   3        972.96        916.09        25.93 o                         
   3  -2   3        206.09        201.61         5.92 o                         
   4  -2   3        236.67        253.94         6.67 o                         
   5  -2   3        195.39        212.86         7.41 o                         
   6  -2   3        431.33        453.59        15.32 o                         
   7  -2   3         95.99         88.26         5.00 o                         
   8  -2   3          1.23          0.52         0.59 o                         
  -8  -1   3          3.31          3.44         0.59 o                         
  -7  -1   3        107.26        103.98         3.11 o                         
  -6  -1   3         95.74         92.54         3.01 o                         
  -5  -1   3        942.80        910.73        30.04 o                         
  -4  -1   3         17.00         21.10         0.99 o                         
  -3  -1   3       1309.05       1434.51        46.88 o                         
  -2  -1   3        388.18        360.83         7.78 o                         
   0  -1   3         70.09         52.04         1.19 o                         
   1  -1   3        975.32        790.64        19.39 o                         
   2  -1   3        216.75        225.42         5.81 o                         
   3  -1   3          4.61          8.01         0.29 o                         
   4  -1   3        301.64        293.77         7.62 o                         
   5  -1   3         44.37         42.96         1.57 o                         
   6  -1   3         48.01         48.33         1.73 o                         
   7  -1   3         39.76         38.51         2.60 o                         
   8  -1   3          4.70          3.20         0.66 o                         
  -8   0   3        150.23        144.16         4.69 o                         
  -7   0   3        299.02        277.25         9.66 o                         
  -6   0   3        239.21        248.76         8.48 o                         
  -5   0   3         66.77         63.36         2.02 o                         
  -4   0   3       1388.81       1500.90        49.05 o                         
  -3   0   3         27.38         19.48         0.72 o                         
   0   0   3         98.73         98.44         1.93 o                         
   2   0   3       1069.84       1019.79        23.50 o                         
   3   0   3          8.04         14.54         0.54 o                         
   4   0   3        612.52        589.99        15.12 o                         
   5   0   3          4.75          6.51         0.47 o                         
   6   0   3          0.16          0.45         0.26 o                         
   7   0   3         60.35         61.39         2.06 o                         
   8   0   3          7.54          7.57         1.15 o                         
  -8   1   3        151.26        151.48         6.99 o                         
  -7   1   3        105.80        106.49         5.05 o                         
  -6   1   3       2217.98       2204.24        88.52 o                         
  -5   1   3        240.83        233.14        13.93 o                         
  -4   1   3       1257.64       1381.10        45.25 o                         
  -3   1   3        733.32        663.83        20.66 o                         
  -2   1   3       1150.67       1104.21        25.47 o                         
  -1   1   3          4.90          4.75         0.19 o                         
   0   1   3         77.08         70.60         1.62 o                         
   2   1   3       2666.50       2458.41       138.99 o                         
   3   1   3       2034.02       2109.46        68.87 o                         
   4   1   3        588.77        572.97        14.75 o                         
   5   1   3        118.15        117.16         3.31 o                         
   6   1   3        572.90        578.51        15.01 o                         
   7   1   3        277.32        272.88         7.36 o                         
   8   1   3         12.46         13.54         1.87 o                         
  -8   2   3          6.30          7.46         1.18 o                         
  -7   2   3          0.85          0.34         0.82 o                         
  -6   2   3       1094.77       1100.94        44.61 o                         
  -5   2   3         26.90         27.06         1.38 o                         
  -4   2   3        498.97        489.75        14.13 o                         
  -2   2   3        528.76        493.91        14.15 o                         
  -1   2   3        398.59        404.82         8.75 o                         
   1   2   3          3.77          4.39         0.36 o                         
   2   2   3         82.12         75.09         2.74 o                         
   3   2   3       1457.94       1510.13        49.44 o                         
   4   2   3        292.29        280.88         8.29 o                         
   5   2   3        530.74        517.37        13.45 o                         
   6   2   3        758.89        759.22        19.59 o                         
   7   2   3         41.26         45.86         1.66 o                         
  -8   3   3         13.90         12.51         1.43 o                         
  -7   3   3        124.05        123.83         5.85 o                         
  -6   3   3         73.31         71.68         2.86 o                         
  -5   3   3        154.75        142.51         6.01 o                         
  -4   3   3        928.24        920.07        26.33 o                         
  -3   3   3       2103.57       2106.47        53.33 o                         
  -2   3   3       1918.31       2147.68        60.76 o                         
  -1   3   3          5.34          9.68         0.46 o                         
   2   3   3       1934.06       2047.58        57.92 o                         
   3   3   3         74.75         67.96         2.01 o                         
   4   3   3        243.96        234.97         8.22 o                         
   5   3   3        169.34        172.60         4.78 o                         
   6   3   3        116.19        117.53         3.46 o                         
   7   3   3         25.33         25.47         1.55 o                         
  -8   4   3          0.52          1.20         0.77 o                         
  -7   4   3        289.16        265.01        11.55 o                         
  -6   4   3          7.13          7.15         0.68 o                         
  -5   4   3         51.87         47.94         1.83 o                         
  -4   4   3        207.10        192.79         5.80 o                         
  -3   4   3         40.54         40.61         1.34 o                         
  -2   4   3          1.94          1.76         0.24 o                         
  -1   4   3        690.53        740.09        19.30 o                         
   0   4   3          2.48          4.37         0.31 o                         
   1   4   3        299.92        318.62         9.78 o                         
   2   4   3        805.44        883.58        25.37 o                         
   3   4   3         62.34         64.05         2.70 o                         
   4   4   3        822.29        839.09        29.95 o                         
   5   4   3        683.30        691.96        20.11 o                         
   6   4   3         35.11         36.78         2.13 o                         
   7   4   3          4.08          3.85         1.06 o                         
  -8   5   3         37.89         39.84         2.88 o                         
  -7   5   3        186.23        170.08         7.87 o                         
  -6   5   3        132.16        123.08         4.14 o                         
  -5   5   3         15.89         19.93         1.29 o                         
  -4   5   3        123.73        129.25         4.22 o                         
  -3   5   3        141.55        140.02         5.32 o                         
  -2   5   3          4.86          6.46         0.53 o                         
  -1   5   3        192.52        195.66         6.70 o                         
   0   5   3        394.49        408.62        10.67 o                         
   1   5   3         24.97         29.59         1.30 o                         
   2   5   3        177.69        186.34         5.82 o                         
   3   5   3          3.09          3.74         0.66 o                         
   4   5   3         50.71         49.08         2.79 o                         
   5   5   3          2.60          3.01         0.93 o                         
   6   5   3         22.29         22.72         1.69 o                         
  -7   6   3         54.83         56.89         3.88 o                         
  -6   6   3         91.44         85.27         3.66 o                         
  -5   6   3         49.87         51.89         2.06 o                         
  -4   6   3        215.04        213.13         7.20 o                         
  -3   6   3        651.87        701.93        20.32 o                         
  -2   6   3        123.83        125.34         6.01 o                         
  -1   6   3          1.68          2.60         0.37 o                         
   0   6   3        390.89        393.68        10.38 o                         
   1   6   3         67.93         60.34         2.29 o                         
   2   6   3          0.48          0.55         0.43 o                         
   3   6   3        367.51        385.84        14.99 o                         
   4   6   3         10.03         10.57         1.17 o                         
   5   6   3          0.30          0.44         0.69 o                         
  -7   7   3         48.94         45.80         3.39 o                         
  -6   7   3         20.61         24.67         1.42 o                         
  -5   7   3         12.13         10.48         1.06 o                         
  -4   7   3          0.10          0.01         0.29 o                         
  -3   7   3       1084.99        958.18        27.51 o                         
  -2   7   3         10.51         14.08         1.14 o                         
  -1   7   3         28.18         20.86         1.14 o                         
   0   7   3        521.53        544.21        21.57 o                         
   1   7   3         76.67         73.86         3.39 o                         
   2   7   3         80.92         76.56         3.08 o                         
   3   7   3         72.25         71.31         3.42 o                         
   4   7   3          0.84          0.25         0.72 o                         
  -6   8   3          8.49          9.48         2.24 o                         
  -5   8   3         30.50         29.76         1.60 o                         
  -4   8   3        201.45        206.47         5.83 o                         
  -3   8   3         12.06          8.36         0.70 o                         
  -2   8   3          5.17          4.55         0.51 o                         
  -1   8   3         48.58         39.42         1.80 o                         
   0   8   3        563.55        543.54        16.16 o                         
   1   8   3         56.57         50.92         2.22 o                         
   2   8   3        112.01        109.54         3.94 o                         
   3   8   3         36.70         40.74         2.43 o                         
  -4   9   3        310.06        307.76        13.51 o                         
  -3   9   3         39.57         45.77         2.61 o                         
  -2   9   3         10.22          9.42         0.95 o                         
  -1   9   3        210.36        212.36         6.89 o                         
   0   9   3         64.29         52.32         3.13 o                         
   1   9   3          1.77          1.44         0.79 o                         
   2   9   3          3.03          6.41         2.02 o                         
  -1 -10   4         99.09        101.03         8.30 o                         
   0 -10   4         14.34         16.94         2.10 o                         
   1 -10   4         52.45         50.49         3.91 o                         
   2 -10   4        114.66        118.12         5.81 o                         
   3 -10   4         46.59         55.37         5.33 o                         
  -3  -9   4         29.71         31.37         3.35 o                         
  -2  -9   4        165.39        184.59         9.06 o                         
  -1  -9   4          0.76          1.19         0.85 o                         
   0  -9   4         46.64         44.76         2.57 o                         
   1  -9   4        230.04        223.80         8.32 o                         
   2  -9   4        150.56        161.79         7.24 o                         
   3  -9   4         16.40         16.83         1.20 o                         
   4  -9   4          5.89          5.08         0.77 o                         
   5  -9   4        119.81        118.86         5.05 o                         
  -4  -8   4          9.75         10.39         1.68 o                         
  -3  -8   4          4.56          4.39         1.38 o                         
  -2  -8   4         94.07        102.30         5.45 o                         
  -1  -8   4         20.96         18.30         1.59 o                         
   0  -8   4         34.43         33.98         1.50 o                         
   1  -8   4        904.32        852.69        24.68 o                         
   2  -8   4         70.22         64.87         2.47 o                         
   3  -8   4          1.11         -0.13         0.40 o                         
   4  -8   4         41.67         43.79         2.89 o                         
   5  -8   4          0.12          0.10         0.55 o                         
   6  -8   4         12.50          8.96         1.28 o                         
  -5  -7   4         93.96         96.89        13.39 o                         
  -4  -7   4          1.69          0.17         0.71 o                         
  -3  -7   4          0.25         -0.54         0.54 o                         
  -2  -7   4        217.99        245.95         8.70 o                         
  -1  -7   4         52.90         50.66         1.94 o                         
   0  -7   4         37.59         38.28         1.82 o                         
   1  -7   4        127.01        134.69         4.33 o                         
   2  -7   4         97.05        105.17         3.54 o                         
   3  -7   4          0.71          0.84         0.37 o                         
   4  -7   4        834.56        799.84        23.18 o                         
   5  -7   4         43.46         39.02         2.10 o                         
   6  -7   4         41.58         45.00         3.45 o                         
   7  -7   4          2.18          3.14         1.33 o                         
  -6  -6   4        120.99        123.11         5.14 o                         
  -5  -6   4         30.09         23.90         2.64 o                         
  -4  -6   4          9.43          7.57         1.72 o                         
  -3  -6   4         30.70         27.64         2.07 o                         
  -2  -6   4        320.25        341.34        11.71 o                         
  -1  -6   4        355.20        344.79        11.81 o                         
   0  -6   4          7.23          5.85         0.64 o                         
   1  -6   4        699.57        716.34        23.89 o                         
   2  -6   4         44.84         45.19         2.53 o                         
   3  -6   4          0.11          0.61         0.33 o                         
   4  -6   4        123.41        124.14         4.04 o                         
   5  -6   4        120.59        114.65        10.75 o                         
   6  -6   4         35.25         40.13         2.38 o                         
   7  -6   4        133.50        116.70         4.90 o                         
  -7  -5   4        123.73        143.16         7.44 o                         
  -6  -5   4         56.56         60.70         3.60 o                         
  -5  -5   4          0.24          1.06         0.53 o                         
  -4  -5   4        376.70        379.69        13.05 o                         
  -3  -5   4       1911.42       1987.76        56.36 o                         
  -2  -5   4          2.95          3.92         0.35 o                         
  -1  -5   4        217.65        203.16         6.60 o                         
   0  -5   4        117.59        122.80         4.49 o                         
   1  -5   4          2.68          1.69         0.33 o                         
   2  -5   4        735.86        733.72        21.06 o                         
   3  -5   4        233.52        233.13         7.00 o                         
   4  -5   4         13.49         13.04         0.64 o                         
   5  -5   4        454.22        476.86        13.97 o                         
   6  -5   4          7.33          9.90         1.07 o                         
   7  -5   4         52.24         55.60         3.42 o                         
  -7  -4   4         27.09         26.70         1.68 o                         
  -6  -4   4         58.45         58.09         2.62 o                         
  -5  -4   4        142.73        143.61         5.35 o                         
  -4  -4   4        549.33        575.75        19.30 o                         
  -3  -4   4        522.65        496.83        20.38 o                         
  -2  -4   4       3684.15       3582.07       101.12 o                         
  -1  -4   4       1473.71       1440.82        34.25 o                         
   0  -4   4       2520.23       2451.46        80.10 o                         
   1  -4   4       3913.96       3734.13       211.29 o                         
   2  -4   4          0.60          0.62         0.22 o                         
   3  -4   4        467.75        470.24        13.56 o                         
   4  -4   4        457.56        463.21        13.49 o                         
   5  -4   4        109.80        118.66         3.82 o                         
   6  -4   4        135.41        132.35         8.56 o                         
   7  -4   4        194.56        190.62         8.85 o                         
   8  -4   4         56.67         71.92         6.41 o                         
  -8  -3   4        315.41        318.31        11.29 o                         
  -7  -3   4         17.85         22.51         1.29 o                         
  -6  -3   4         24.63         27.53         1.68 o                         
  -5  -3   4        817.08        815.55        26.94 o                         
  -4  -3   4        558.68        536.17        22.39 o                         
  -3  -3   4        752.78        762.64        43.55 o                         
  -2  -3   4        334.60        312.40        12.26 o                         
  -1  -3   4        212.80        254.09         6.57 o                         
   0  -3   4       1112.32       1126.11        28.51 o                         
   2  -3   4        121.01        106.57         3.38 o                         
   3  -3   4         34.31         47.24         1.89 o                         
   4  -3   4       3791.75       4147.29       165.41 o                         
   5  -3   4        469.27        516.59        15.00 o                         
   6  -3   4          1.27          2.43         1.22 o                         
   7  -3   4        342.72        307.15        13.39 o                         
   8  -3   4          9.26          8.81         1.50 o                         
  -8  -2   4          9.06         10.46         1.08 o                         
  -7  -2   4         27.58         28.18         1.15 o                         
  -6  -2   4        150.15        156.51         4.84 o                         
  -5  -2   4        565.99        558.96        18.60 o                         
  -4  -2   4        406.09        399.94        13.30 o                         
  -3  -2   4       2681.03       2619.31       104.66 o                         
  -2  -2   4         26.75         27.72         3.68 o                         
  -1  -2   4       1101.55        934.50        23.69 o                         
   1  -2   4         15.96         15.91         0.57 o                         
   2  -2   4        249.71        330.18         9.50 o                         
   3  -2   4        171.27        201.64         9.85 o                         
   4  -2   4       1468.01       1486.52       105.00 o                         
   5  -2   4        257.87        271.26        11.64 o                         
   6  -2   4        433.95        449.16        15.21 o                         
   7  -2   4        117.08        109.10         5.43 o                         
   8  -2   4        124.70        129.00         6.38 o                         
  -8  -1   4          0.66          2.02         0.49 o                         
  -7  -1   4          4.39          3.24         0.44 o                         
  -6  -1   4        584.94        571.65        16.51 o                         
  -5  -1   4        268.86        278.85         9.52 o                         
  -4  -1   4         23.41         25.18         1.14 o                         
  -3  -1   4        133.91        115.78         3.43 o                         
  -2  -1   4        402.60        354.56         8.27 o                         
  -1  -1   4        113.71         84.91         1.92 o                         
   1  -1   4        725.54        670.87        15.50 o                         
   2  -1   4        566.40        568.19        15.49 o                         
   3  -1   4       2680.13       2681.19        75.67 o                         
   4  -1   4        157.81        151.52         4.48 o                         
   5  -1   4        129.63        118.74         3.27 o                         
   6  -1   4         56.57         53.39         1.68 o                         
   7  -1   4        107.53        114.65         4.50 o                         
   8  -1   4         26.08         30.65         2.37 o                         
  -8   0   4        108.77        109.26         4.32 o                         
  -7   0   4         95.23         90.27         4.34 o                         
  -6   0   4         26.94         27.41         1.28 o                         
  -5   0   4        126.81        125.49         4.40 o                         
  -4   0   4         10.90         12.50         0.92 o                         
  -2   0   4        257.78        252.92         5.94 o                         
  -1   0   4        385.50        380.54         8.86 o                         
   0   0   4        411.44        425.27         8.57 o                         
   1   0   4        888.56        901.63        25.58 o                         
   2   0   4        421.52        435.40        11.08 o                         
   3   0   4       2186.49       2035.59        57.48 o                         
   4   0   4        366.87        352.01        10.18 o                         
   5   0   4        307.99        308.28         9.02 o                         
   6   0   4         65.30         66.92         2.07 o                         
   7   0   4         65.63         61.55         2.27 o                         
   8   0   4          0.36          0.21         0.74 o                         
  -8   1   4        334.41        311.71        13.36 o                         
  -7   1   4         37.49         34.66         3.63 o                         
  -6   1   4        166.64        164.06         7.27 o                         
  -5   1   4        272.92        251.56        10.59 o                         
  -4   1   4         91.71        101.43         4.37 o                         
  -3   1   4        618.96        635.80        27.06 o                         
  -2   1   4        920.21        862.05        23.33 o                         
  -1   1   4        119.40        121.35         2.72 o                         
   0   1   4        647.11        606.21        11.51 o                         
   1   1   4        442.07        426.70         9.96 o                         
   2   1   4          3.03          4.75         0.29 o                         
   3   1   4        181.07        181.61         6.22 o                         
   4   1   4        646.13        683.68        19.60 o                         
   5   1   4        270.30        265.82         7.06 o                         
   6   1   4        339.67        350.52         9.29 o                         
   7   1   4        161.41        172.14         4.84 o                         
   8   1   4         20.08         20.68         1.92 o                         
  -8   2   4        160.55        168.58         7.72 o                         
  -7   2   4        176.48        172.58         7.82 o                         
  -6   2   4         96.79        106.04         5.72 o                         
  -5   2   4       1727.92       1598.60        78.64 o                         
  -4   2   4       1721.00       1619.46        62.65 o                         
  -3   2   4       1532.46       1705.39        48.34 o                         
  -2   2   4       2555.70       2570.91        83.89 o                         
  -1   2   4        842.53        953.22        31.29 o                         
   0   2   4        246.61        224.64         5.35 o                         
   1   2   4       3141.60       3162.46       220.30 o                         
   2   2   4        392.94        354.07        10.26 o                         
   3   2   4          0.20          0.21         0.22 o                         
   4   2   4        565.48        522.26        15.09 o                         
   5   2   4         63.60         62.11         1.96 o                         
   6   2   4          0.25          0.21         0.29 o                         
   7   2   4        114.77        121.36         3.65 o                         
  -8   3   4          8.31          8.69         1.22 o                         
  -7   3   4          1.04          0.81         0.60 o                         
  -6   3   4        527.91        552.85        31.00 o                         
  -5   3   4        414.33        395.93        13.32 o                         
  -4   3   4        849.46        938.71        26.86 o                         
  -3   3   4        502.04        493.52        13.49 o                         
  -2   3   4        722.29        671.84        17.18 o                         
  -1   3   4       3101.29       2946.43       166.80 o                         
   1   3   4        106.51        135.20         4.12 o                         
   2   3   4        591.08        576.30        16.59 o                         
   3   3   4        697.68        662.53        22.09 o                         
   4   3   4        254.50        232.26         8.22 o                         
   5   3   4        208.95        207.41         5.68 o                         
   6   3   4        288.39        300.06         8.08 o                         
   7   3   4         73.22         73.13         3.14 o                         
  -8   4   4         65.90         68.52         3.88 o                         
  -7   4   4          0.29          0.60         0.44 o                         
  -6   4   4        395.44        356.47        12.38 o                         
  -5   4   4        385.23        362.11        10.70 o                         
  -4   4   4        912.95        955.13        22.25 o                         
  -3   4   4        457.83        457.79        11.86 o                         
  -2   4   4          0.82          1.01         0.25 o                         
  -1   4   4         15.19         18.86         0.77 o                         
   0   4   4       2845.27       2965.41        74.85 o                         
   1   4   4          5.23          5.06         0.32 o                         
   2   4   4         25.93         22.03         1.79 o                         
   3   4   4       2751.93       2739.86        69.28 o                         
   4   4   4         94.18         97.08         3.20 o                         
   5   4   4         13.05         15.49         0.84 o                         
   6   4   4         21.29         26.79         1.59 o                         
  -8   5   4          0.56          1.23         0.80 o                         
  -7   5   4         94.82         79.32         4.22 o                         
  -6   5   4        278.44        264.27         8.74 o                         
  -5   5   4        152.54        156.74         5.81 o                         
  -4   5   4        754.48        772.20        19.95 o                         
  -3   5   4        329.87        343.82        10.19 o                         
  -2   5   4        427.22        444.74        15.49 o                         
  -1   5   4       1652.90       1699.17        43.08 o                         
   0   5   4          4.14          5.26         0.51 o                         
   1   5   4        187.08        194.80         6.05 o                         
   2   5   4          0.29          0.52         0.32 o                         
   3   5   4         91.19         94.83         5.45 o                         
   4   5   4        147.89        138.68         5.36 o                         
   5   5   4        290.17        288.83        10.32 o                         
   6   5   4        371.64        369.97        13.05 o                         
  -7   6   4         11.56         10.51         1.17 o                         
  -6   6   4         24.79         25.90         1.40 o                         
  -5   6   4          1.16          2.41         0.39 o                         
  -4   6   4        198.92        209.36         5.95 o                         
  -3   6   4         72.19         71.90         4.31 o                         
  -2   6   4        417.91        391.19        10.31 o                         
  -1   6   4        695.53        725.90        20.98 o                         
   0   6   4         16.76         16.45         1.16 o                         
   1   6   4         13.14         13.12         1.00 o                         
   2   6   4        426.49        447.27        13.31 o                         
   3   6   4         65.96         67.27         3.91 o                         
   4   6   4         31.37         33.97         2.85 o                         
   5   6   4          5.12          3.04         0.85 o                         
  -7   7   4         41.34         32.89         3.87 o                         
  -6   7   4          4.34          4.84         0.73 o                         
  -5   7   4         45.41         40.94         2.09 o                         
  -4   7   4         18.93         20.13         1.72 o                         
  -3   7   4          6.77          5.13         0.53 o                         
  -2   7   4          0.26          0.12         0.28 o                         
  -1   7   4         61.68         59.92         2.23 o                         
   0   7   4         40.16         34.11         2.47 o                         
   1   7   4        267.42        250.86         9.11 o                         
   2   7   4        234.31        227.99         7.23 o                         
   3   7   4         25.40         26.62         2.12 o                         
   4   7   4          0.24          0.18         0.68 o                         
  -6   8   4        117.69        127.93         6.24 o                         
  -5   8   4         54.53         49.15         2.85 o                         
  -4   8   4         19.00         16.79         1.02 o                         
  -3   8   4         30.61         24.53         1.30 o                         
  -2   8   4          3.24          4.17         0.50 o                         
  -1   8   4          3.45          2.34         0.63 o                         
   0   8   4         94.36         85.20         3.22 o                         
   1   8   4         13.03         15.53         1.24 o                         
   2   8   4         10.67          9.76         1.12 o                         
   3   8   4         49.83         46.95         5.68 o                         
  -4   9   4         23.53         27.55         2.48 o                         
  -3   9   4        158.23        152.74         5.18 o                         
  -2   9   4         18.66         16.65         1.30 o                         
  -1   9   4         28.45         25.29         2.15 o                         
   0   9   4          5.32          4.09         0.76 o                         
   1   9   4         69.17         65.25         3.27 o                         
  -1 -10   5          0.81          0.21         1.42 o                         
   0 -10   5          3.41          1.71         1.02 o                         
   1 -10   5        150.02        170.82         8.94 o                         
   2 -10   5          0.89          1.54         1.03 o                         
  -3  -9   5         41.70         46.60         3.53 o                         
  -2  -9   5         59.17         54.27         3.68 o                         
  -1  -9   5         22.78         27.33         2.58 o                         
   0  -9   5          0.48          0.45         0.58 o                         
   1  -9   5         17.43         17.71         1.26 o                         
   2  -9   5        127.83        124.83         4.25 o                         
   3  -9   5          9.48          7.52         0.81 o                         
   4  -9   5         51.07         49.88         2.58 o                         
   5  -9   5         47.47         44.80         4.56 o                         
  -4  -8   5         71.16         83.81         4.89 o                         
  -3  -8   5         12.02         13.11         1.93 o                         
  -2  -8   5          7.69          5.19         1.16 o                         
  -1  -8   5        561.04        546.11        22.69 o                         
   0  -8   5        156.38        154.60         4.97 o                         
   1  -8   5         36.37         36.15         1.62 o                         
   2  -8   5          2.49          1.91         0.47 o                         
   3  -8   5        253.23        232.75         7.41 o                         
   4  -8   5          1.04          0.55         0.63 o                         
   5  -8   5         96.20         91.83         3.96 o                         
   6  -8   5          1.22          0.17         0.93 o                         
  -5  -7   5        111.44        117.93         6.26 o                         
  -4  -7   5         12.67         10.77         1.52 o                         
  -3  -7   5          1.06          2.15         0.77 o                         
  -2  -7   5          1.55          2.60         0.47 o                         
  -1  -7   5        114.24        111.15         4.28 o                         
   0  -7   5         81.38         85.57         5.37 o                         
   1  -7   5        117.16        130.27         4.92 o                         
   2  -7   5        827.58        997.37        33.03 o                         
   3  -7   5         19.39         17.22         1.30 o                         
   4  -7   5        547.34        515.57        15.16 o                         
   5  -7   5          0.50          1.28         0.58 o                         
   6  -7   5         50.85         49.79         2.59 o                         
  -6  -6   5          1.23          2.29         1.06 o                         
  -5  -6   5        107.30        104.55         7.56 o                         
  -4  -6   5         82.10         81.32         4.67 o                         
  -3  -6   5          1.48          2.09         0.54 o                         
  -2  -6   5       1154.08       1213.87        57.53 o                         
  -1  -6   5        129.04        133.94         6.19 o                         
   0  -6   5        469.80        456.11        19.91 o                         
   1  -6   5         65.57         67.54         2.76 o                         
   2  -6   5        141.76        132.67         4.91 o                         
   3  -6   5         28.08         31.19         1.32 o                         
   4  -6   5        409.88        410.96        10.81 o                         
   5  -6   5        179.07        147.97        12.44 o                         
   6  -6   5         34.15         33.38         2.05 o                         
   7  -6   5        188.94        189.55        12.13 o                         
  -7  -5   5          1.37          2.91         0.79 o                         
  -6  -5   5          0.04         -0.83         1.07 o                         
  -5  -5   5        349.92        352.30        12.40 o                         
  -4  -5   5        169.94        163.42         7.55 o                         
  -3  -5   5         11.33         10.96         1.56 o                         
  -2  -5   5        761.14        782.96        26.03 o                         
  -1  -5   5        157.08        156.80         4.23 o                         
   0  -5   5         31.48         30.78         1.69 o                         
   1  -5   5       2520.62       2640.41        82.86 o                         
   2  -5   5          2.04          2.00         0.39 o                         
   3  -5   5         37.28         40.63         1.51 o                         
   4  -5   5          3.97          4.20         0.56 o                         
   5  -5   5        251.63        268.67         8.16 o                         
   6  -5   5         64.06         63.40         3.55 o                         
   7  -5   5        134.18        144.62         7.10 o                         
  -7  -4   5         38.69         40.76         1.85 o                         
  -6  -4   5         29.83         27.03         1.75 o                         
  -5  -4   5        721.36        716.28        24.05 o                         
  -4  -4   5        290.58        293.50        10.17 o                         
  -3  -4   5         41.20         36.05         2.21 o                         
  -2  -4   5        230.46        219.88        10.58 o                         
  -1  -4   5        592.67        603.16        17.38 o                         
   0  -4   5         70.68         74.35         2.16 o                         
   1  -4   5       2948.97       2886.26        94.09 o                         
   2  -4   5       1671.11       1722.16        48.78 o                         
   3  -4   5        242.82        258.05         6.74 o                         
   4  -4   5        534.53        502.90        27.33 o                         
   5  -4   5        162.37        155.77         6.27 o                         
   6  -4   5         70.42         68.05         2.91 o                         
   7  -4   5         16.96         19.62         2.05 o                         
   8  -4   5          2.29          3.91         1.18 o                         
  -8  -3   5         29.09         32.53         2.51 o                         
  -7  -3   5         12.67         12.04         0.94 o                         
  -6  -3   5        485.40        458.17        13.38 o                         
  -5  -3   5        124.06        111.14         4.51 o                         
  -4  -3   5        220.81        232.19         9.86 o                         
  -3  -3   5       1290.36       1323.08        53.23 o                         
  -2  -3   5        874.80        919.87        30.32 o                         
  -1  -3   5        217.56        160.36         6.24 o                         
   0  -3   5       2498.78       2501.70       141.61 o                         
   1  -3   5        567.98        716.79        20.44 o                         
   2  -3   5       2025.07       1949.04        56.00 o                         
   3  -3   5       1174.51       1187.83        79.79 o                         
   4  -3   5        328.82        345.23        14.30 o                         
   5  -3   5       1087.46       1117.93        36.98 o                         
   6  -3   5        509.63        573.06        19.32 o                         
   7  -3   5         10.56         11.18         1.50 o                         
   8  -3   5         55.92         53.10         3.42 o                         
  -8  -2   5          1.58          3.49         0.73 o                         
  -7  -2   5         12.59         14.02         0.80 o                         
  -6  -2   5        474.96        494.78        16.62 o                         
  -5  -2   5       1407.55       1374.70        45.11 o                         
  -4  -2   5        326.51        306.74        10.31 o                         
  -3  -2   5        413.17        399.81        10.24 o                         
  -1  -2   5         40.35         34.27         1.37 o                         
   0  -2   5        710.76        662.74        15.40 o                         
   1  -2   5         14.23         10.18         0.45 o                         
   2  -2   5         50.00         75.32         2.35 o                         
   3  -2   5        632.06        656.88        18.73 o                         
   4  -2   5       1293.53       1339.21        54.00 o                         
   5  -2   5          0.43          0.44         0.33 o                         
   6  -2   5        299.23        312.63        14.85 o                         
   7  -2   5        147.88        157.58         5.88 o                         
   8  -2   5         54.14         51.74         3.31 o                         
  -8  -1   5         84.34         80.09         2.88 o                         
  -7  -1   5        102.78        102.39         3.64 o                         
  -6  -1   5        213.65        209.18         8.47 o                         
  -5  -1   5         16.95         13.99         0.84 o                         
  -4  -1   5        185.51        218.63         9.07 o                         
  -3  -1   5        226.46        239.10         6.92 o                         
   1  -1   5       2061.53       1794.92        50.57 o                         
   2  -1   5        297.20        260.67         6.67 o                         
   3  -1   5        540.55        606.62        17.31 o                         
   4  -1   5        895.96        888.25        25.30 o                         
   5  -1   5         10.98         12.76         0.61 o                         
   6  -1   5         44.82         41.02         1.60 o                         
   7  -1   5        377.44        367.40        10.91 o                         
   8  -1   5          2.00          1.72         0.88 o                         
  -8   0   5         16.86         20.10         1.44 o                         
  -7   0   5        167.42        169.29         7.49 o                         
  -6   0   5        367.49        375.38        12.60 o                         
  -5   0   5        229.40        238.13         9.82 o                         
  -4   0   5       1003.86       1050.45        26.65 o                         
  -3   0   5        327.70        325.74         8.37 o                         
  -2   0   5        615.13        573.89        16.30 o                         
  -1   0   5       1333.99       1304.59        27.84 o                         
   0   0   5         28.50         26.80         0.78 o                         
   2   0   5        619.31        563.86        26.11 o                         
   3   0   5       3200.68       3151.51        79.53 o                         
   4   0   5         30.45         28.76         0.95 o                         
   5   0   5         55.09         51.73         1.64 o                         
   6   0   5         33.28         36.19         1.60 o                         
   7   0   5         12.45         14.55         1.51 o                         
   8   0   5          3.84          3.13         1.00 o                         
  -8   1   5        158.49        156.08         7.16 o                         
  -7   1   5         21.01         19.72         1.54 o                         
  -6   1   5        219.26        227.54         9.77 o                         
  -5   1   5        334.56        346.60        16.05 o                         
  -4   1   5        117.82        112.34         3.49 o                         
  -3   1   5       1433.97       1374.61        34.77 o                         
  -2   1   5        149.38        172.06         4.17 o                         
  -1   1   5       2264.37       1936.89        77.54 o                         
   0   1   5          6.18          4.56         0.37 o                         
   1   1   5        880.41        887.40        25.15 o                         
   2   1   5        620.16        671.51        19.11 o                         
   3   1   5          5.80          3.66         0.38 o                         
   4   1   5       1146.51       1116.17        31.81 o                         
   5   1   5         44.84         46.80         1.55 o                         
   6   1   5        484.05        487.72        12.73 o                         
   7   1   5          1.63          0.93         0.54 o                         
  -8   2   5          4.23          1.73         0.88 o                         
  -7   2   5         10.72          9.90         1.20 o                         
  -6   2   5        666.43        635.07        21.18 o                         
  -5   2   5          1.75          1.82         0.44 o                         
  -4   2   5        359.13        355.08        10.31 o                         
  -3   2   5       2281.64       2288.72        52.82 o                         
  -2   2   5          1.29          1.65         0.21 o                         
  -1   2   5        288.47        295.73         7.77 o                         
   1   2   5        144.79        111.09         2.78 o                         
   2   2   5        656.27        644.37        18.42 o                         
   3   2   5         52.11         52.71         2.52 o                         
   4   2   5        120.38        121.43         5.36 o                         
   5   2   5        297.93        291.16         7.76 o                         
   6   2   5        153.70        160.23         4.53 o                         
   7   2   5         19.01         19.08         1.17 o                         
  -8   3   5         83.58         86.44         4.50 o                         
  -7   3   5         23.70         25.94         1.90 o                         
  -6   3   5        365.77        379.96        12.96 o                         
  -5   3   5         97.96        101.39         3.86 o                         
  -4   3   5        187.29        208.46         5.69 o                         
  -3   3   5        972.94       1018.36        29.03 o                         
  -2   3   5        804.66        782.92        22.41 o                         
  -1   3   5         15.39         22.62         0.96 o                         
   0   3   5       2939.62       2815.10        71.11 o                         
   1   3   5        971.88        933.54        21.71 o                         
   2   3   5        145.88        139.82         4.30 o                         
   3   3   5        842.73        813.92        27.03 o                         
   4   3   5        599.04        580.98        16.83 o                         
   5   3   5        200.83        207.21         5.69 o                         
   6   3   5          7.36          6.28         0.78 o                         
   7   3   5          1.66          1.96         0.67 o                         
  -8   4   5         22.25         21.29         2.00 o                         
  -7   4   5        317.68        317.26        11.03 o                         
  -6   4   5        260.27        265.66         9.31 o                         
  -5   4   5         30.25         33.22         1.46 o                         
  -4   4   5        393.30        411.34        12.49 o                         
  -3   4   5         21.66         19.70         1.08 o                         
  -2   4   5        768.98        794.75        20.39 o                         
  -1   4   5       1164.82       1091.68        27.79 o                         
   0   4   5          0.31          0.02         0.18 o                         
   1   4   5       1313.65       1379.63        35.12 o                         
   2   4   5         12.58         14.79         1.17 o                         
   3   4   5          1.23          3.17         0.46 o                         
   4   4   5        169.39        172.98         5.39 o                         
   5   4   5        408.48        412.68        14.43 o                         
   6   4   5         14.95         13.55         1.06 o                         
  -8   5   5         32.83         29.66         3.31 o                         
  -7   5   5        104.00         93.07         4.80 o                         
  -6   5   5        366.82        341.90        10.28 o                         
  -5   5   5         14.36         11.17         0.95 o                         
  -4   5   5        104.58        107.65         3.16 o                         
  -3   5   5       1192.59       1249.64        41.70 o                         
  -2   5   5         36.58         41.69         1.96 o                         
  -1   5   5         20.68         21.78         1.53 o                         
   0   5   5        343.08        334.45         9.95 o                         
   1   5   5          2.37          2.30         0.25 o                         
   2   5   5        554.26        595.37        17.40 o                         
   3   5   5        553.13        539.00        18.32 o                         
   4   5   5        170.21        166.20         6.28 o                         
   5   5   5         15.76         16.78         2.58 o                         
   6   5   5         34.92         37.12         2.11 o                         
  -7   6   5         20.70         25.10         2.19 o                         
  -6   6   5         63.45         63.50         3.39 o                         
  -5   6   5         41.80         46.01         1.66 o                         
  -4   6   5        271.68        258.05         7.83 o                         
  -3   6   5        474.94        538.51        19.72 o                         
  -2   6   5         29.62         32.95         1.27 o                         
  -1   6   5        255.45        253.53         6.88 o                         
   0   6   5        774.30        773.80        22.60 o                         
   1   6   5         48.30         50.01         2.04 o                         
   2   6   5         74.62         78.44         2.90 o                         
   3   6   5        104.72        106.93         4.38 o                         
   4   6   5          0.59         -0.27         0.57 o                         
   5   6   5         26.55         25.86         1.87 o                         
  -6   7   5          6.21          7.42         0.82 o                         
  -5   7   5         36.63         37.86         2.57 o                         
  -4   7   5        100.57         88.94         3.38 o                         
  -3   7   5        108.70        105.94         3.48 o                         
  -2   7   5         29.49         30.21         1.25 o                         
  -1   7   5        131.03        122.50         5.85 o                         
   0   7   5        229.42        208.03         7.08 o                         
   1   7   5        210.71        217.73         8.07 o                         
   2   7   5        159.30        165.49         5.48 o                         
   3   7   5         59.45         58.29         3.62 o                         
   4   7   5          2.19          3.90         0.93 o                         
  -5   8   5         41.63         37.75         2.04 o                         
  -4   8   5        175.72        173.47         6.47 o                         
  -3   8   5          0.88          0.97         0.44 o                         
  -2   8   5         12.14         12.05         0.84 o                         
  -1   8   5         52.38         47.98         2.49 o                         
   0   8   5        110.48        101.37         4.71 o                         
   1   8   5         12.81         11.67         1.07 o                         
   2   8   5          9.18          7.72         0.88 o                         
   3   8   5         95.42         93.94         7.24 o                         
  -4   9   5        106.14        112.74         6.91 o                         
  -3   9   5         26.14         28.17         1.78 o                         
  -2   9   5         12.89         11.85         1.14 o                         
  -1   9   5        255.45        237.85         7.67 o                         
   0   9   5         15.89         12.81         1.24 o                         
   1   9   5          0.53          1.91         0.70 o                         
   0 -10   6          7.46          8.85         1.62 o                         
   1 -10   6         39.26         46.88         6.73 o                         
   2 -10   6         45.82         51.11         2.89 o                         
  -3  -9   6         29.59         33.02         4.36 o                         
  -2  -9   6         70.54         71.60         4.40 o                         
  -1  -9   6        221.21        224.78        17.47 o                         
   0  -9   6         81.14         67.38         5.93 o                         
   1  -9   6        151.10        148.75         7.47 o                         
   2  -9   6         24.83         23.76         1.35 o                         
   3  -9   6          0.37          0.21         0.53 o                         
   4  -9   6          8.12          5.68         1.13 o                         
  -4  -8   6          0.10          0.65         1.42 o                         
  -3  -8   6          0.66          1.86         0.94 o                         
  -2  -8   6        242.58        237.20        12.49 o                         
  -1  -8   6          0.09          0.04         0.92 o                         
   0  -8   6         32.80         33.16         1.78 o                         
   1  -8   6        695.15        636.09        18.71 o                         
   2  -8   6         19.08         20.36         1.19 o                         
   3  -8   6         12.20         12.73         2.13 o                         
   4  -8   6        338.80        302.83        10.83 o                         
   5  -8   6         41.79         36.56         3.34 o                         
  -5  -7   6         25.52         22.80         2.37 o                         
  -4  -7   6         35.04         32.48         4.00 o                         
  -3  -7   6         76.45         66.37         6.60 o                         
  -2  -7   6        381.33        422.77        18.10 o                         
  -1  -7   6        151.90        143.48         8.30 o                         
   0  -7   6          0.02         -0.29         0.31 o                         
   1  -7   6        108.18        130.88         5.92 o                         
   2  -7   6        140.76        161.70         9.14 o                         
   3  -7   6          1.81          2.29         0.55 o                         
   4  -7   6        222.55        220.54         8.07 o                         
   5  -7   6        182.71        168.64         7.96 o                         
   6  -7   6         18.18         20.62         2.19 o                         
  -6  -6   6         75.85         94.30         5.23 o                         
  -5  -6   6         14.00         10.55         1.50 o                         
  -4  -6   6        235.79        236.34         8.80 o                         
  -3  -6   6        111.71        105.71         4.12 o                         
  -2  -6   6        417.72        436.07        26.33 o                         
  -1  -6   6         50.92         45.64         1.98 o                         
   0  -6   6        205.15        217.89         7.74 o                         
   1  -6   6         70.27         76.76         2.74 o                         
   2  -6   6        565.57        607.86        22.85 o                         
   3  -6   6          5.88          8.60         0.69 o                         
   4  -6   6         49.01         50.38         1.69 o                         
   5  -6   6         45.71         51.61         2.06 o                         
   6  -6   6          0.98          1.60         0.65 o                         
   7  -6   6          0.49          1.25         0.77 o                         
  -7  -5   6         33.98         40.10         2.30 o                         
  -6  -5   6          9.18          6.55         1.18 o                         
  -5  -5   6         22.18         18.48         1.57 o                         
  -4  -5   6        438.05        438.95        15.05 o                         
  -3  -5   6        813.17        876.40        29.13 o                         
  -2  -5   6          0.97          1.11         0.39 o                         
  -1  -5   6        453.24        439.07        11.47 o                         
   0  -5   6         22.03         23.38         1.03 o                         
   1  -5   6        395.18        437.68        12.75 o                         
   2  -5   6         34.39         35.69         1.38 o                         
   3  -5   6         38.51         39.59         1.28 o                         
   4  -5   6          0.21          0.22         0.32 o                         
   5  -5   6        187.41        185.82         5.84 o                         
   6  -5   6          1.38          3.11         0.69 o                         
   7  -5   6          5.58          6.22         1.28 o                         
  -7  -4   6         18.97         19.97         1.98 o                         
  -6  -4   6          1.03          1.74         0.76 o                         
  -5  -4   6        293.74        282.31         9.94 o                         
  -4  -4   6        167.49        169.81         7.55 o                         
  -3  -4   6        126.45        146.24         9.54 o                         
  -2  -4   6        152.15        148.59         5.34 o                         
  -1  -4   6       3822.71       3483.36       191.66 o                         
   0  -4   6       2180.75       2159.51        72.80 o                         
   1  -4   6       1047.92       1034.15        29.47 o                         
   2  -4   6         10.18          6.06         0.41 o                         
   3  -4   6        127.42        131.62         3.54 o                         
   4  -4   6        535.14        523.20        26.15 o                         
   5  -4   6         63.81         80.89         3.52 o                         
   6  -4   6          9.43          9.59         0.85 o                         
   7  -4   6         11.42         11.30         1.85 o                         
  -8  -3   6        233.64        246.65         9.02 o                         
  -7  -3   6          0.64          1.04         0.58 o                         
  -6  -3   6         23.85         23.54         1.71 o                         
  -5  -3   6       1200.20       1159.92        46.98 o                         
  -4  -3   6        155.06        152.48         6.75 o                         
  -3  -3   6        321.27        316.71        13.58 o                         
  -2  -3   6       2797.50       2642.49       126.14 o                         
  -1  -3   6          1.06          4.01         0.45 o                         
   0  -3   6        495.85        567.30        17.78 o                         
   2  -3   6       1572.34       1761.26        57.63 o                         
   3  -3   6        887.67        868.42        28.63 o                         
   4  -3   6       2967.24       2810.87        91.71 o                         
   5  -3   6        144.89        170.94         7.50 o                         
   6  -3   6          4.94          7.35         0.99 o                         
   7  -3   6        338.50        304.54        13.41 o                         
   8  -3   6          0.56          1.00         1.45 o                         
  -8  -2   6        187.22        184.83         6.92 o                         
  -7  -2   6         94.53         93.96         3.62 o                         
  -6  -2   6        350.11        341.02        12.31 o                         
  -5  -2   6        526.31        523.94        17.49 o                         
  -4  -2   6        472.59        491.67        14.10 o                         
  -3  -2   6        743.67        762.81        19.39 o                         
  -1  -2   6       1611.90       1575.47        58.54 o                         
   1  -2   6        278.75        263.21         6.88 o                         
   2  -2   6        430.13        423.79        10.86 o                         
   3  -2   6        417.94        385.89        11.12 o                         
   4  -2   6       1204.19       1193.49        44.63 o                         
   5  -2   6        196.38        210.78         9.05 o                         
   6  -2   6          1.04         -0.21         0.82 o                         
   7  -2   6        521.31        514.72        21.75 o                         
   8  -2   6        217.96        228.47        10.49 o                         
  -8  -1   6         32.33         32.30         2.29 o                         
  -7  -1   6          0.98          1.09         0.46 o                         
  -6  -1   6        712.30        681.20        22.78 o                         
  -5  -1   6         18.87         19.63         1.08 o                         
  -4  -1   6        169.65        173.84         5.96 o                         
  -3  -1   6       1867.98       1839.77        51.97 o                         
  -2  -1   6        135.11        138.06         3.67 o                         
  -1  -1   6        682.90        628.21        16.06 o                         
   1  -1   6         24.76         27.00         0.96 o                         
   2  -1   6       2072.56       1964.44        64.12 o                         
   3  -1   6       3258.19       3015.29        85.03 o                         
   4  -1   6        598.45        574.18        16.40 o                         
   5  -1   6         21.98         20.84         1.29 o                         
   6  -1   6         56.04         50.07         1.87 o                         
   7  -1   6          0.49          0.66         0.52 o                         
   8  -1   6         12.58         13.35         2.60 o                         
  -8   0   6         54.85         55.32         2.56 o                         
  -7   0   6         31.11         37.39         2.20 o                         
  -6   0   6          0.76          1.59         0.65 o                         
  -5   0   6         13.36         11.69         0.98 o                         
  -4   0   6         10.70         13.66         0.64 o                         
  -3   0   6         72.25         63.71         2.07 o                         
  -2   0   6        305.15        312.82         9.06 o                         
  -1   0   6          7.82          9.46         0.64 o                         
   0   0   6        289.95        258.20         8.70 o                         
   1   0   6       2216.18       2143.47        85.78 o                         
   2   0   6          4.02          5.63         0.88 o                         
   3   0   6       1088.82       1162.63        46.72 o                         
   4   0   6        285.14        269.05         8.54 o                         
   5   0   6          2.42          2.19         0.37 o                         
   6   0   6        294.34        267.83         8.08 o                         
   7   0   6        286.83        290.71        10.26 o                         
  -8   1   6         66.80         68.93         5.97 o                         
  -7   1   6          0.92          1.33         0.73 o                         
  -6   1   6         25.55         22.31         1.83 o                         
  -5   1   6        536.24        537.58        15.44 o                         
  -4   1   6        508.29        528.37        14.87 o                         
  -3   1   6        219.88        179.73         4.75 o                         
  -2   1   6        113.91        110.69         3.38 o                         
  -1   1   6        113.15        122.46         4.20 o                         
   0   1   6       2281.49       2415.38        95.52 o                         
   1   1   6         18.17         11.73         0.47 o                         
   2   1   6         32.66         37.64         1.74 o                         
   3   1   6        181.47        187.78         6.44 o                         
   4   1   6        344.53        338.77         9.84 o                         
   5   1   6          9.41          8.80         0.59 o                         
   6   1   6          3.67          5.05         0.53 o                         
   7   1   6        163.45        160.23         5.99 o                         
  -8   2   6         53.98         57.46         3.28 o                         
  -7   2   6          0.60          0.58         0.54 o                         
  -6   2   6        115.12        112.34         5.24 o                         
  -5   2   6       1426.19       1481.35        48.75 o                         
  -4   2   6        212.46        211.66         5.59 o                         
  -3   2   6         35.34         36.14         1.37 o                         
  -2   2   6       2439.44       2432.24        61.55 o                         
  -1   2   6        458.45        493.23        14.20 o                         
   0   2   6       1789.84       1876.69        47.51 o                         
   1   2   6        918.03        935.77        21.77 o                         
   2   2   6        300.76        294.60         8.60 o                         
   3   2   6        113.63        124.25         4.48 o                         
   4   2   6        312.35        322.28        10.97 o                         
   5   2   6         43.71         44.59         1.55 o                         
   6   2   6         32.59         32.26         1.48 o                         
   7   2   6         38.92         42.01         2.20 o                         
  -8   3   6         70.97         69.24         6.49 o                         
  -7   3   6          0.81          0.62         0.46 o                         
  -6   3   6        399.04        417.05        14.19 o                         
  -5   3   6        205.77        211.16         7.45 o                         
  -4   3   6         17.18         21.31         0.84 o                         
  -3   3   6         90.41         95.36         2.88 o                         
  -2   3   6       3253.93       3292.67        92.87 o                         
  -1   3   6       1952.81       1991.72        62.96 o                         
   0   3   6       2412.64       2388.82        60.51 o                         
   1   3   6        447.71        412.56        10.74 o                         
   2   3   6        705.89        728.17        24.23 o                         
   3   3   6        767.70        749.20        24.94 o                         
   4   3   6        204.29        205.57         7.28 o                         
   5   3   6         95.19         94.73         2.85 o                         
   6   3   6         98.80         97.98         3.39 o                         
   7   3   6         95.85         97.36         4.14 o                         
  -8   4   6         50.09         52.19         4.56 o                         
  -7   4   6          3.95          3.02         0.56 o                         
  -6   4   6        986.93        891.57        36.33 o                         
  -5   4   6        144.23        141.10         5.04 o                         
  -4   4   6          0.98          2.86         0.35 o                         
  -3   4   6       1189.19       1285.27        36.64 o                         
  -2   4   6         35.98         39.24         1.86 o                         
  -1   4   6         18.85         17.48         1.10 o                         
   0   4   6        163.19        166.91         5.38 o                         
   1   4   6        120.82        116.63         4.08 o                         
   2   4   6        255.92        258.09         7.71 o                         
   3   4   6       2622.05       2627.63        86.06 o                         
   4   4   6        230.64        226.34         9.49 o                         
   5   4   6        209.31        193.68         7.10 o                         
   6   4   6         47.66         52.18         3.19 o                         
  -7   5   6         67.66         65.76         2.97 o                         
  -6   5   6        171.06        164.47         5.33 o                         
  -5   5   6        347.65        346.48         9.21 o                         
  -4   5   6        162.62        171.99         4.80 o                         
  -3   5   6        489.56        467.26        13.68 o                         
  -2   5   6        868.08        894.32        22.94 o                         
  -1   5   6        924.47        885.95        25.49 o                         
   0   5   6         96.18        100.29         3.03 o                         
   1   5   6        376.06        375.73         8.99 o                         
   2   5   6         39.45         37.99         1.79 o                         
   3   5   6         61.02         65.63         2.89 o                         
   4   5   6          0.60          1.57         0.65 o                         
   5   5   6          0.66          1.82         0.77 o                         
  -7   6   6         16.79         15.93         1.21 o                         
  -6   6   6         30.88         30.25         1.93 o                         
  -5   6   6          7.46         11.30         0.74 o                         
  -4   6   6        274.40        262.00         7.17 o                         
  -3   6   6          6.50          8.71         0.99 o                         
  -2   6   6        349.33        317.43         9.53 o                         
  -1   6   6        298.23        305.70         8.20 o                         
   0   6   6         17.35         18.42         0.97 o                         
   1   6   6        212.93        209.81         8.65 o                         
   2   6   6        479.55        457.28        24.25 o                         
   3   6   6        119.26        117.51         5.89 o                         
   4   6   6         12.28         12.10         1.26 o                         
   5   6   6         71.79         69.17         5.93 o                         
  -6   7   6         64.15         58.27         2.71 o                         
  -5   7   6          0.09          0.41         0.42 o                         
  -4   7   6          1.76          2.10         0.43 o                         
  -3   7   6         23.68         21.74         1.28 o                         
  -2   7   6         30.83         28.47         1.28 o                         
  -1   7   6        230.06        234.00         6.65 o                         
   0   7   6         23.18         27.98         1.61 o                         
   1   7   6         12.72         10.58         0.96 o                         
   2   7   6         27.21         32.53         1.67 o                         
   3   7   6         19.97         19.74         2.65 o                         
   4   7   6         32.51         29.97         4.69 o                         
  -5   8   6         33.50         35.77         2.24 o                         
  -4   8   6         17.82         18.38         1.13 o                         
  -3   8   6         57.38         50.67         1.89 o                         
  -2   8   6          0.10          0.01         0.40 o                         
  -1   8   6          2.52          2.71         0.64 o                         
   0   8   6        220.18        203.29        10.86 o                         
   1   8   6         89.43         88.14         3.37 o                         
   2   8   6          0.81          2.99         0.92 o                         
  -3   9   6        208.91        202.14         6.67 o                         
  -2   9   6         52.59         49.43         3.78 o                         
  -1   9   6         50.16         52.87         2.47 o                         
   0   9   6          0.68          0.75         0.70 o                         
   0 -10   7         27.97         27.47         2.69 o                         
   1 -10   7         82.76        100.17         8.44 o                         
   2 -10   7         32.62         36.72         2.51 o                         
  -3  -9   7          0.61         -0.56         0.91 o                         
  -2  -9   7         53.57         49.79         3.46 o                         
  -1  -9   7        207.92        218.87        10.34 o                         
   0  -9   7          4.06          5.41         1.63 o                         
   1  -9   7         10.03         10.98         0.98 o                         
   2  -9   7        105.04        106.38         4.01 o                         
   3  -9   7        171.56        162.39         6.34 o                         
   4  -9   7         26.64         30.83         2.06 o                         
  -4  -8   7        178.38        183.48         9.00 o                         
  -3  -8   7         43.66         35.66         2.81 o                         
  -2  -8   7          6.29          6.46         1.25 o                         
  -1  -8   7        627.33        667.58        38.77 o                         
   0  -8   7        170.18        168.15         6.98 o                         
   1  -8   7          2.46          1.81         0.62 o                         
   2  -8   7        631.76        586.59        31.12 o                         
   3  -8   7        176.06        159.40         7.34 o                         
   4  -8   7          5.44          4.13         0.78 o                         
   5  -8   7        156.56        151.13         8.04 o                         
  -5  -7   7        285.07        299.30        13.62 o                         
  -4  -7   7        137.66        134.72         6.84 o                         
  -3  -7   7        123.72        117.48         5.97 o                         
  -2  -7   7        126.80        135.14         6.63 o                         
  -1  -7   7         50.59         58.18         2.93 o                         
   0  -7   7         38.96         37.30         2.22 o                         
   1  -7   7        256.54        270.97         8.63 o                         
   2  -7   7        645.58        660.08        23.32 o                         
   3  -7   7        665.81        655.56        19.04 o                         
   4  -7   7        321.88        299.20        14.15 o                         
   5  -7   7        100.45         93.65         3.99 o                         
   6  -7   7        126.25        121.56         4.98 o                         
  -6  -6   7         18.73         26.11         2.58 o                         
  -5  -6   7         30.47         35.12         2.63 o                         
  -4  -6   7         46.06         51.14         2.44 o                         
  -3  -6   7          5.15          6.83         0.81 o                         
  -2  -6   7       1518.61       1529.02        50.48 o                         
  -1  -6   7         11.59          9.39         0.66 o                         
   0  -6   7         30.67         31.50         1.54 o                         
   1  -6   7        191.65        203.39         6.25 o                         
   2  -6   7          0.18          0.69         0.36 o                         
   3  -6   7        142.31        145.03         4.58 o                         
   4  -6   7        192.03        202.54        18.68 o                         
   5  -6   7         38.39         35.30         1.88 o                         
   6  -6   7        134.82        132.00         5.26 o                         
   7  -6   7        225.47        225.57        14.83 o                         
  -7  -5   7          6.03          5.08         1.23 o                         
  -6  -5   7          1.07          2.07         0.66 o                         
  -5  -5   7        305.99        313.78        11.10 o                         
  -4  -5   7          0.48          0.65         0.44 o                         
  -3  -5   7        201.60        219.74         9.55 o                         
  -2  -5   7        438.72        429.03        12.64 o                         
  -1  -5   7          0.53          1.23         0.26 o                         
   0  -5   7          0.80          1.87         0.32 o                         
   1  -5   7        649.59        694.97        19.98 o                         
   2  -5   7        290.65        290.60         9.99 o                         
   3  -5   7        296.99        297.16         8.72 o                         
   4  -5   7          9.33         10.83         1.08 o                         
   5  -5   7         14.14         14.76         1.20 o                         
   6  -5   7         24.65         23.66         1.29 o                         
   7  -5   7         51.46         60.36         3.78 o                         
  -7  -4   7          8.13          5.82         0.93 o                         
  -6  -4   7          1.95          0.83         0.55 o                         
  -5  -4   7        225.25        234.42        10.27 o                         
  -4  -4   7         64.48         69.43         3.57 o                         
  -3  -4   7         54.96         49.28         2.67 o                         
  -2  -4   7        444.04        414.77        14.02 o                         
  -1  -4   7        425.95        412.30        11.93 o                         
   0  -4   7        493.57        531.40        15.89 o                         
   1  -4   7        745.98        844.79        27.93 o                         
   2  -4   7        176.64        160.64         8.17 o                         
   3  -4   7          6.12          6.12         0.34 o                         
   4  -4   7        287.14        266.66        12.13 o                         
   5  -4   7        153.72        154.96         5.60 o                         
   6  -4   7         67.57         73.49         3.11 o                         
   7  -4   7         15.07         13.87         1.72 o                         
  -8  -3   7          3.86          4.90         1.38 o                         
  -7  -3   7        301.62        293.60        12.83 o                         
  -6  -3   7        410.66        372.20        23.58 o                         
  -5  -3   7         70.43         67.58         3.82 o                         
  -4  -3   7        130.08        117.48         5.39 o                         
  -3  -3   7        310.70        333.92        11.38 o                         
  -2  -3   7        266.20        249.96         6.50 o                         
  -1  -3   7       2149.56       2096.69        67.41 o                         
   0  -3   7          6.69          3.76         0.41 o                         
   2  -3   7       2026.80       2152.77        60.94 o                         
   3  -3   7        385.47        411.65        13.79 o                         
   4  -3   7          4.60          4.73         0.52 o                         
   5  -3   7        716.95        748.00        30.56 o                         
   6  -3   7          8.75         11.35         1.02 o                         
   7  -3   7          0.02         -0.32         0.79 o                         
  -8  -2   7         62.97         63.58         5.97 o                         
  -7  -2   7         30.32         31.32         2.32 o                         
  -6  -2   7        398.26        403.09        19.49 o                         
  -5  -2   7       1105.18       1185.12        47.78 o                         
  -4  -2   7        893.84        909.65        23.17 o                         
  -3  -2   7        952.67        905.39        25.77 o                         
  -1  -2   7        188.80        229.48         6.05 o                         
   0  -2   7        299.89        322.52         9.37 o                         
   1  -2   7       1623.48       1657.15        47.91 o                         
   2  -2   7       1331.66       1291.76        32.63 o                         
   3  -2   7        870.41        948.83        26.98 o                         
   4  -2   7        473.41        512.08        17.07 o                         
   5  -2   7        294.84        315.19        13.31 o                         
   6  -2   7        391.57        397.07        16.70 o                         
   7  -2   7         40.83         49.01         3.13 o                         
  -8  -1   7        333.15        332.57        14.39 o                         
  -7  -1   7         73.15         69.27         2.88 o                         
  -6  -1   7        102.71         99.48         3.79 o                         
  -5  -1   7        536.80        518.05        17.33 o                         
  -4  -1   7         50.97         58.56         2.23 o                         
  -3  -1   7        246.77        256.21         7.51 o                         
  -1  -1   7       1202.67       1196.55        33.88 o                         
   0  -1   7        501.43        554.40        18.36 o                         
   2  -1   7       2107.14       2071.83        63.42 o                         
   3  -1   7        518.80        499.15        14.35 o                         
   4  -1   7        617.37        615.20        20.37 o                         
   6  -1   7          2.65          1.95         0.59 o                         
   7  -1   7        587.31        581.56        19.75 o                         
  -8   0   7         27.38         30.93         1.77 o                         
  -7   0   7         10.67         11.35         1.59 o                         
  -6   0   7        713.88        714.40        29.11 o                         
  -5   0   7         73.59         73.16         4.12 o                         
  -4   0   7        316.78        302.87         8.82 o                         
  -3   0   7       3138.87       3166.23       126.56 o                         
  -2   0   7          2.05          2.29         0.33 o                         
  -1   0   7        129.72        133.06         5.70 o                         
   0   0   7        684.79        730.96        20.89 o                         
   2   0   7       1166.24       1080.52        35.49 o                         
   3   0   7        765.79        770.41        58.12 o                         
   4   0   7        228.01        224.18        14.38 o                         
   5   0   7        769.06        769.42        25.57 o                         
   6   0   7        564.89        551.38        16.11 o                         
   7   0   7         19.27         19.26         1.50 o                         
  -8   1   7          5.10          4.22         0.90 o                         
  -7   1   7          0.51         -0.16         0.48 o                         
  -6   1   7        485.23        465.93        32.05 o                         
  -5   1   7         11.10         13.90         0.82 o                         
  -4   1   7         26.05         24.94         0.99 o                         
  -3   1   7       2114.50       2137.74        62.72 o                         
  -2   1   7          7.79         17.27         0.83 o                         
  -1   1   7        554.89        625.60        16.06 o                         
   0   1   7       1984.00       2046.35        47.23 o                         
   1   1   7       1286.32       1366.88        34.66 o                         
   2   1   7        210.73        184.81         5.51 o                         
   3   1   7        390.26        390.67        16.15 o                         
   4   1   7        642.47        644.51        18.69 o                         
   5   1   7        187.33        194.49         5.94 o                         
   6   1   7        292.94        304.51         9.20 o                         
   7   1   7         27.97         28.57         1.71 o                         
  -8   2   7         15.69         15.34         1.59 o                         
  -7   2   7         17.05         16.58         2.04 o                         
  -6   2   7        304.32        310.38        12.97 o                         
  -5   2   7         12.11         11.02         0.63 o                         
  -4   2   7         14.72         13.95         0.72 o                         
  -3   2   7        698.04        706.67        18.13 o                         
  -2   2   7         46.34         56.31         1.99 o                         
  -1   2   7         49.78         51.27         1.60 o                         
   0   2   7        527.79        533.78        13.78 o                         
   1   2   7        963.38        963.35        24.58 o                         
   2   2   7         87.33         81.49         2.33 o                         
   3   2   7        187.02        177.18         6.23 o                         
   4   2   7        151.32        155.01         6.44 o                         
   5   2   7         29.70         25.96         1.29 o                         
   6   2   7          0.49          0.27         0.48 o                         
   7   2   7         15.40         18.15         2.43 o                         
  -8   3   7         67.01         74.26         4.47 o                         
  -7   3   7         27.15         27.82         1.61 o                         
  -6   3   7         18.62         26.56         1.46 o                         
  -5   3   7        162.31        171.22         5.20 o                         
  -4   3   7         92.01         99.75         2.90 o                         
  -3   3   7        773.43        840.81        21.51 o                         
  -2   3   7       1284.68       1275.52        32.43 o                         
  -1   3   7          0.94          1.22         0.35 o                         
   0   3   7        459.88        460.78        11.98 o                         
   1   3   7         87.99         78.70         2.36 o                         
   2   3   7          0.88          2.07         0.34 o                         
   3   3   7         56.11         51.79         2.23 o                         
   4   3   7       1056.55       1053.17        34.84 o                         
   5   3   7          1.00          0.66         0.34 o                         
   6   3   7          0.95         -0.01         0.45 o                         
  -8   4   7        228.27        244.16        10.68 o                         
  -7   4   7        227.56        233.19         8.36 o                         
  -6   4   7         76.71         74.17         4.39 o                         
  -5   4   7        124.80        136.68         3.88 o                         
  -4   4   7        202.88        207.77         5.66 o                         
  -3   4   7         95.72         94.47         4.02 o                         
  -2   4   7        355.61        381.79        10.07 o                         
  -1   4   7         22.10         24.76         1.13 o                         
   0   4   7         63.21         65.25         3.37 o                         
   1   4   7       2418.14       2329.45        59.19 o                         
   2   4   7        334.04        321.91        11.12 o                         
   3   4   7         44.30         43.58         2.08 o                         
   4   4   7         17.64         17.88         1.02 o                         
   5   4   7         30.93         27.17         1.72 o                         
   6   4   7          3.17          2.20         0.73 o                         
  -7   5   7         69.59         67.30         2.97 o                         
  -6   5   7        208.39        198.64         6.32 o                         
  -5   5   7        157.50        171.56         6.18 o                         
  -4   5   7        390.19        425.75        11.20 o                         
  -3   5   7       2480.99       2394.75        88.03 o                         
  -2   5   7         48.90         55.37         1.86 o                         
  -1   5   7        602.10        602.92        16.82 o                         
   0   5   7         35.96         31.38         1.25 o                         
   1   5   7         86.82         95.28         2.97 o                         
   2   5   7          2.44          1.86         0.64 o                         
   3   5   7        342.40        353.50        12.33 o                         
   4   5   7        107.25        109.01         4.41 o                         
   5   5   7         60.19         66.06         3.89 o                         
  -7   6   7         33.52         34.12         2.38 o                         
  -6   6   7         70.37         70.74         2.74 o                         
  -5   6   7          0.16          0.33         0.33 o                         
  -4   6   7         13.24         15.50         0.90 o                         
  -3   6   7        597.05        616.02        16.07 o                         
  -2   6   7          1.50          1.79         0.39 o                         
  -1   6   7          1.51          2.07         0.42 o                         
   0   6   7       2153.36       1998.79        50.82 o                         
   1   6   7        222.38        222.38         9.59 o                         
   2   6   7         49.05         46.04         2.35 o                         
   3   6   7         48.57         52.94         2.60 o                         
   4   6   7          0.11          0.51         0.64 o                         
  -6   7   7         56.22         50.47         2.98 o                         
  -5   7   7         11.39          8.80         0.89 o                         
  -4   7   7        121.67        117.00         3.57 o                         
  -3   7   7          0.24          0.38         0.35 o                         
  -2   7   7         10.65          9.17         0.75 o                         
  -1   7   7         27.05         28.01         1.29 o                         
   0   7   7        184.20        185.60         6.04 o                         
   1   7   7         97.00         97.41         3.55 o                         
   2   7   7         25.30         29.68         1.87 o                         
   3   7   7        156.30        168.66         6.62 o                         
  -5   8   7         49.30         47.00         2.16 o                         
  -4   8   7        156.16        156.36         6.71 o                         
  -3   8   7          0.78          1.90         0.56 o                         
  -2   8   7          4.04          3.74         0.63 o                         
  -1   8   7         23.29         24.01         1.81 o                         
   0   8   7        124.29        117.62         4.30 o                         
   1   8   7          4.00          4.35         0.75 o                         
   2   8   7         22.56         25.36         4.19 o                         
  -2   9   7          2.34          1.96         0.91 o                         
  -1   9   7         70.34         73.86         9.80 o                         
   0 -10   8          1.53          1.81         1.72 o                         
   1 -10   8         75.17         69.94         4.37 o                         
  -3  -9   8         11.41         14.49         2.03 o                         
  -2  -9   8         37.65         37.06         2.88 o                         
  -1  -9   8        159.97        159.66         7.93 o                         
   0  -9   8         31.38         33.57         2.96 o                         
   1  -9   8          5.72          5.39         0.70 o                         
   2  -9   8          0.58          0.77         0.49 o                         
   3  -9   8         23.42         19.95         1.51 o                         
   4  -9   8         49.13         48.23         2.57 o                         
  -4  -8   8         26.11         22.37         3.09 o                         
  -3  -8   8        205.50        193.51        13.76 o                         
  -2  -8   8        400.24        384.74        24.01 o                         
  -1  -8   8          0.92          0.49         1.31 o                         
   0  -8   8         73.40         68.27         4.74 o                         
   1  -8   8        272.36        240.54         8.96 o                         
   2  -8   8         19.23         21.01         1.56 o                         
   3  -8   8         86.77         92.69        10.23 o                         
   4  -8   8        116.18        116.15         4.77 o                         
   5  -8   8         28.75         26.88         2.02 o                         
  -5  -7   8         41.36         34.60         2.74 o                         
  -4  -7   8          0.76          1.56         0.90 o                         
  -3  -7   8        149.04        133.25         5.56 o                         
  -2  -7   8         60.99         67.60         4.24 o                         
  -1  -7   8        522.94        525.11        17.79 o                         
   0  -7   8        150.32        147.93         5.22 o                         
   1  -7   8        550.02        542.34        18.38 o                         
   2  -7   8        377.97        386.62        13.28 o                         
   3  -7   8          0.18          0.43         0.39 o                         
   4  -7   8        167.20        172.86         8.04 o                         
   5  -7   8        209.25        203.14         9.75 o                         
   6  -7   8          4.23          2.93         1.66 o                         
  -6  -6   8         24.15         28.67         2.80 o                         
  -5  -6   8          5.85          7.57         1.41 o                         
  -4  -6   8        700.71        682.27        40.16 o                         
  -3  -6   8        299.23        309.42        10.91 o                         
  -2  -6   8        141.28        144.67         5.45 o                         
  -1  -6   8         26.10         23.34         0.98 o                         
   0  -6   8        221.11        216.67         8.13 o                         
   1  -6   8         79.50         84.82         2.91 o                         
   2  -6   8        327.24        359.53        10.65 o                         
   3  -6   8         35.51         39.47         2.65 o                         
   4  -6   8         18.41         20.25         1.26 o                         
   5  -6   8        330.78        342.92        15.40 o                         
   6  -6   8         92.79        101.93         4.31 o                         
  -7  -5   8         15.79         12.72         2.19 o                         
  -6  -5   8          0.38          0.54         0.60 o                         
  -5  -5   8         27.30         29.38         1.77 o                         
  -4  -5   8        113.01        116.66         5.62 o                         
  -3  -5   8         12.08          7.48         1.01 o                         
  -2  -5   8        382.40        401.27        13.70 o                         
  -1  -5   8        484.35        497.76        18.10 o                         
   0  -5   8        545.48        587.28        19.69 o                         
   1  -5   8       2379.41       2519.23       111.84 o                         
   2  -5   8          5.69          4.84         0.49 o                         
   3  -5   8          1.06          1.17         0.23 o                         
   4  -5   8        297.89        299.62        17.90 o                         
   5  -5   8        147.94        145.00         7.40 o                         
   6  -5   8          8.19          6.24         1.04 o                         
   7  -5   8         23.93         19.02         2.48 o                         
  -7  -4   8         46.45         49.16         3.13 o                         
  -6  -4   8          0.79          0.39         0.64 o                         
  -5  -4   8        313.21        313.45        14.94 o                         
  -4  -4   8         18.90         18.25         1.68 o                         
  -3  -4   8        187.40        176.50         6.36 o                         
  -2  -4   8        170.83        180.06         6.44 o                         
  -1  -4   8        783.54        742.13        24.08 o                         
   0  -4   8          5.02          3.80         0.40 o                         
   1  -4   8        670.66        715.34        25.43 o                         
   2  -4   8        325.50        293.30        10.02 o                         
   3  -4   8         84.03         87.12         3.76 o                         
   4  -4   8        950.44        965.53        31.96 o                         
   5  -4   8        144.61        144.10         5.27 o                         
   6  -4   8         41.08         46.40         3.02 o                         
   7  -4   8         34.78         33.36         2.79 o                         
  -7  -3   8          0.24         -0.56         1.12 o                         
  -6  -3   8         21.39         21.39         1.70 o                         
  -5  -3   8        746.01        741.61        30.43 o                         
  -4  -3   8         60.34         63.11         3.10 o                         
  -3  -3   8         44.17         40.55         1.93 o                         
  -2  -3   8        679.52        569.21        16.40 o                         
  -1  -3   8         89.70         95.33         3.03 o                         
   0  -3   8        217.96        245.24         7.28 o                         
   1  -3   8        145.42        170.84         5.80 o                         
   2  -3   8        470.88        396.73        11.48 o                         
   3  -3   8        438.29        436.92        14.61 o                         
   4  -3   8        488.55        542.10        18.12 o                         
   5  -3   8          6.93         10.26         1.16 o                         
   6  -3   8         32.02         30.48         2.67 o                         
   7  -3   8        235.65        235.48        10.81 o                         
  -8  -2   8        203.78        198.05        15.60 o                         
  -7  -2   8         97.85         98.30         4.92 o                         
  -6  -2   8         41.06         46.48         2.10 o                         
  -5  -2   8        156.35        144.00         5.18 o                         
  -4  -2   8        745.17        745.15        19.07 o                         
  -3  -2   8        660.78        662.85        16.98 o                         
  -2  -2   8       1508.01       1465.70        41.57 o                         
  -1  -2   8       1608.37       1623.10        45.98 o                         
   0  -2   8         59.21         60.36         2.01 o                         
   1  -2   8       1301.82       1308.64        33.14 o                         
   2  -2   8        707.84        716.43        18.40 o                         
   3  -2   8        113.57        117.17         4.12 o                         
   4  -2   8        150.04        152.13         6.77 o                         
   5  -2   8        101.46         83.48         4.10 o                         
   6  -2   8          8.35          8.76         1.78 o                         
   7  -2   8        102.12        109.34         5.67 o                         
  -8  -1   8         16.60         16.38         2.64 o                         
  -7  -1   8         10.12          8.65         1.03 o                         
  -6  -1   8        265.93        274.17         9.52 o                         
  -5  -1   8         40.21         40.34         1.70 o                         
  -4  -1   8        873.88        845.80        37.49 o                         
  -3  -1   8       2012.25       2050.56        58.06 o                         
  -2  -1   8          9.61          7.51         0.54 o                         
  -1  -1   8        463.49        425.73        13.45 o                         
   0  -1   8       3490.73       3662.64       207.42 o                         
   1  -1   8         24.71         26.22         0.99 o                         
   2  -1   8       1293.39       1267.23        41.57 o                         
   3  -1   8       1236.48       1209.57        34.38 o                         
   4  -1   8        123.57        129.07         3.96 o                         
   5  -1   8        809.65        770.94        27.44 o                         
   6  -1   8        187.05        195.90         7.19 o                         
   7  -1   8          3.78          5.18         0.83 o                         
  -8   0   8        268.25        275.38         9.79 o                         
  -7   0   8         77.75         84.79         4.13 o                         
  -6   0   8         92.13         81.73         3.92 o                         
  -5   0   8       1097.04       1095.76        31.57 o                         
  -4   0   8        235.34        227.56         6.77 o                         
  -3   0   8        194.90        196.32         5.86 o                         
  -2   0   8        727.06        667.30        22.14 o                         
  -1   0   8       1965.40       2017.14        64.86 o                         
   0   0   8        210.40        182.70         5.48 o                         
   1   0   8       3483.15       3251.59       100.37 o                         
   2   0   8        149.70        177.19         6.23 o                         
   3   0   8       1098.02       1043.71        42.10 o                         
   4   0   8        578.93        587.50        19.89 o                         
   5   0   8         53.63         45.90         2.43 o                         
   6   0   8        175.09        167.85         6.27 o                         
   7   0   8        234.38        258.14         9.29 o                         
  -8   1   8         96.77         98.79         4.89 o                         
  -7   1   8          0.23         -0.08         0.45 o                         
  -6   1   8          1.36          1.72         0.43 o                         
  -5   1   8       1295.49       1337.63        38.00 o                         
  -4   1   8        422.30        423.68        12.29 o                         
  -3   1   8       1312.42       1316.43        37.41 o                         
  -2   1   8        564.69        545.02        15.68 o                         
  -1   1   8       1592.99       1612.60        63.33 o                         
   0   1   8        560.97        504.54        13.04 o                         
   1   1   8        622.42        622.41        17.84 o                         
   2   1   8        178.44        193.02         6.97 o                         
   3   1   8         39.19         37.79         2.88 o                         
   4   1   8       1718.82       1687.00        73.36 o                         
   5   1   8         71.50         71.23         2.94 o                         
   6   1   8         21.72         22.85         1.24 o                         
   7   1   8        110.70        116.55         4.68 o                         
  -8   2   8         11.13          9.43         1.63 o                         
  -7   2   8         21.86         23.74         1.53 o                         
  -6   2   8         72.34         66.49         3.88 o                         
  -5   2   8        102.77        110.65         3.28 o                         
  -4   2   8          2.85          2.48         0.37 o                         
  -3   2   8        234.16        240.05         6.41 o                         
  -2   2   8       2198.72       2311.25        58.53 o                         
  -1   2   8        801.78        830.94        24.02 o                         
   0   2   8       2397.15       2312.93        71.86 o                         
   1   2   8          3.07          5.63         0.52 o                         
   2   2   8          4.89          3.22         0.31 o                         
   3   2   8        253.65        248.89         8.57 o                         
   4   2   8          1.81          2.37         0.40 o                         
   5   2   8         10.50          9.05         0.93 o                         
   6   2   8          3.64          4.86         0.63 o                         
  -8   3   8         31.42         36.79         2.66 o                         
  -7   3   8          5.06          4.78         0.72 o                         
  -6   3   8        119.28        102.33         6.43 o                         
  -5   3   8         20.72         21.12         0.95 o                         
  -4   3   8         72.85         71.37         2.20 o                         
  -3   3   8         29.04         33.65         1.24 o                         
  -2   3   8        197.79        193.71         5.29 o                         
  -1   3   8         34.35         35.37         1.57 o                         
   0   3   8        242.90        256.54         6.88 o                         
   1   3   8        749.39        724.03        18.64 o                         
   2   3   8        603.33        569.20        16.44 o                         
   3   3   8        774.80        772.24        25.70 o                         
   4   3   8         50.82         53.51         2.32 o                         
   5   3   8         74.63         77.64         3.35 o                         
   6   3   8         46.69         48.04         2.67 o                         
  -8   4   8          6.73          8.43         1.07 o                         
  -7   4   8          0.87          0.82         0.78 o                         
  -6   4   8        362.06        358.17        15.24 o                         
  -5   4   8          1.05          0.59         0.28 o                         
  -4   4   8         56.13         57.66         1.90 o                         
  -3   4   8        473.36        463.78        19.97 o                         
  -2   4   8        447.41        481.91        12.60 o                         
  -1   4   8          2.34          2.65         0.36 o                         
   0   4   8        310.77        291.18         7.86 o                         
   1   4   8        463.54        454.71        11.90 o                         
   2   4   8         73.66         68.70         2.89 o                         
   3   4   8         85.61         94.99         4.19 o                         
   4   4   8         12.53         10.18         0.95 o                         
   5   4   8         23.54         21.58         2.00 o                         
  -7   5   8         13.77         17.37         1.51 o                         
  -6   5   8        142.42        139.04         4.66 o                         
  -5   5   8        646.58        625.63        16.29 o                         
  -4   5   8         12.33         16.35         0.90 o                         
  -3   5   8        478.32        526.11        19.50 o                         
  -2   5   8          1.92          2.70         0.45 o                         
  -1   5   8        292.49        273.54         7.39 o                         
   0   5   8         33.18         34.94         1.38 o                         
   1   5   8        743.67        689.13        17.91 o                         
   2   5   8        187.56        177.11         6.68 o                         
   3   5   8         28.34         27.86         1.92 o                         
   4   5   8         17.06         15.32         1.63 o                         
   5   5   8         45.50         44.62         4.97 o                         
  -7   6   8         53.58         56.42         3.37 o                         
  -6   6   8          0.04          0.63         0.48 o                         
  -5   6   8        107.77        105.55         3.84 o                         
  -4   6   8         99.11         91.63         2.88 o                         
  -3   6   8          1.18          0.86         0.39 o                         
  -2   6   8        644.00        623.64        16.32 o                         
  -1   6   8         36.38         33.72         1.49 o                         
   0   6   8        146.58        147.42         4.31 o                         
   1   6   8        158.59        167.78         6.48 o                         
   2   6   8        143.06        140.73         8.15 o                         
   3   6   8          2.78          2.80         0.74 o                         
   4   6   8        150.42        148.08         7.34 o                         
  -6   7   8        206.97        215.10         6.97 o                         
  -5   7   8         33.22         35.35         1.92 o                         
  -4   7   8          2.74          2.67         0.50 o                         
  -3   7   8         50.48         48.36         2.29 o                         
  -2   7   8         66.61         70.82         2.42 o                         
  -1   7   8         86.48         95.87         3.45 o                         
   0   7   8         52.44         52.45         2.29 o                         
   1   7   8          1.03          0.64         0.50 o                         
   2   7   8         16.04         16.87         1.59 o                         
   3   7   8        175.04        171.87         7.04 o                         
  -4   8   8         25.66         30.21         2.14 o                         
  -3   8   8        122.92        125.45         3.91 o                         
  -2   8   8         70.71         71.63         3.36 o                         
  -1   8   8         66.05         61.38         2.98 o                         
   0   8   8         51.53         54.92         2.43 o                         
   1   8   8         30.75         30.66         1.90 o                         
  -2  -9   9         25.08         21.09         2.47 o                         
  -1  -9   9        202.37        179.56         8.77 o                         
   0  -9   9          0.00          0.14         0.82 o                         
   1  -9   9          0.34         -0.05         0.60 o                         
   2  -9   9         55.33         55.79         3.71 o                         
   3  -9   9         35.80         39.67         2.23 o                         
  -4  -8   9         87.20         73.56         5.23 o                         
  -3  -8   9         10.83         14.09         1.97 o                         
  -2  -8   9          0.20          0.78         0.88 o                         
  -1  -8   9        245.51        249.91        11.35 o                         
   0  -8   9          8.48          8.66         0.90 o                         
   1  -8   9         71.42         66.17         2.58 o                         
   2  -8   9        553.37        557.49        16.74 o                         
   3  -8   9         51.82         59.87         4.24 o                         
   4  -8   9         24.57         23.73         1.47 o                         
   5  -8   9         79.88         75.00         4.25 o                         
  -5  -7   9        158.34        134.34         7.34 o                         
  -4  -7   9        261.06        265.16        12.11 o                         
  -3  -7   9        123.21        131.21         6.83 o                         
  -2  -7   9        212.28        183.28         9.87 o                         
  -1  -7   9        180.57        196.45         8.95 o                         
   0  -7   9         24.04         23.13         1.21 o                         
   1  -7   9         83.39         86.31         3.59 o                         
   2  -7   9        444.62        433.75        16.71 o                         
   3  -7   9        183.30        177.45         9.31 o                         
   4  -7   9         14.11         15.01         1.35 o                         
   5  -7   9        363.44        340.28        12.11 o                         
   6  -7   9        106.43        103.80         5.82 o                         
  -6  -6   9         34.30         29.87         3.40 o                         
  -5  -6   9        302.77        298.30        13.38 o                         
  -4  -6   9          0.84          1.85         0.64 o                         
  -3  -6   9          2.16          3.63         0.66 o                         
  -2  -6   9        440.62        436.48        12.98 o                         
  -1  -6   9          3.71          3.47         0.41 o                         
   0  -6   9         36.15         32.20         1.41 o                         
   1  -6   9       1347.05       1494.77        42.66 o                         
   2  -6   9         39.14         43.14         2.25 o                         
   3  -6   9          1.90          2.87         0.57 o                         
   4  -6   9        304.18        292.64        15.20 o                         
   5  -6   9         24.33         26.48         1.53 o                         
   6  -6   9        190.33        184.35         8.80 o                         
  -6  -5   9         36.97         31.13         1.97 o                         
  -5  -5   9        120.66        139.49         6.71 o                         
  -4  -5   9        178.52        197.28        10.42 o                         
  -3  -5   9         58.60         61.57         2.69 o                         
  -2  -5   9        361.66        379.32        13.03 o                         
  -1  -5   9        711.02        679.78        24.66 o                         
   0  -5   9        102.59        103.92         4.75 o                         
   1  -5   9        129.20        116.16         4.86 o                         
   2  -5   9        520.75        588.58        17.01 o                         
   3  -5   9          0.07          1.11         0.35 o                         
   4  -5   9         34.29         45.17         2.08 o                         
   5  -5   9        358.66        371.37        15.69 o                         
   6  -5   9         93.91         92.07         3.86 o                         
   7  -5   9         40.35         43.19         3.16 o                         
  -7  -4   9         14.15          8.98         1.24 o                         
  -6  -4   9         19.41         18.73         1.83 o                         
  -5  -4   9        182.76        180.93        13.52 o                         
  -4  -4   9         13.09         14.69         1.17 o                         
  -3  -4   9         58.46         60.66         2.62 o                         
  -2  -4   9         37.05         47.15         1.48 o                         
  -1  -4   9        522.33        501.55        14.57 o                         
   0  -4   9         60.95         63.11         2.19 o                         
   1  -4   9         13.03         12.42         0.74 o                         
   2  -4   9        438.08        460.58        19.01 o                         
   3  -4   9        287.42        278.55         8.22 o                         
   4  -4   9          3.52          5.37         1.12 o                         
   5  -4   9         70.38         74.76         2.99 o                         
   6  -4   9         60.19         60.27         4.71 o                         
   7  -4   9         21.65         28.07         5.55 o                         
  -7  -3   9        233.85        221.63        10.03 o                         
  -6  -3   9         12.30         14.96         1.58 o                         
  -5  -3   9         12.74         15.20         1.55 o                         
  -4  -3   9         27.70         22.57         1.95 o                         
  -3  -3   9         72.87         73.22         2.43 o                         
  -2  -3   9        392.15        365.30        10.66 o                         
  -1  -3   9          0.56          0.75         0.28 o                         
   0  -3   9        289.52        280.47         8.30 o                         
   1  -3   9        152.98        181.91         6.65 o                         
   2  -3   9        929.02        884.45        29.12 o                         
   3  -3   9         76.38         73.55         2.10 o                         
   4  -3   9         97.00         88.67         5.38 o                         
   5  -3   9        277.22        272.97        11.78 o                         
   6  -3   9          1.64          0.87         1.16 o                         
   7  -3   9         20.70         20.45         2.23 o                         
  -8  -2   9         58.70         53.92         3.45 o                         
  -7  -2   9         39.22         39.12         3.74 o                         
  -6  -2   9         37.27         37.64         2.05 o                         
  -5  -2   9        246.67        240.02         7.43 o                         
  -4  -2   9       1328.43       1343.57        38.25 o                         
  -3  -2   9       1069.59       1030.65        29.45 o                         
  -2  -2   9       1469.83       1404.63        72.19 o                         
  -1  -2   9        589.28        625.66        18.01 o                         
   0  -2   9          1.50          1.67         0.34 o                         
   1  -2   9        688.02        740.75        21.18 o                         
   2  -2   9         27.05         27.98         1.14 o                         
   3  -2   9        111.56        115.62         3.57 o                         
   4  -2   9         10.74         10.92         1.18 o                         
   5  -2   9        290.40        301.48        18.12 o                         
   6  -2   9        259.46        257.67        11.24 o                         
   7  -2   9        111.36        126.27         6.44 o                         
  -8  -1   9        254.53        264.94        11.83 o                         
  -7  -1   9          2.95          2.58         0.90 o                         
  -6  -1   9          2.11          3.86         0.59 o                         
  -5  -1   9        967.54        912.31        31.25 o                         
  -4  -1   9          2.86          4.55         0.65 o                         
  -3  -1   9          1.29          1.27         0.27 o                         
  -2  -1   9       2708.13       2819.88        91.30 o                         
  -1  -1   9        470.87        464.02        13.43 o                         
   0  -1   9       1238.75       1149.80        32.70 o                         
   2  -1   9        479.84        467.94        19.30 o                         
   3  -1   9          7.19          9.12         1.16 o                         
   4  -1   9       1043.80       1078.99        35.62 o                         
   5  -1   9         28.24         26.83         2.07 o                         
   6  -1   9          0.81          1.02         1.05 o                         
   7  -1   9          7.51          8.72         1.07 o                         
  -8   0   9         90.16         94.40         5.31 o                         
  -7   0   9         96.37         93.70         4.77 o                         
  -6   0   9        366.25        347.95        14.61 o                         
  -5   0   9        527.53        527.63        15.26 o                         
  -4   0   9        463.14        469.45        15.77 o                         
  -3   0   9        664.18        677.77        19.46 o                         
  -2   0   9        267.34        244.89         8.82 o                         
  -1   0   9        977.28       1021.08        29.18 o                         
   0   0   9        419.52        462.08        13.41 o                         
   1   0   9       1524.42       1416.72        35.90 o                         
   2   0   9        333.78        331.31        11.28 o                         
   3   0   9          4.28          5.42         0.90 o                         
   4   0   9       1205.41       1125.50        37.11 o                         
   5   0   9        932.16        941.26        31.23 o                         
   6   0   9        294.95        310.52        13.42 o                         
   7   0   9         62.78         56.04         3.40 o                         
  -8   1   9          0.23          0.79         0.66 o                         
  -7   1   9         79.35         74.69         3.81 o                         
  -6   1   9        335.12        360.24        15.30 o                         
  -5   1   9        210.61        209.59         7.46 o                         
  -4   1   9          4.04          2.56         0.36 o                         
  -3   1   9       1957.35       2046.77        58.07 o                         
  -2   1   9        135.52        134.85         4.20 o                         
  -1   1   9        788.93        848.95        28.14 o                         
   0   1   9       2347.68       2305.86        65.29 o                         
   1   1   9        125.96        108.27         3.73 o                         
   2   1   9        118.26        115.25         4.32 o                         
   3   1   9         92.12         90.31         4.28 o                         
   4   1   9         92.31         91.09         5.31 o                         
   5   1   9        176.73        177.94         6.48 o                         
   6   1   9         71.21         69.39         3.09 o                         
   7   1   9         15.62         13.80         1.34 o                         
  -8   2   9         13.59         11.93         1.44 o                         
  -7   2   9          7.68          7.26         1.02 o                         
  -6   2   9        107.62        101.44         4.11 o                         
  -5   2   9         19.00         20.44         0.97 o                         
  -4   2   9         91.65         93.06         3.05 o                         
  -3   2   9        194.25        184.17         6.65 o                         
  -2   2   9       1446.55       1415.21        36.02 o                         
  -1   2   9        108.33        125.02         3.56 o                         
   0   2   9        172.98        176.09         4.85 o                         
   1   2   9        666.57        649.15        18.78 o                         
   2   2   9          2.94          4.30         0.48 o                         
   3   2   9        592.90        593.64        19.80 o                         
   4   2   9         96.14         98.50         4.75 o                         
   5   2   9        181.75        184.95         8.28 o                         
   6   2   9          1.59          1.60         0.49 o                         
  -8   3   9         56.28         50.87         3.17 o                         
  -7   3   9         28.96         25.57         1.52 o                         
  -6   3   9         84.72         78.37         3.70 o                         
  -5   3   9         27.06         22.99         1.15 o                         
  -4   3   9        127.46        123.58         3.56 o                         
  -3   3   9         63.53         69.58         2.52 o                         
  -2   3   9         15.41         18.89         1.20 o                         
  -1   3   9         33.93         39.20         1.41 o                         
   0   3   9        123.73        129.07         3.71 o                         
   1   3   9        887.65        888.36        22.83 o                         
   2   3   9         39.56         41.34         1.62 o                         
   3   3   9        113.84        112.00         5.38 o                         
   4   3   9        272.54        276.09         9.66 o                         
   5   3   9         11.27          9.78         0.97 o                         
   6   3   9         12.46         10.68         1.21 o                         
  -7   4   9         20.28         22.98         1.85 o                         
  -6   4   9        133.48        117.19         5.17 o                         
  -5   4   9        358.84        357.32         9.50 o                         
  -4   4   9        416.02        427.01        11.28 o                         
  -3   4   9        103.56        109.66         4.26 o                         
  -2   4   9        360.93        385.61        10.21 o                         
  -1   4   9       1541.05       1579.23        45.68 o                         
   0   4   9         14.76         16.58         0.92 o                         
   1   4   9        134.04        132.90         3.86 o                         
   2   4   9        194.66        197.18         6.09 o                         
   3   4   9         26.95         27.19         1.81 o                         
   4   4   9        308.55        270.46        11.93 o                         
   5   4   9         10.46          8.36         1.37 o                         
  -7   5   9         20.02         17.72         1.44 o                         
  -6   5   9         33.78         35.63         1.98 o                         
  -5   5   9        356.77        351.53        15.07 o                         
  -4   5   9         90.98         89.91         4.14 o                         
  -3   5   9        780.73        767.66        37.91 o                         
  -2   5   9         25.96         29.44         1.42 o                         
  -1   5   9        459.06        435.61        11.55 o                         
   0   5   9        575.62        543.91        14.28 o                         
   1   5   9         28.21         27.54         1.19 o                         
   2   5   9         89.48         96.67         3.95 o                         
   3   5   9          6.53          6.15         0.89 o                         
   4   5   9        142.42        139.00         6.83 o                         
  -6   6   9         59.47         55.08         2.36 o                         
  -5   6   9          0.26          0.46         0.39 o                         
  -4   6   9          0.05          0.77         0.34 o                         
  -3   6   9        221.55        209.71        11.12 o                         
  -2   6   9          1.85          2.71         0.53 o                         
  -1   6   9        310.45        298.19         8.16 o                         
   0   6   9        731.16        717.76        18.87 o                         
   1   6   9         60.15         55.88         2.32 o                         
   2   6   9          8.59          7.97         1.76 o                         
   3   6   9        125.28        129.38         5.20 o                         
  -5   7   9         40.59         40.10         1.95 o                         
  -4   7   9         52.80         47.84         2.09 o                         
  -3   7   9          8.57          9.13         0.87 o                         
  -2   7   9         22.78         22.35         1.37 o                         
  -1   7   9        106.56        100.30         3.67 o                         
   0   7   9         96.16         95.07         3.52 o                         
   1   7   9         29.29         27.58         1.74 o                         
   2   7   9         31.27         32.20         2.15 o                         
  -4   8   9         98.51        109.18         5.25 o                         
  -3   8   9         29.75         31.67         1.53 o                         
  -2   8   9         64.97         73.83         4.65 o                         
  -1   8   9         45.38         45.37         2.47 o                         
   0   8   9          5.30          4.83         0.86 o                         
  -2  -9  10         25.84         28.84         3.27 o                         
  -1  -9  10          1.45          1.97         1.06 o                         
   0  -9  10         25.27         21.99         3.44 o                         
   1  -9  10          2.95          3.81         0.89 o                         
   2  -9  10         14.07         16.10         1.48 o                         
   3  -9  10          4.30          0.97         0.97 o                         
  -4  -8  10          1.92          1.04         1.04 o                         
  -3  -8  10        118.04        130.88         6.81 o                         
  -2  -8  10         63.83         65.59         3.98 o                         
  -1  -8  10         49.89         43.15         4.66 o                         
   0  -8  10         64.70         62.78         3.61 o                         
   1  -8  10        169.85        178.42         5.77 o                         
   2  -8  10         31.69         32.19         1.77 o                         
   3  -8  10         61.98         62.94         3.74 o                         
   4  -8  10         34.26         34.23         1.99 o                         
  -5  -7  10        106.83         92.97         5.58 o                         
  -4  -7  10        258.18        230.95        10.79 o                         
  -3  -7  10         12.78         12.02         1.20 o                         
  -2  -7  10          4.49          6.31         0.94 o                         
  -1  -7  10         80.69         75.67         3.62 o                         
   0  -7  10        338.34        324.39         9.80 o                         
   1  -7  10        247.76        234.77         7.27 o                         
   2  -7  10        181.78        167.82         6.77 o                         
   3  -7  10        201.37        187.51         6.92 o                         
   4  -7  10         78.91         82.12         3.50 o                         
   5  -7  10        234.95        235.69         8.53 o                         
  -6  -6  10          8.16          6.56         1.33 o                         
  -5  -6  10         14.54         14.56         1.39 o                         
  -4  -6  10        512.52        519.66        17.96 o                         
  -3  -6  10        203.15        204.03        10.90 o                         
  -2  -6  10          7.91          8.31         1.18 o                         
  -1  -6  10       1638.83       1588.52        45.44 o                         
   0  -6  10        198.05        218.45         9.14 o                         
   1  -6  10        137.25        130.65         5.29 o                         
   2  -6  10        427.06        458.95        19.98 o                         
   3  -6  10         15.90         17.76         0.99 o                         
   4  -6  10        182.84        170.67         6.54 o                         
   5  -6  10        280.27        316.49        18.46 o                         
  -6  -5  10         31.32         35.50         2.19 o                         
  -5  -5  10        341.02        351.81        15.29 o                         
  -4  -5  10         84.28         88.00         4.89 o                         
  -3  -5  10         50.36         50.53         2.37 o                         
  -2  -5  10        258.02        244.60         7.39 o                         
  -1  -5  10        751.51        708.23        20.46 o                         
   0  -5  10        970.81        983.56        56.53 o                         
   1  -5  10        896.75        977.45        32.39 o                         
   2  -5  10        131.53        158.67         6.61 o                         
   3  -5  10        483.79        517.52        22.47 o                         
   4  -5  10        846.64        806.33        36.31 o                         
   5  -5  10         35.49         38.02         1.87 o                         
   6  -5  10         24.58         29.91         6.36 o                         
  -7  -4  10          2.87          3.65         1.68 o                         
  -6  -4  10          0.67          1.05         0.71 o                         
  -5  -4  10        198.93        213.42         9.64 o                         
  -4  -4  10          0.09          0.53         0.46 o                         
  -3  -4  10          7.37          6.83         0.81 o                         
  -2  -4  10        797.64        813.88        23.31 o                         
  -1  -4  10         74.45         78.70         3.41 o                         
   0  -4  10         42.18         47.16         1.77 o                         
   1  -4  10        550.61        565.76        18.99 o                         
   2  -4  10         49.01         49.24         2.23 o                         
   3  -4  10        221.95        224.55         5.97 o                         
   4  -4  10       1464.55       1509.38        49.74 o                         
   5  -4  10         54.12         57.55         3.20 o                         
   6  -4  10          8.68          8.15         1.10 o                         
   7  -4  10        143.72        152.81         7.66 o                         
  -7  -3  10          0.34         -0.37         0.76 o                         
  -6  -3  10        146.50        144.38         6.86 o                         
  -5  -3  10        176.38        182.08         6.66 o                         
  -4  -3  10         25.11         22.94         1.34 o                         
  -3  -3  10         70.26         65.38         2.59 o                         
  -2  -3  10        580.90        598.85        20.10 o                         
  -1  -3  10          4.05          9.11         1.39 o                         
   0  -3  10        221.43        235.93         7.08 o                         
   1  -3  10        236.79        233.74         7.00 o                         
   2  -3  10         77.87         78.24         3.59 o                         
   3  -3  10         25.45         25.15         0.87 o                         
   4  -3  10          5.95          4.64         0.81 o                         
   5  -3  10         19.84         18.57         1.59 o                         
   6  -3  10          1.82          0.93         0.63 o                         
   7  -3  10        281.93        281.83        13.59 o                         
  -8  -2  10         40.74         52.69         3.93 o                         
  -7  -2  10         38.57         33.08         2.37 o                         
  -6  -2  10         29.76         27.20         1.44 o                         
  -5  -2  10        442.75        452.04        19.92 o                         
  -4  -2  10        289.85        296.14         8.79 o                         
  -3  -2  10        100.78        111.22         4.90 o                         
  -2  -2  10          4.68          7.67         0.62 o                         
  -1  -2  10        637.38        674.47        19.44 o                         
   0  -2  10          3.07          5.11         0.46 o                         
   1  -2  10         60.73         60.31         2.18 o                         
   2  -2  10        147.02        160.16         4.90 o                         
   3  -2  10        351.48        353.91        12.02 o                         
   4  -2  10        160.66        187.51         9.09 o                         
   5  -2  10         42.93         47.92         4.28 o                         
   6  -2  10         53.31         58.08         3.27 o                         
   7  -2  10         23.49         21.97         3.31 o                         
  -8  -1  10         18.19         15.47         1.82 o                         
  -7  -1  10        102.42         97.93         3.91 o                         
  -6  -1  10         21.23         20.91         1.37 o                         
  -5  -1  10          0.06          0.22         0.32 o                         
  -4  -1  10        755.78        767.75        22.02 o                         
  -3  -1  10         88.52        106.05         5.24 o                         
  -2  -1  10        162.68        163.64         7.67 o                         
  -1  -1  10       2835.89       2871.12        81.16 o                         
   0  -1  10       2085.99       2101.38        59.52 o                         
   1  -1  10         81.99         80.27         2.30 o                         
   2  -1  10       1563.13       1548.38        50.89 o                         
   3  -1  10        303.94        280.35        11.72 o                         
   4  -1  10         88.97         90.01         3.48 o                         
   5  -1  10        100.15         95.74         5.22 o                         
   6  -1  10        193.39        183.88         8.40 o                         
   7  -1  10          6.05          5.05         0.97 o                         
  -8   0  10        203.26        209.50         7.96 o                         
  -7   0  10         65.00         59.09         3.27 o                         
  -6   0  10        362.61        361.88        15.10 o                         
  -5   0  10        991.00        957.24        27.38 o                         
  -4   0  10          0.51          1.12         0.28 o                         
  -3   0  10          1.76          2.12         0.39 o                         
  -2   0  10       1290.25       1289.66        36.74 o                         
  -1   0  10        839.10        841.19        24.16 o                         
   0   0  10        997.95       1026.59        37.82 o                         
   1   0  10        598.23        614.85        17.60 o                         
   2   0  10        617.51        606.46        20.42 o                         
   3   0  10       1811.91       1726.57        69.43 o                         
   4   0  10        503.26        515.99        21.25 o                         
   5   0  10         39.15         39.92         1.91 o                         
   6   0  10          6.97          3.94         0.98 o                         
  -8   1  10        114.60        119.21         8.47 o                         
  -7   1  10         58.44         56.31         5.37 o                         
  -6   1  10          9.06          8.47         0.91 o                         
  -5   1  10       2045.78       1976.19        56.01 o                         
  -4   1  10        247.09        248.61         7.45 o                         
  -3   1  10        286.18        330.04         9.77 o                         
  -2   1  10       2441.38       2321.02        65.84 o                         
  -1   1  10       1104.41       1072.16        30.65 o                         
   0   1  10       1449.98       1487.30        42.31 o                         
   1   1  10        780.97        790.00        22.70 o                         
   2   1  10         17.49         18.92         1.33 o                         
   3   1  10        147.55        147.77         6.62 o                         
   4   1  10        889.43        873.06        35.60 o                         
   5   1  10          0.38          0.54         0.78 o                         
   6   1  10         31.19         27.91         2.17 o                         
  -8   2  10         36.65         38.99         3.61 o                         
  -7   2  10          1.97          1.86         0.59 o                         
  -6   2  10        391.22        387.83        16.34 o                         
  -5   2  10         92.59         91.23         3.05 o                         
  -4   2  10        154.19        161.95         5.91 o                         
  -3   2  10        324.00        353.97        10.45 o                         
  -2   2  10       1507.01       1546.44        39.33 o                         
  -1   2  10        708.10        712.42        18.63 o                         
   0   2  10        713.49        740.54        19.17 o                         
   1   2  10        364.78        375.23        11.03 o                         
   2   2  10        725.95        762.82        21.80 o                         
   3   2  10       2064.95       2033.93        81.89 o                         
   4   2  10         17.12         17.89         1.57 o                         
   5   2  10         16.24         14.26         1.22 o                         
   6   2  10          0.09         -0.47         0.91 o                         
  -8   3  10          0.56          0.46         0.59 o                         
  -7   3  10          2.21          3.45         0.69 o                         
  -6   3  10         80.10         73.87         3.72 o                         
  -5   3  10         64.31         63.47         2.28 o                         
  -4   3  10         10.37         11.97         0.82 o                         
  -3   3  10       1308.65       1451.50        41.40 o                         
  -2   3  10         59.24         59.97         2.00 o                         
  -1   3  10          1.70          0.70         0.38 o                         
   0   3  10         75.09         82.58         2.57 o                         
   1   3  10         46.00         46.63         1.71 o                         
   2   3  10        290.47        288.10        10.71 o                         
   3   3  10        462.98        458.51        15.56 o                         
   4   3  10         28.83         30.90         3.33 o                         
   5   3  10         74.15         72.69         3.97 o                         
  -7   4  10          5.35          5.22         0.83 o                         
  -6   4  10        322.72        327.93        11.48 o                         
  -5   4  10          1.77          2.20         0.50 o                         
  -4   4  10          0.55          0.99         0.35 o                         
  -3   4  10         92.07        103.48         3.14 o                         
  -2   4  10        680.15        765.99        19.83 o                         
  -1   4  10          5.68          6.38         0.81 o                         
   0   4  10        414.99        415.41        12.35 o                         
   1   4  10         91.75         91.47         3.20 o                         
   2   4  10          0.14          1.84         0.70 o                         
   3   4  10          0.95          1.00         0.56 o                         
   4   4  10          2.56          3.40         0.88 o                         
   5   4  10         35.49         35.89         2.77 o                         
  -7   5  10         52.21         53.44         2.85 o                         
  -6   5  10         29.32         30.40         1.83 o                         
  -5   5  10        255.62        269.03         7.48 o                         
  -4   5  10         82.08         81.18         2.84 o                         
  -3   5  10        192.25        184.87         5.25 o                         
  -2   5  10        311.90        311.19         8.42 o                         
  -1   5  10         45.08         47.46         1.78 o                         
   0   5  10         17.38         16.18         1.21 o                         
   1   5  10        203.76        189.17         5.47 o                         
   2   5  10          9.42          8.26         0.92 o                         
   3   5  10          1.78          2.36         0.86 o                         
   4   5  10         51.89         49.13         3.22 o                         
  -6   6  10          5.44          5.59         0.97 o                         
  -5   6  10         95.77        108.29         3.86 o                         
  -4   6  10          3.57          5.57         0.65 o                         
  -3   6  10         10.72         11.12         0.86 o                         
  -2   6  10        497.55        513.50        15.22 o                         
  -1   6  10        186.80        173.08         5.02 o                         
   0   6  10         54.52         51.47         1.93 o                         
   1   6  10        112.39        100.94         4.85 o                         
   2   6  10         66.01         59.65         2.86 o                         
   3   6  10          1.84          0.86         0.99 o                         
  -5   7  10          1.63          1.61         0.71 o                         
  -4   7  10          6.10          7.00         0.77 o                         
  -3   7  10        108.95        100.74         3.26 o                         
  -2   7  10         18.57         20.23         1.29 o                         
  -1   7  10          8.11          9.13         1.09 o                         
   0   7  10         23.38         17.87         1.74 o                         
   1   7  10        109.24        109.98         4.00 o                         
   2   7  10         75.18         76.16         4.89 o                         
  -3   8  10        248.54        248.80         9.77 o                         
  -2   8  10         28.80         29.59         1.92 o                         
  -1   8  10         81.98         84.00         3.33 o                         
  -2  -9  11          9.35         10.74         1.70 o                         
  -1  -9  11         65.47         65.47         4.13 o                         
   0  -9  11          9.50          8.90         1.47 o                         
   1  -9  11          6.43         10.98         1.31 o                         
   2  -9  11        186.88        213.60         7.98 o                         
   3  -9  11         23.40         24.81         2.37 o                         
  -3  -8  11          0.61          0.46         0.87 o                         
  -2  -8  11         82.52         74.70         4.38 o                         
  -1  -8  11        165.14        152.17        14.55 o                         
   0  -8  11         20.39         18.13         1.35 o                         
   1  -8  11          7.02          7.73         0.80 o                         
   2  -8  11        224.89        223.74         7.69 o                         
   3  -8  11          0.97          0.65         0.73 o                         
   4  -8  11         12.92         13.82         1.76 o                         
  -5  -7  11         20.45         18.44         2.21 o                         
  -4  -7  11         45.57         47.51         4.23 o                         
  -3  -7  11         13.37         13.34         1.27 o                         
  -2  -7  11         20.43         18.40         1.25 o                         
  -1  -7  11        194.93        205.01         7.81 o                         
   0  -7  11        101.03         93.60         3.29 o                         
   1  -7  11         22.18         20.85         1.21 o                         
   2  -7  11         25.12         23.88         1.26 o                         
   3  -7  11         68.08         55.61         2.77 o                         
   4  -7  11         10.50          8.40         1.00 o                         
   5  -7  11        156.93        166.72         8.22 o                         
  -6  -6  11         90.22        100.12         7.91 o                         
  -5  -6  11        325.45        349.60        12.53 o                         
  -4  -6  11         18.18         20.40         2.04 o                         
  -3  -6  11        178.03        163.81         8.16 o                         
  -2  -6  11        311.98        291.79        10.36 o                         
  -1  -6  11         21.05         20.18         1.10 o                         
   0  -6  11        221.04        202.98         7.40 o                         
   1  -6  11        282.05        320.66        11.15 o                         
   2  -6  11         45.92         45.23         1.82 o                         
   3  -6  11         56.09         64.30         3.61 o                         
   4  -6  11        230.70        225.52        10.03 o                         
   5  -6  11          2.61          1.62         0.70 o                         
   6  -6  11        134.37        135.29         9.80 o                         
  -6  -5  11         12.84         10.34         1.54 o                         
  -5  -5  11         80.11         93.29         9.11 o                         
  -4  -5  11        142.78        149.19         5.75 o                         
  -3  -5  11         22.00         19.43         1.58 o                         
  -2  -5  11        997.56        967.16        27.79 o                         
  -1  -5  11       1051.15       1084.34        31.13 o                         
   0  -5  11         75.92         73.23         2.83 o                         
   1  -5  11        272.23        297.29        10.30 o                         
   2  -5  11       1129.88       1145.79        54.01 o                         
   3  -5  11         21.37         18.52         1.05 o                         
   4  -5  11        178.30        193.98         7.05 o                         
   5  -5  11        156.90        180.47         8.25 o                         
   6  -5  11          1.15          0.67         0.65 o                         
  -7  -4  11         96.28        110.81         9.39 o                         
  -6  -4  11        109.53        113.18         5.78 o                         
  -5  -4  11        216.32        212.84        10.77 o                         
  -4  -4  11        201.64        186.31         6.86 o                         
  -3  -4  11        167.26        170.21         6.30 o                         
  -2  -4  11        304.67        300.01        15.98 o                         
  -1  -4  11        773.71        755.90        30.40 o                         
   0  -4  11         51.00         55.84         2.12 o                         
   1  -4  11        113.37        119.88         3.88 o                         
   2  -4  11       1559.19       1554.79        51.14 o                         
   3  -4  11        611.20        606.17        23.31 o                         
   4  -4  11         79.69         76.10         3.06 o                         
   5  -4  11        363.63        384.78        16.38 o                         
   6  -4  11         60.49         63.17         3.57 o                         
  -7  -3  11         41.76         40.68         2.82 o                         
  -6  -3  11          3.14          3.79         0.97 o                         
  -5  -3  11        168.98        174.85         6.47 o                         
  -4  -3  11        248.92        239.66        11.01 o                         
  -3  -3  11         68.89         63.92         2.74 o                         
  -2  -3  11       2388.28       2310.13        75.90 o                         
  -1  -3  11         15.73         20.47         1.24 o                         
   0  -3  11         13.61         11.59         1.07 o                         
   1  -3  11        655.94        714.97        23.90 o                         
   2  -3  11         91.75         97.24         3.24 o                         
   3  -3  11          8.65          9.29         1.15 o                         
   4  -3  11        184.41        195.46         8.71 o                         
   5  -3  11        272.26        289.30        12.57 o                         
   6  -3  11        200.24        219.85         9.90 o                         
  -7  -2  11         37.49         36.86         3.25 o                         
  -6  -2  11         37.74         39.99         1.97 o                         
  -5  -2  11        188.40        190.67         5.91 o                         
  -4  -2  11         99.59        106.05         3.49 o                         
  -3  -2  11          3.97          4.85         0.52 o                         
  -2  -2  11        237.24        224.17         6.96 o                         
  -1  -2  11          4.88          4.89         0.49 o                         
   0  -2  11        140.08        146.87         5.36 o                         
   1  -2  11       3007.07       2971.98        97.22 o                         
   2  -2  11         21.18         18.27         1.19 o                         
   3  -2  11        171.55        165.92         5.92 o                         
   4  -2  11         44.00         44.79         1.93 o                         
   5  -2  11          0.15          1.98         1.87 o                         
   6  -2  11         43.43         37.94         2.50 o                         
  -8  -1  11         53.20         58.70         3.66 o                         
  -7  -1  11          0.77          2.02         0.64 o                         
  -6  -1  11          1.13          2.32         0.39 o                         
  -5  -1  11        447.54        458.32        14.76 o                         
  -4  -1  11          0.71          0.69         0.31 o                         
  -3  -1  11          4.13          4.20         0.47 o                         
  -2  -1  11        716.73        732.95        21.10 o                         
  -1  -1  11        622.72        654.05        21.86 o                         
   0  -1  11         45.59         48.30         2.27 o                         
   1  -1  11         44.85         57.22         2.32 o                         
   2  -1  11        364.33        350.14        11.99 o                         
   3  -1  11         40.13         39.49         2.13 o                         
   4  -1  11        939.51        902.30        29.92 o                         
   5  -1  11        160.42        156.91         7.29 o                         
   6  -1  11         10.45         11.45         1.39 o                         
  -8   0  11        108.66        110.01         5.87 o                         
  -7   0  11         44.48         44.60         2.62 o                         
  -6   0  11        331.27        356.05        25.88 o                         
  -5   0  11         44.26         44.00         1.73 o                         
  -4   0  11        697.11        722.09        20.74 o                         
  -3   0  11          8.50          8.51         0.70 o                         
  -2   0  11        899.40        892.66        25.64 o                         
  -1   0  11        474.94        469.25        13.75 o                         
   0   0  11         61.30         63.53         2.63 o                         
   1   0  11        303.65        288.56         8.56 o                         
   2   0  11          2.42          2.94         0.64 o                         
   3   0  11         49.36         44.52         2.45 o                         
   4   0  11        579.42        578.18        23.77 o                         
   5   0  11        178.32        180.36        11.79 o                         
   6   0  11          1.66          1.81         0.77 o                         
  -8   1  11          2.44          3.40         1.16 o                         
  -7   1  11        313.52        311.59        13.39 o                         
  -6   1  11        252.58        259.54         7.84 o                         
  -5   1  11          6.86          8.39         0.70 o                         
  -4   1  11        124.28        116.81         3.77 o                         
  -3   1  11       2197.78       2226.91        63.17 o                         
  -2   1  11        353.18        372.77        11.57 o                         
  -1   1  11        473.10        504.25        14.77 o                         
   0   1  11        520.45        526.71        18.87 o                         
   1   1  11          0.19          0.62         0.26 o                         
   2   1  11        788.85        789.82        32.25 o                         
   3   1  11        149.30        146.99         8.94 o                         
   4   1  11        202.18        200.25        15.63 o                         
   5   1  11         81.19         72.87         3.95 o                         
   6   1  11         59.29         60.16         3.53 o                         
  -8   2  11        126.72        132.34         7.65 o                         
  -7   2  11          9.82         10.81         1.67 o                         
  -6   2  11          6.08          5.98         0.85 o                         
  -5   2  11        157.91        165.60         5.21 o                         
  -4   2  11        148.23        151.02         4.77 o                         
  -3   2  11        204.17        216.66         6.65 o                         
  -2   2  11       2594.47       2683.45       104.26 o                         
  -1   2  11          2.84          5.48         0.53 o                         
   0   2  11        568.51        588.75        15.32 o                         
   1   2  11       1539.58       1519.91        43.32 o                         
   2   2  11          1.16          0.68         0.27 o                         
   3   2  11        132.51        126.46         5.94 o                         
   4   2  11        146.97        137.18         6.43 o                         
   5   2  11         63.89         61.25         2.79 o                         
   6   2  11         19.15         19.67         1.68 o                         
  -7   3  11        112.63        112.47         5.12 o                         
  -6   3  11         91.55         96.76         4.86 o                         
  -5   3  11        321.20        317.82         9.58 o                         
  -4   3  11         11.66         12.59         0.87 o                         
  -3   3  11        367.84        374.96         9.98 o                         
  -2   3  11         19.16         23.15         1.07 o                         
  -1   3  11         11.28         10.71         0.93 o                         
   0   3  11         41.80         45.06         1.64 o                         
   1   3  11       1806.06       1786.90        50.81 o                         
   2   3  11         87.11         97.68         3.28 o                         
   3   3  11         49.77         44.50         3.33 o                         
   4   3  11        148.67        147.51         6.94 o                         
   5   3  11         66.36         59.10         3.54 o                         
  -7   4  11          0.97          1.09         0.65 o                         
  -6   4  11         51.81         51.53         2.51 o                         
  -5   4  11         26.71         28.72         1.39 o                         
  -4   4  11        244.81        242.52         6.71 o                         
  -3   4  11        813.24        872.48        22.54 o                         
  -2   4  11         15.11         17.74         1.01 o                         
  -1   4  11         18.78         20.66         1.19 o                         
   0   4  11        179.64        181.96         6.93 o                         
   1   4  11          1.83          2.70         0.54 o                         
   2   4  11          8.16          8.76         0.77 o                         
   3   4  11          1.34          0.68         0.72 o                         
   4   4  11        187.13        182.31        12.08 o                         
  -6   5  11        143.86        138.18         5.41 o                         
  -5   5  11        107.56        108.12         5.01 o                         
  -4   5  11         56.40         55.71         2.00 o                         
  -3   5  11         69.34         66.86         2.37 o                         
  -2   5  11        125.39        116.08         4.14 o                         
  -1   5  11         28.71         27.31         1.41 o                         
   0   5  11        494.79        472.48        14.09 o                         
   1   5  11        109.63        113.00         4.59 o                         
   2   5  11         21.43         26.56         2.62 o                         
   3   5  11         62.32         71.20         4.09 o                         
   4   5  11          1.77          2.76         1.38 o                         
  -6   6  11         25.72         23.88         2.87 o                         
  -5   6  11          6.88          5.94         0.83 o                         
  -4   6  11          1.35          1.35         0.44 o                         
  -3   6  11         82.88         78.05         2.66 o                         
  -2   6  11          0.47          0.71         0.46 o                         
  -1   6  11         20.81         18.20         1.15 o                         
   0   6  11        104.21        100.75         4.65 o                         
   1   6  11          0.36          0.60         0.47 o                         
   2   6  11         21.49         19.91         1.81 o                         
   3   6  11        222.33        191.51         9.20 o                         
  -4   7  11         56.26         60.55         2.51 o                         
  -3   7  11         24.38         26.64         1.41 o                         
  -2   7  11         26.03         24.55         1.40 o                         
  -1   7  11          5.52          5.28         0.82 o                         
   0   7  11          1.81          2.02         0.61 o                         
   1   7  11         37.80         32.49         1.99 o                         
  -1  -9  12         40.73         44.97        10.25 o                         
   0  -9  12         79.89         78.02         5.07 o                         
   1  -9  12         70.90         76.81         3.58 o                         
   2  -9  12         18.48         18.02         1.40 o                         
  -3  -8  12          9.67         10.66         1.67 o                         
  -2  -8  12         14.72         12.25         1.84 o                         
  -1  -8  12          0.31          0.25         0.69 o                         
   0  -8  12        121.30        127.26        10.83 o                         
   1  -8  12         14.17         15.87         1.16 o                         
   2  -8  12         97.84        113.66         4.96 o                         
   3  -8  12          1.95          2.71         0.77 o                         
   4  -8  12         32.76         31.49         2.15 o                         
  -4  -7  12        124.13        122.19         6.46 o                         
  -3  -7  12         16.48         15.93         2.09 o                         
  -2  -7  12          0.76          1.18         0.51 o                         
  -1  -7  12         51.52         47.39         3.75 o                         
   0  -7  12         10.96         11.88         0.95 o                         
   1  -7  12          1.50          0.85         0.52 o                         
   2  -7  12          1.00          1.27         0.68 o                         
   3  -7  12        195.07        193.59         7.17 o                         
   4  -7  12         40.00         48.33         2.82 o                         
   5  -7  12        116.44        135.93         9.07 o                         
  -5  -6  12          0.17          1.23         0.93 o                         
  -4  -6  12        198.33        207.73         9.61 o                         
  -3  -6  12         11.32         12.39         1.23 o                         
  -2  -6  12         38.26         37.51         2.26 o                         
  -1  -6  12        855.88        833.43        24.08 o                         
   0  -6  12         13.16         19.16         1.83 o                         
   1  -6  12         68.42         59.50         3.40 o                         
   2  -6  12        215.36        200.58         6.26 o                         
   3  -6  12          9.95         13.23         0.89 o                         
   4  -6  12          0.47          1.08         0.86 o                         
   5  -6  12         66.64         67.26         7.89 o                         
  -6  -5  12         19.15         20.72         2.22 o                         
  -5  -5  12        163.61        172.45        15.46 o                         
  -4  -5  12        321.79        311.18        11.09 o                         
  -3  -5  12         40.86         42.06         2.17 o                         
  -2  -5  12        502.48        495.62        16.92 o                         
  -1  -5  12        444.08        451.81        16.34 o                         
   0  -5  12        416.15        429.05        14.70 o                         
   1  -5  12         50.46         61.58         2.33 o                         
   2  -5  12        957.89        942.96        53.20 o                         
   3  -5  12        445.67        440.19        17.98 o                         
   4  -5  12        168.49        186.48         6.76 o                         
   5  -5  12          8.38         12.79         2.02 o                         
   6  -5  12          8.10          5.17         1.70 o                         
  -7  -4  12         37.12         36.86         3.12 o                         
  -6  -4  12          1.50          1.33         0.87 o                         
  -5  -4  12        339.15        297.48        17.69 o                         
  -4  -4  12         13.45         10.26         1.21 o                         
  -3  -4  12        179.73        173.53         5.93 o                         
  -2  -4  12        493.69        488.22        14.33 o                         
  -1  -4  12         97.36         88.62         3.74 o                         
   0  -4  12         67.56         79.90         2.79 o                         
   1  -4  12       1293.98       1350.71        44.64 o                         
   2  -4  12          2.93          3.44         0.61 o                         
   3  -4  12        200.93        189.53         9.69 o                         
   4  -4  12        420.29        418.80        17.73 o                         
   5  -4  12          1.13          0.46         0.80 o                         
   6  -4  12        232.19        259.99        12.68 o                         
  -7  -3  12         37.18         40.07         2.91 o                         
  -6  -3  12         23.35         28.67         3.10 o                         
  -5  -3  12         86.76         77.30         3.83 o                         
  -4  -3  12        645.45        600.15        25.01 o                         
  -3  -3  12        333.58        337.67        17.51 o                         
  -2  -3  12         61.07         70.52         2.97 o                         
  -1  -3  12        113.34        118.76         4.52 o                         
   0  -3  12         74.35         77.10         3.92 o                         
   1  -3  12          8.43          7.80         0.79 o                         
   2  -3  12       2012.60       1996.04        56.59 o                         
   3  -3  12          4.95          4.36         0.81 o                         
   4  -3  12        155.53        153.55         7.60 o                         
   5  -3  12         60.85         61.15         3.46 o                         
   6  -3  12          3.19          3.78         1.05 o                         
  -7  -2  12          0.44         -0.67         0.71 o                         
  -6  -2  12          0.25          0.38         0.51 o                         
  -5  -2  12         15.59         15.74         1.27 o                         
  -4  -2  12        333.64        344.14        13.25 o                         
  -3  -2  12        156.79        170.31         7.48 o                         
  -2  -2  12          2.48          3.91         0.66 o                         
  -1  -2  12       1258.22       1299.41        37.11 o                         
   0  -2  12         96.23        102.09         3.93 o                         
   1  -2  12        198.01        220.06         8.87 o                         
   2  -2  12        338.56        340.38        11.66 o                         
   3  -2  12        393.14        379.26        12.93 o                         
   4  -2  12        100.44        102.07         4.60 o                         
   5  -2  12        588.19        555.51        32.59 o                         
   6  -2  12         22.39         20.17         2.33 o                         
  -7  -1  12         70.16         61.61         3.66 o                         
  -6  -1  12          6.40          7.06         0.68 o                         
  -5  -1  12         82.32         77.60         2.74 o                         
  -4  -1  12          2.61          2.41         0.43 o                         
  -3  -1  12        191.45        199.03         6.58 o                         
  -2  -1  12         13.29         14.64         0.78 o                         
  -1  -1  12        571.64        611.11        20.41 o                         
   0  -1  12        232.77        221.12         6.71 o                         
   1  -1  12        297.62        302.38         7.98 o                         
   2  -1  12        744.67        724.25        24.22 o                         
   3  -1  12         56.41         60.34         3.04 o                         
   4  -1  12        123.70        124.76         5.63 o                         
   5  -1  12         14.53         12.65         1.44 o                         
   6  -1  12          0.72          0.79         0.72 o                         
  -7   0  12        126.35        132.95         8.71 o                         
  -6   0  12        135.69        131.53         4.30 o                         
  -5   0  12        222.08        247.94         9.29 o                         
  -4   0  12        192.55        202.49         6.26 o                         
  -3   0  12         23.74         23.89         1.60 o                         
  -2   0  12        669.04        743.30        26.05 o                         
  -1   0  12         15.30         14.67         1.68 o                         
   0   0  12         31.03         29.53         1.54 o                         
   1   0  12          1.25          1.55         0.28 o                         
   2   0  12       1563.01       1528.93        50.43 o                         
   3   0  12         98.47         91.17         5.89 o                         
   4   0  12        318.56        338.14        14.45 o                         
   5   0  12         19.93         19.47         2.75 o                         
   6   0  12          7.38          4.97         1.06 o                         
  -7   1  12          0.73          1.23         0.60 o                         
  -6   1  12          0.20          0.35         0.37 o                         
  -5   1  12        732.94        720.78        20.86 o                         
  -4   1  12         34.12         31.12         1.76 o                         
  -3   1  12         31.21         41.22         1.69 o                         
  -2   1  12       2093.38       2285.89        65.00 o                         
  -1   1  12        133.90        145.96         4.70 o                         
   0   1  12         20.06         17.14         1.24 o                         
   1   1  12        664.48        696.73        21.52 o                         
   2   1  12        130.23        139.08         5.24 o                         
   3   1  12          5.24          5.26         0.89 o                         
   4   1  12         33.02         27.00         2.54 o                         
   5   1  12        127.88        123.23         5.05 o                         
   6   1  12         74.88         77.47         6.02 o                         
  -7   2  12         28.05         28.05         1.71 o                         
  -6   2  12        143.22        159.02         6.97 o                         
  -5   2  12        199.19        190.10         7.87 o                         
  -4   2  12        425.48        466.11        14.31 o                         
  -3   2  12          9.66         10.54         1.02 o                         
  -2   2  12        123.54        145.47         5.40 o                         
  -1   2  12        464.01        508.92        17.31 o                         
   0   2  12         80.03         68.86         2.55 o                         
   1   2  12       1210.55       1248.74        41.38 o                         
   2   2  12        644.53        672.09        26.73 o                         
   3   2  12        201.08        205.74         9.42 o                         
   4   2  12          5.84          7.65         1.29 o                         
   5   2  12         86.56         92.49         4.72 o                         
  -7   3  12         18.76         16.20         1.41 o                         
  -6   3  12        118.82        115.93         8.02 o                         
  -5   3  12         65.05         69.17         2.60 o                         
  -4   3  12          1.34          0.95         0.43 o                         
  -3   3  12        508.86        508.42        17.38 o                         
  -2   3  12          6.19          5.74         0.60 o                         
  -1   3  12        156.46        165.14         4.72 o                         
   0   3  12        129.83        146.20         4.24 o                         
   1   3  12        156.56        151.95         4.89 o                         
   2   3  12         97.92         95.88         3.43 o                         
   3   3  12        167.84        153.56         7.84 o                         
   4   3  12         10.67          7.09         1.18 o                         
   5   3  12        227.43        233.11        10.52 o                         
  -7   4  12         26.68         22.29         2.15 o                         
  -6   4  12        101.43         95.66         4.02 o                         
  -5   4  12        577.63        599.69        18.16 o                         
  -4   4  12          0.11          0.73         0.40 o                         
  -3   4  12         34.25         36.41         2.46 o                         
  -2   4  12         82.97         90.85         3.58 o                         
  -1   4  12          8.84          7.78         0.70 o                         
   0   4  12         18.29         21.14         1.22 o                         
   1   4  12         84.21         99.77         4.03 o                         
   2   4  12         11.94         12.73         1.04 o                         
   3   4  12         40.84         32.89         2.37 o                         
   4   4  12         90.86         84.95         4.65 o                         
  -6   5  12          1.99          2.06         0.89 o                         
  -5   5  12          5.35          6.46         0.72 o                         
  -4   5  12          0.32          1.02         0.43 o                         
  -3   5  12          7.08          8.31         0.83 o                         
  -2   5  12        483.40        459.95        13.45 o                         
  -1   5  12        106.57        106.39         3.37 o                         
   0   5  12         89.68         92.50         2.99 o                         
   1   5  12         77.53         80.59         3.38 o                         
   2   5  12          1.59          3.08         0.69 o                         
   3   5  12          2.94          3.79         1.05 o                         
  -5   6  12          7.43          6.37         0.94 o                         
  -4   6  12         44.00         47.28         1.92 o                         
  -3   6  12          2.87          3.63         0.61 o                         
  -2   6  12        169.74        165.65         4.92 o                         
  -1   6  12          7.22          6.59         0.72 o                         
   0   6  12          3.75          4.56         0.60 o                         
   1   6  12        253.68        246.24         7.87 o                         
   2   6  12         21.55         17.13         1.98 o                         
  -4   7  12          0.68         -0.56         1.42 o                         
  -3   7  12         81.09         78.12         4.92 o                         
  -2   7  12          7.63          9.39         1.15 o                         
  -1   7  12          4.08          3.69         0.86 o                         
   0   7  12          1.48          1.58         0.60 o                         
   0  -9  13          0.55          0.15         1.21 o                         
   1  -9  13         19.45         22.60         2.66 o                         
  -3  -8  13          0.33         -0.17         1.46 o                         
  -2  -8  13         12.43         13.26         1.36 o                         
  -1  -8  13         36.01         41.41         2.34 o                         
   0  -8  13         36.16         39.02         2.21 o                         
   1  -8  13         77.32         84.64         3.37 o                         
   2  -8  13         90.10        109.64         4.03 o                         
   3  -8  13          1.15          1.30         0.72 o                         
  -4  -7  13          3.17          1.77         0.85 o                         
  -3  -7  13          8.28          8.66         0.96 o                         
  -2  -7  13         25.03         23.37         1.57 o                         
  -1  -7  13         22.09         23.88         2.51 o                         
   0  -7  13         17.12         16.77         1.13 o                         
   1  -7  13          0.26          0.40         0.40 o                         
   2  -7  13          1.59          2.64         0.55 o                         
   3  -7  13         50.36         50.36         4.43 o                         
   4  -7  13          1.92          3.67         1.00 o                         
  -5  -6  13         20.59         19.05         3.10 o                         
  -4  -6  13          5.00          5.26         0.91 o                         
  -3  -6  13        319.55        287.13        10.37 o                         
  -2  -6  13         49.93         56.63         3.93 o                         
  -1  -6  13         90.41         79.76         2.89 o                         
   0  -6  13          1.38          1.85         0.56 o                         
   1  -6  13         56.04         40.67         2.06 o                         
   2  -6  13         12.02         11.15         0.93 o                         
   3  -6  13        143.71        140.20         6.78 o                         
   4  -6  13          0.68          1.04         0.70 o                         
   5  -6  13          0.83          1.45         0.82 o                         
  -6  -5  13          7.58          6.89         1.61 o                         
  -5  -5  13          6.18          6.48         0.98 o                         
  -4  -5  13        210.01        196.66         7.40 o                         
  -3  -5  13        278.31        279.67        10.75 o                         
  -2  -5  13        438.99        422.74        12.53 o                         
  -1  -5  13        234.53        229.22         7.06 o                         
   0  -5  13        661.64        726.87        30.84 o                         
   1  -5  13        114.06        123.63         4.12 o                         
   2  -5  13        815.58        764.63        26.84 o                         
   3  -5  13          6.13          5.31         0.58 o                         
   4  -5  13         56.26         52.43         3.14 o                         
   5  -5  13         53.04         54.80         3.31 o                         
  -6  -4  13         12.26         12.77         1.74 o                         
  -5  -4  13          6.36          6.29         1.12 o                         
  -4  -4  13        704.44        668.51        27.75 o                         
  -3  -4  13        336.32        315.13        11.45 o                         
  -2  -4  13         22.86         22.45         1.15 o                         
  -1  -4  13        694.36        694.95        20.09 o                         
   0  -4  13         60.38         66.22         2.81 o                         
   1  -4  13        163.03        171.43         6.09 o                         
   2  -4  13       1045.42        957.98        31.79 o                         
   3  -4  13         45.35         44.23         1.99 o                         
   4  -4  13         20.48         18.37         1.76 o                         
   5  -4  13        610.71        589.12        24.91 o                         
   6  -4  13        117.05        126.70         6.29 o                         
  -7  -3  13         28.41         32.56         2.70 o                         
  -6  -3  13         32.99         29.56         1.77 o                         
  -5  -3  13        282.48        249.27        15.51 o                         
  -4  -3  13        175.28        168.78         9.14 o                         
  -3  -3  13        162.32        150.44         5.69 o                         
  -2  -3  13       1650.09       1685.91        55.55 o                         
  -1  -3  13        378.03        407.24        13.97 o                         
   0  -3  13       1646.66       1624.40        46.28 o                         
   1  -3  13        369.11        399.98        10.54 o                         
   2  -3  13          4.39          4.18         0.48 o                         
   3  -3  13          0.91          1.43         0.60 o                         
   4  -3  13         41.70         42.11         2.66 o                         
   5  -3  13        253.84        254.39        11.40 o                         
   6  -3  13        180.09        187.24         8.77 o                         
  -7  -2  13          4.14          6.63         1.81 o                         
  -6  -2  13          2.29          1.59         0.57 o                         
  -5  -2  13        301.57        281.89        11.77 o                         
  -4  -2  13         15.31         16.40         0.99 o                         
  -3  -2  13          7.65          8.08         0.72 o                         
  -2  -2  13        195.75        201.43         6.29 o                         
  -1  -2  13         21.18         23.04         1.15 o                         
   0  -2  13         62.71         66.83         2.37 o                         
   1  -2  13       3157.04       3167.78        89.69 o                         
   2  -2  13         73.13         73.81         3.04 o                         
   3  -2  13         96.14         99.34         4.79 o                         
   4  -2  13        472.55        450.19        26.70 o                         
   5  -2  13         70.79         76.57         4.41 o                         
   6  -2  13         13.68         10.45         1.52 o                         
  -7  -1  13         22.45         16.18         1.89 o                         
  -6  -1  13         34.80         26.90         1.37 o                         
  -5  -1  13         67.13         65.17         2.18 o                         
  -4  -1  13         91.71         95.61         2.93 o                         
  -3  -1  13        156.31        173.11         4.87 o                         
  -2  -1  13        352.69        355.55        11.64 o                         
  -1  -1  13        452.54        466.95        14.53 o                         
   0  -1  13          3.54          2.73         0.40 o                         
   1  -1  13         35.12         36.40         1.25 o                         
   2  -1  13         27.41         25.13         1.42 o                         
   3  -1  13         13.57         16.71         1.32 o                         
   4  -1  13        125.95        126.81         8.55 o                         
   5  -1  13        143.04        131.95         6.43 o                         
   6  -1  13         56.60         63.36         3.78 o                         
  -7   0  13         58.96         66.68         4.90 o                         
  -6   0  13         24.13         26.66         1.31 o                         
  -5   0  13          0.90          1.11         0.40 o                         
  -4   0  13        326.58        360.62        10.77 o                         
  -3   0  13         22.42         23.87         1.24 o                         
  -2   0  13          0.92          1.24         0.37 o                         
  -1   0  13         10.08         12.53         1.19 o                         
   0   0  13          5.86          6.56         0.79 o                         
   1   0  13         49.79         42.76         1.55 o                         
   2   0  13        294.98        283.03         9.94 o                         
   3   0  13         27.96         24.85         1.71 o                         
   4   0  13          3.02          4.09         0.75 o                         
   5   0  13         48.34         47.13         2.99 o                         
  -7   1  13         94.28        101.73         4.22 o                         
  -6   1  13         40.82         43.20         1.86 o                         
  -5   1  13          3.57          3.73         0.56 o                         
  -4   1  13       1132.27       1190.90        34.19 o                         
  -3   1  13        493.72        545.55        16.02 o                         
  -2   1  13         92.51        100.50         4.20 o                         
  -1   1  13        266.73        287.59         8.75 o                         
   0   1  13         16.51         21.30         1.38 o                         
   1   1  13         64.63         64.94         3.16 o                         
   2   1  13        262.66        237.24        11.28 o                         
   3   1  13          4.77          6.34         1.29 o                         
   4   1  13          2.96          1.68         0.84 o                         
   5   1  13        102.93         95.08         4.99 o                         
  -7   2  13         10.14         10.26         1.18 o                         
  -6   2  13          6.91          7.87         0.96 o                         
  -5   2  13        183.04        192.91         6.07 o                         
  -4   2  13         65.19         66.51         2.51 o                         
  -3   2  13        480.53        471.32        16.19 o                         
  -2   2  13        302.76        307.07        12.00 o                         
  -1   2  13        999.14        946.64        27.33 o                         
   0   2  13        691.67        699.17        20.36 o                         
   1   2  13        722.53        725.48        24.38 o                         
   2   2  13         66.08         58.83         2.67 o                         
   3   2  13         16.13         13.49         2.73 o                         
   4   2  13        143.82        135.50         9.59 o                         
   5   2  13         33.34         29.44         2.18 o                         
  -7   3  13         14.41         14.79         1.40 o                         
  -6   3  13         34.08         33.75         2.78 o                         
  -5   3  13        537.45        564.99        16.60 o                         
  -4   3  13        145.51        155.13         5.84 o                         
  -3   3  13        143.21        142.94         6.74 o                         
  -2   3  13        342.01        354.13        10.69 o                         
  -1   3  13          4.97          4.38         0.62 o                         
   0   3  13         41.79         41.94         1.66 o                         
   1   3  13        662.70        622.83        25.09 o                         
   2   3  13          0.52          0.36         0.46 o                         
   3   3  13        107.04        109.47         7.41 o                         
   4   3  13        458.64        465.83        19.82 o                         
  -6   4  13          9.33          6.63         0.98 o                         
  -5   4  13        121.32        134.57         4.50 o                         
  -4   4  13         44.42         46.34         1.99 o                         
  -3   4  13        329.50        319.89         9.11 o                         
  -2   4  13         71.08         74.53         2.54 o                         
  -1   4  13        315.00        336.53        10.48 o                         
   0   4  13        631.77        627.40        18.40 o                         
   1   4  13          6.00          3.90         0.61 o                         
   2   4  13          0.87          1.67         0.61 o                         
   3   4  13         15.89         16.81         1.85 o                         
  -6   5  13         64.16         67.74         6.02 o                         
  -5   5  13          4.02          6.95         0.80 o                         
  -4   5  13         21.08         22.31         1.27 o                         
  -3   5  13        151.48        147.40         5.13 o                         
  -2   5  13          1.36          1.51         0.50 o                         
  -1   5  13         98.89        104.44         3.34 o                         
   0   5  13        268.61        276.57         7.67 o                         
   1   5  13          0.24          0.76         0.48 o                         
   2   5  13         83.18         81.06         4.54 o                         
   3   5  13         60.30         61.22         5.37 o                         
  -5   6  13         20.56         31.60         4.13 o                         
  -4   6  13         16.02         18.02         1.20 o                         
  -3   6  13         20.03         18.44         1.26 o                         
  -2   6  13         25.59         31.17         1.51 o                         
  -1   6  13         24.46         23.28         1.35 o                         
   0   6  13          4.54          3.72         0.64 o                         
   1   6  13         32.15         31.31         2.23 o                         
  -2   7  13         21.12         20.51         3.01 o                         
  -2  -8  14          1.90          2.69         0.84 o                         
  -1  -8  14        113.11        111.80         4.79 o                         
   0  -8  14         37.64         43.90         2.41 o                         
   1  -8  14          8.78         10.30         1.01 o                         
   2  -8  14        164.47        163.66         6.34 o                         
  -4  -7  14        147.80        146.35         7.60 o                         
  -3  -7  14         26.93         26.67         1.91 o                         
  -2  -7  14          1.59          3.15         0.79 o                         
  -1  -7  14        184.73        179.21         5.91 o                         
   0  -7  14         26.78         26.49         2.28 o                         
   1  -7  14         91.10         86.85         3.17 o                         
   2  -7  14         17.46         17.41         1.53 o                         
   3  -7  14          0.60          1.37         0.64 o                         
   4  -7  14          2.81          4.95         1.18 o                         
  -5  -6  14          5.29          7.35         1.38 o                         
  -4  -6  14         23.69         28.71         2.66 o                         
  -3  -6  14         21.64         18.10         1.60 o                         
  -2  -6  14         11.56         10.77         1.18 o                         
  -1  -6  14        342.50        319.83        10.09 o                         
   0  -6  14         46.80         43.36         3.01 o                         
   1  -6  14          6.97          7.65         0.91 o                         
   2  -6  14         79.56         85.73         3.03 o                         
   3  -6  14         18.43         21.32         1.49 o                         
   4  -6  14         96.18         93.47         4.94 o                         
  -5  -5  14          2.50          1.44         0.65 o                         
  -4  -5  14        288.31        294.80        10.66 o                         
  -3  -5  14         29.26         30.63         1.92 o                         
  -2  -5  14         51.92         50.50         2.13 o                         
  -1  -5  14         36.50         38.52         1.69 o                         
   0  -5  14        343.07        352.97        12.42 o                         
   1  -5  14          6.94          7.84         0.75 o                         
   2  -5  14        140.04        132.77         5.08 o                         
   3  -5  14         96.46        100.75         6.54 o                         
   4  -5  14          2.93          1.41         0.77 o                         
   5  -5  14         39.72         48.88         4.17 o                         
  -6  -4  14         88.99         84.81         4.86 o                         
  -5  -4  14        191.74        176.73         7.49 o                         
  -4  -4  14         20.77         17.35         1.65 o                         
  -3  -4  14         98.66         93.81         3.95 o                         
  -2  -4  14         99.30        100.61         3.44 o                         
  -1  -4  14         11.82         14.23         0.97 o                         
   0  -4  14        371.17        400.84        13.57 o                         
   1  -4  14        971.27        965.58        50.77 o                         
   2  -4  14         18.72         15.76         1.10 o                         
   3  -4  14        221.12        222.15        15.41 o                         
   4  -4  14         54.85         50.09         3.04 o                         
   5  -4  14          0.17          0.88         0.71 o                         
  -6  -3  14          1.51          1.14         0.59 o                         
  -5  -3  14        342.68        313.62        11.23 o                         
  -4  -3  14        827.91        759.99        25.66 o                         
  -3  -3  14          9.57         11.04         1.08 o                         
  -2  -3  14        411.24        424.59        17.93 o                         
  -1  -3  14        749.07        794.10        23.04 o                         
   0  -3  14          9.27         10.01         0.81 o                         
   1  -3  14         19.56         19.58         1.03 o                         
   2  -3  14        458.40        451.18        13.33 o                         
   3  -3  14         97.46         91.14         6.45 o                         
   4  -3  14        430.84        380.69        22.12 o                         
   5  -3  14        137.84        132.67         7.33 o                         
  -7  -2  14         96.94         90.72         5.04 o                         
  -6  -2  14         73.59         74.30         3.34 o                         
  -5  -2  14         47.19         43.77         2.16 o                         
  -4  -2  14        228.93        220.69         8.02 o                         
  -3  -2  14         14.15         13.34         1.02 o                         
  -2  -2  14         86.64         84.99         3.18 o                         
  -1  -2  14       2408.98       2450.14       110.09 o                         
   0  -2  14       1242.20       1208.26        34.65 o                         
   1  -2  14        112.97        116.78         3.82 o                         
   2  -2  14        928.27        951.02        31.70 o                         
   3  -2  14         48.19         50.10         3.33 o                         
   4  -2  14         96.12         92.54         4.80 o                         
   5  -2  14        147.24        150.10        11.15 o                         
  -7  -1  14          8.01          6.59         1.49 o                         
  -6  -1  14          0.54          0.64         0.42 o                         
  -5  -1  14       1004.65        955.92        27.68 o                         
  -4  -1  14         83.66         85.51         4.15 o                         
  -3  -1  14         48.02         49.76         2.08 o                         
  -2  -1  14        182.94        192.61         7.06 o                         
  -1  -1  14         61.02         54.79         2.08 o                         
   0  -1  14         73.23         80.45         2.79 o                         
   1  -1  14        184.77        176.37         5.52 o                         
   2  -1  14        137.79        134.29         5.12 o                         
   3  -1  14        790.94        752.02        61.84 o                         
   4  -1  14        684.71        655.65        22.10 o                         
   5  -1  14          8.74          8.09         1.32 o                         
  -7   0  14          6.85         10.29         2.39 o                         
  -6   0  14          4.40          4.15         0.61 o                         
  -5   0  14         94.84         98.11         3.41 o                         
  -4   0  14         35.48         35.49         1.61 o                         
  -3   0  14         38.84         45.54         1.91 o                         
  -2   0  14        695.63        709.37        20.65 o                         
  -1   0  14         55.76         65.25         2.88 o                         
   0   0  14        158.76        152.30         4.85 o                         
   1   0  14         94.85         97.60         3.24 o                         
   2   0  14          1.03          0.58         0.42 o                         
   3   0  14          3.92          5.41         1.16 o                         
   4   0  14         28.76         27.74         3.22 o                         
   5   0  14         16.04         14.83         1.67 o                         
  -7   1  14          3.39          3.73         0.90 o                         
  -6   1  14         12.69         12.83         0.97 o                         
  -5   1  14        178.14        164.71         5.33 o                         
  -4   1  14          1.42          1.12         0.43 o                         
  -3   1  14         78.38         75.37         2.78 o                         
  -2   1  14        442.39        439.79        13.23 o                         
  -1   1  14         74.75         68.34         4.70 o                         
   0   1  14        126.33        111.74         4.42 o                         
   1   1  14        225.15        229.90         9.10 o                         
   2   1  14        119.00        132.38         8.58 o                         
   3   1  14        149.18        134.82         9.44 o                         
   4   1  14          0.49          1.21         0.69 o                         
   5   1  14          0.28          0.04         0.99 o                         
  -7   2  14         41.12         46.90         2.92 o                         
  -6   2  14          7.49          8.85         1.15 o                         
  -5   2  14        124.61        116.75         3.99 o                         
  -4   2  14        117.64        120.92         4.26 o                         
  -3   2  14          1.82          1.50         0.49 o                         
  -2   2  14         86.01         73.97         2.77 o                         
  -1   2  14        161.57        162.39         5.31 o                         
   0   2  14        277.68        225.99         8.94 o                         
   1   2  14        225.60        193.85        12.16 o                         
   2   2  14        216.19        190.19        12.79 o                         
   3   2  14          0.23          0.73         0.58 o                         
   4   2  14        154.42        145.68         6.94 o                         
  -6   3  14        279.99        287.69        13.85 o                         
  -5   3  14         48.92         54.01         2.21 o                         
  -4   3  14         23.99         28.95         1.51 o                         
  -3   3  14         67.36         65.22         2.94 o                         
  -2   3  14         20.70         23.50         2.23 o                         
  -1   3  14        385.83        383.70        13.36 o                         
   0   3  14        159.58        137.74         6.37 o                         
   1   3  14         10.12          7.60         1.28 o                         
   2   3  14        180.86        170.79         6.48 o                         
   3   3  14         30.50         25.34         4.60 o                         
   4   3  14         19.73         22.27         2.88 o                         
  -6   4  14         19.86         14.23         2.32 o                         
  -5   4  14        445.34        430.55        17.19 o                         
  -4   4  14          0.21          0.62         0.45 o                         
  -3   4  14        123.72        125.94         4.98 o                         
  -2   4  14        689.78        716.81        20.99 o                         
  -1   4  14         24.52         21.58         1.50 o                         
   0   4  14          0.66          0.94         0.42 o                         
   1   4  14        142.93        147.05         4.85 o                         
   2   4  14         86.07         96.89         4.08 o                         
   3   4  14         59.18         62.16         4.40 o                         
  -5   5  14         73.75         75.12         3.63 o                         
  -4   5  14          1.68          2.14         0.81 o                         
  -3   5  14         16.40         17.19         1.25 o                         
  -2   5  14        455.20        456.64        13.80 o                         
  -1   5  14         58.14         59.05         2.22 o                         
   0   5  14          2.79          2.49         0.55 o                         
   1   5  14         81.59         96.30         6.37 o                         
   2   5  14        120.05        125.41         6.44 o                         
  -4   6  14          1.83          2.79         0.61 o                         
  -3   6  14         41.38         45.84         2.60 o                         
  -2   6  14          0.40          1.04         0.57 o                         
  -1   6  14          1.41          1.84         0.57 o                         
   0   6  14          5.62          5.03         1.23 o                         
  -2  -8  15          5.29          3.44         1.63 o                         
  -1  -8  15        110.08        118.84         5.05 o                         
   0  -8  15         96.39        100.26         4.55 o                         
   1  -8  15          9.25          8.88         0.95 o                         
   2  -8  15         95.37        103.93         7.37 o                         
  -3  -7  15         18.86         15.95         2.00 o                         
  -2  -7  15        122.36        114.38         8.30 o                         
  -1  -7  15        190.26        196.04         7.45 o                         
   0  -7  15         57.07         50.73         2.17 o                         
   1  -7  15          4.52          4.39         0.66 o                         
   2  -7  15          6.05          5.77         0.91 o                         
   3  -7  15        111.41        131.10         6.49 o                         
  -4  -6  15          1.83          3.51         0.84 o                         
  -3  -6  15         78.86         72.48         8.08 o                         
  -2  -6  15          0.78          0.76         0.67 o                         
  -1  -6  15        160.10        179.38         8.01 o                         
   0  -6  15          0.90          0.89         0.50 o                         
   1  -6  15         33.12         31.78         1.81 o                         
   2  -6  15        257.69        285.65        15.53 o                         
   3  -6  15          0.26          0.50         0.76 o                         
   4  -6  15         10.29         10.72         1.52 o                         
  -5  -5  15          1.28          1.15         0.71 o                         
  -4  -5  15         84.04         77.39         3.55 o                         
  -3  -5  15         43.29         41.99         2.29 o                         
  -2  -5  15         27.54         26.29         1.39 o                         
  -1  -5  15          2.55          2.22         0.47 o                         
   0  -5  15        118.05        119.32         5.26 o                         
   1  -5  15        177.06        160.65         7.61 o                         
   2  -5  15        154.13        141.20         8.48 o                         
   3  -5  15          0.08         -0.15         0.58 o                         
   4  -5  15          5.96          4.47         1.10 o                         
  -6  -4  15          1.76          0.58         0.70 o                         
  -5  -4  15          2.09          2.63         0.76 o                         
  -4  -4  15        342.90        350.88        12.65 o                         
  -3  -4  15          7.27          6.80         0.73 o                         
  -2  -4  15          0.19          0.12         0.36 o                         
  -1  -4  15        487.58        485.62        14.37 o                         
   0  -4  15        109.48        107.24         3.69 o                         
   1  -4  15         92.65         98.02         4.05 o                         
   2  -4  15        272.40        281.90        16.52 o                         
   3  -4  15         65.59         63.84         3.61 o                         
   4  -4  15        219.77        218.83        15.56 o                         
   5  -4  15        171.97        167.23         8.03 o                         
  -6  -3  15         48.88         46.50         3.40 o                         
  -5  -3  15        384.30        347.37        12.30 o                         
  -4  -3  15        408.84        374.91        15.97 o                         
  -3  -3  15         91.96         89.82         3.80 o                         
  -2  -3  15         71.24         64.96         3.92 o                         
  -1  -3  15        242.17        259.62         8.07 o                         
   0  -3  15        595.48        580.14        19.73 o                         
   1  -3  15        179.35        184.35         5.79 o                         
   2  -3  15         65.79         60.27         2.94 o                         
   3  -3  15         71.88         71.38         3.90 o                         
   4  -3  15         85.10         87.01         7.09 o                         
   5  -3  15        101.43        108.59         7.74 o                         
  -6  -2  15          0.20         -0.54         0.54 o                         
  -5  -2  15         98.44         95.23         4.03 o                         
  -4  -2  15        382.28        362.58        15.39 o                         
  -3  -2  15        431.47        418.53        17.10 o                         
  -2  -2  15       1643.73       1529.67        62.12 o                         
  -1  -2  15          5.34          6.96         0.69 o                         
   0  -2  15        159.93        170.30         5.41 o                         
   1  -2  15        143.93        144.23         4.64 o                         
   2  -2  15         43.52         41.10         2.15 o                         
   3  -2  15        211.19        207.61         8.07 o                         
   4  -2  15        390.85        376.67        16.25 o                         
   5  -2  15         95.45        103.65         7.44 o                         
  -7  -1  15        185.46        147.46        10.28 o                         
  -6  -1  15         29.93         31.90         1.59 o                         
  -5  -1  15          6.20          6.44         0.67 o                         
  -4  -1  15         17.12         17.52         1.82 o                         
  -3  -1  15         97.88         94.31         3.55 o                         
  -2  -1  15          1.74          3.78         0.56 o                         
  -1  -1  15        871.17        864.90        24.95 o                         
   0  -1  15          7.26          8.29         0.70 o                         
   1  -1  15        442.10        440.02        12.99 o                         
   2  -1  15        520.40        508.08        17.38 o                         
   3  -1  15         19.87         21.24         2.04 o                         
   4  -1  15         49.25         42.06         2.78 o                         
   5  -1  15        112.11        130.78         9.11 o                         
  -7   0  15         65.92         68.61         4.30 o                         
  -6   0  15         14.78         14.18         1.31 o                         
  -5   0  15          1.33          1.17         0.50 o                         
  -4   0  15        122.68        127.93         4.31 o                         
  -3   0  15        251.97        243.77         7.84 o                         
  -2   0  15        515.06        488.19        14.48 o                         
  -1   0  15         11.01         17.14         1.36 o                         
   0   0  15         41.71         41.63         1.71 o                         
   1   0  15          0.56          2.75         0.37 o                         
   2   0  15        190.56        184.49         6.80 o                         
   3   0  15         27.09         26.02         1.83 o                         
   4   0  15          0.21          0.42         0.54 o                         
   5   0  15         45.11         52.53         4.60 o                         
  -7   1  15          6.15          6.91         1.02 o                         
  -6   1  15          6.88          6.11         1.01 o                         
  -5   1  15         32.62         31.33         1.53 o                         
  -4   1  15        355.39        355.09        16.42 o                         
  -3   1  15          1.79          1.86         0.46 o                         
  -2   1  15         39.92         43.09         1.89 o                         
  -1   1  15         54.38         66.40         3.39 o                         
   0   1  15         95.06        105.56         4.27 o                         
   1   1  15        669.85        728.72        39.27 o                         
   2   1  15          6.29          6.61         0.86 o                         
   3   1  15         22.05         21.74         2.30 o                         
   4   1  15          6.34          8.70         1.25 o                         
  -6   2  15          0.63          0.20         1.20 o                         
  -5   2  15         68.60         68.82         2.65 o                         
  -4   2  15          9.00          8.13         0.97 o                         
  -3   2  15         24.38         23.04         1.69 o                         
  -2   2  15        105.38         96.79         3.51 o                         
  -1   2  15        450.52        401.72        14.00 o                         
   0   2  15        150.21        132.54         5.50 o                         
   1   2  15        237.05        222.84         8.16 o                         
   2   2  15         65.14         64.17         2.95 o                         
   3   2  15          7.95          7.91         1.66 o                         
   4   2  15        157.29        156.38        10.68 o                         
  -6   3  15         16.53         19.09         4.25 o                         
  -5   3  15        233.16        243.39         9.54 o                         
  -4   3  15         34.75         35.02         1.98 o                         
  -3   3  15          0.07          0.33         0.43 o                         
  -2   3  15        192.49        192.27         6.26 o                         
  -1   3  15          3.97          5.05         0.74 o                         
   0   3  15          8.32         11.05         1.51 o                         
   1   3  15          9.51          6.94         1.15 o                         
   2   3  15         14.55         18.72         1.50 o                         
   3   3  15        112.48        112.77        13.45 o                         
  -5   4  15         39.91         40.46         1.97 o                         
  -4   4  15        156.12        164.82         6.79 o                         
  -3   4  15         61.13         53.52         2.31 o                         
  -2   4  15         52.59         57.00         3.26 o                         
  -1   4  15        246.04        263.63         8.32 o                         
   0   4  15         37.17         28.00         1.94 o                         
   1   4  15         11.61         10.98         1.22 o                         
   2   4  15         51.40         50.77         2.64 o                         
  -4   5  15         51.23         55.47         2.61 o                         
  -3   5  15         67.83         61.38         2.61 o                         
  -2   5  15          2.77          3.07         0.62 o                         
  -1   5  15          0.36          0.86         0.48 o                         
   0   5  15        164.97        168.39         7.15 o                         
   1   5  15         21.61         19.91         1.91 o                         
  -2   6  15         29.85         33.70         3.53 o                         
  -3  -7  16          1.80          0.51         0.94 o                         
  -2  -7  16          3.72          3.53         0.92 o                         
  -1  -7  16         88.16         95.25         4.20 o                         
   0  -7  16        135.37        138.68        10.19 o                         
   1  -7  16         29.61         35.17         1.77 o                         
   2  -7  16        255.85        276.10        19.53 o                         
  -4  -6  16         33.05         35.66         2.25 o                         
  -3  -6  16         38.84         37.85         2.28 o                         
  -2  -6  16        127.03        119.81         5.01 o                         
  -1  -6  16         46.38         48.30         3.31 o                         
   0  -6  16          3.90          2.68         0.62 o                         
   1  -6  16        128.28        129.99         5.11 o                         
   2  -6  16         54.58         51.91         3.21 o                         
   3  -6  16        141.22        155.33        11.95 o                         
  -5  -5  16         23.90         20.88         1.95 o                         
  -4  -5  16          0.02          0.09         0.68 o                         
  -3  -5  16         19.21         19.17         1.62 o                         
  -2  -5  16          4.60          5.79         0.88 o                         
  -1  -5  16         68.58         71.41         3.03 o                         
   0  -5  16         32.59         28.58         1.49 o                         
   1  -5  16         32.48         28.01         2.38 o                         
   2  -5  16         69.18         69.76         3.47 o                         
   3  -5  16         12.10         14.01         1.70 o                         
   4  -5  16         41.76         47.03         5.87 o                         
  -5  -4  16         12.76         11.51         1.63 o                         
  -4  -4  16         59.20         55.68         2.81 o                         
  -3  -4  16         33.75         33.07         2.00 o                         
  -2  -4  16          0.52          0.09         0.52 o                         
  -1  -4  16          0.77          1.60         0.56 o                         
   0  -4  16        303.54        285.00        14.91 o                         
   1  -4  16         42.10         46.35         3.04 o                         
   2  -4  16         25.95         28.77         2.12 o                         
   3  -4  16         90.74         90.16         4.77 o                         
   4  -4  16          9.03          6.61         1.24 o                         
  -6  -3  16        212.60        206.37         8.12 o                         
  -5  -3  16          6.20          8.65         1.13 o                         
  -4  -3  16        101.59        110.00         4.67 o                         
  -3  -3  16         61.72         62.60         3.28 o                         
  -2  -3  16        279.76        255.03         9.25 o                         
  -1  -3  16        913.66        902.04        35.73 o                         
   0  -3  16          6.87          5.75         0.72 o                         
   1  -3  16         38.67         41.62         1.73 o                         
   2  -3  16         20.64         24.53         1.38 o                         
   3  -3  16        165.05        153.90         7.34 o                         
   4  -3  16         36.09         38.17         3.65 o                         
  -6  -2  16        181.37        168.86         6.53 o                         
  -5  -2  16         44.40         34.86         2.01 o                         
  -4  -2  16        458.00        405.94        12.30 o                         
  -3  -2  16         80.19         79.61         3.02 o                         
  -2  -2  16          8.59          9.26         0.85 o                         
  -1  -2  16        524.27        507.67        14.99 o                         
   0  -2  16        128.14        118.74         3.99 o                         
   1  -2  16         26.49         35.72         1.91 o                         
   2  -2  16       1240.94       1269.81        42.12 o                         
   3  -2  16        225.08        233.49         8.77 o                         
   4  -2  16          8.90          8.76         2.26 o                         
  -6  -1  16          6.04          7.48         0.99 o                         
  -5  -1  16        366.01        362.92        10.10 o                         
  -4  -1  16         98.94         93.65         3.05 o                         
  -3  -1  16        272.82        277.59         8.75 o                         
  -2  -1  16        505.17        545.88        21.13 o                         
  -1  -1  16         48.56         50.55         2.05 o                         
   0  -1  16        118.15        114.86         3.86 o                         
   1  -1  16         66.31         63.46         2.90 o                         
   2  -1  16        371.88        353.70        12.41 o                         
   3  -1  16        274.61        291.18        12.54 o                         
   4  -1  16         49.06         42.84         2.89 o                         
  -6   0  16          0.56          0.19         0.49 o                         
  -5   0  16        271.58        270.55         8.89 o                         
  -4   0  16         60.56         61.95         3.15 o                         
  -3   0  16          7.16         10.24         1.26 o                         
  -2   0  16        470.01        457.76        15.84 o                         
  -1   0  16          1.32          3.85         0.56 o                         
   0   0  16          0.64          1.79         0.42 o                         
   1   0  16        486.48        471.75        16.27 o                         
   2   0  16        117.28        126.13         4.98 o                         
   3   0  16         36.19         45.65         3.25 o                         
   4   0  16         90.14         84.43         6.45 o                         
  -6   1  16          0.00         -0.11         0.49 o                         
  -5   1  16         53.56         51.68         2.56 o                         
  -4   1  16         30.61         31.36         1.65 o                         
  -3   1  16         29.24         24.71         1.41 o                         
  -2   1  16         54.85         55.09         2.73 o                         
  -1   1  16        232.50        218.02         8.03 o                         
   0   1  16          4.90          5.14         0.81 o                         
   1   1  16         45.57         46.24         2.34 o                         
   2   1  16        126.26        135.47         9.06 o                         
   3   1  16          0.97          2.80         1.66 o                         
   4   1  16          7.10          9.45         1.79 o                         
  -6   2  16          1.29          1.33         0.79 o                         
  -5   2  16         22.42         24.62         1.44 o                         
  -4   2  16         58.68         61.53         2.53 o                         
  -3   2  16         44.52         41.65         1.93 o                         
  -2   2  16         99.95         83.80         3.23 o                         
  -1   2  16        197.51        198.42         6.43 o                         
   0   2  16          0.59          0.38         0.64 o                         
   1   2  16         12.70         11.52         1.16 o                         
   2   2  16         51.14         51.16         3.13 o                         
   3   2  16          6.81          5.44         1.09 o                         
  -5   3  16         17.99         19.88         1.34 o                         
  -4   3  16         51.62         59.30         2.51 o                         
  -3   3  16          4.48          5.19         0.75 o                         
  -2   3  16         31.76         39.91         1.92 o                         
  -1   3  16         15.81         15.07         1.38 o                         
   0   3  16          0.63          0.37         0.56 o                         
   1   3  16          6.10          3.51         0.83 o                         
   2   3  16        177.55        171.29         8.12 o                         
  -5   4  16         77.03         93.62        12.88 o                         
  -4   4  16         69.83         80.30         3.25 o                         
  -3   4  16        200.19        214.37         6.97 o                         
  -2   4  16        232.77        230.25         7.46 o                         
  -1   4  16          1.35          0.78         0.56 o                         
   0   4  16          0.39         -0.42         0.73 o                         
   1   4  16         90.48         88.83         3.94 o                         
  -3   5  16          9.51          7.99         1.34 o                         
  -2   5  16        314.86        334.95        15.12 o                         
  -1   5  16          2.54          1.90         0.69 o                         
   0   5  16         69.19         86.73         6.36 o                         
  -2  -7  17        216.93        220.98        14.61 o                         
  -1  -7  17          0.04          0.40         0.71 o                         
   0  -7  17        108.83         97.08         5.72 o                         
   1  -7  17         13.46          9.93         1.07 o                         
  -3  -6  17          3.65          4.96         1.01 o                         
  -2  -6  17         18.28         18.02         1.66 o                         
  -1  -6  17        345.19        363.01        12.93 o                         
   0  -6  17        289.15        289.20         9.02 o                         
   1  -6  17         92.84        113.42         5.82 o                         
   2  -6  17        317.08        310.64        13.68 o                         
   3  -6  17          6.71          7.27         1.98 o                         
  -4  -5  17         76.50         81.70         5.36 o                         
  -3  -5  17          2.75          2.44         0.75 o                         
  -2  -5  17        100.72         90.92         4.00 o                         
  -1  -5  17        103.30        100.53         3.61 o                         
   0  -5  17         74.08         73.29         2.83 o                         
   1  -5  17         15.76         15.26         1.17 o                         
   2  -5  17        148.36        147.88         7.11 o                         
   3  -5  17         32.14         41.01         2.99 o                         
  -5  -4  17          2.41          4.71         1.20 o                         
  -4  -4  17         24.05         28.11         1.92 o                         
  -3  -4  17         29.16         28.33         1.84 o                         
  -2  -4  17         10.69          8.20         0.80 o                         
  -1  -4  17         57.95         52.12         2.16 o                         
   0  -4  17         11.16         11.77         1.00 o                         
   1  -4  17        118.15        107.72         4.48 o                         
   2  -4  17          1.00          1.19         0.65 o                         
   3  -4  17         24.29         21.47         2.09 o                         
   4  -4  17         10.70          9.24         1.47 o                         
  -5  -3  17         95.65         91.80         4.07 o                         
  -4  -3  17        205.15        194.05         7.37 o                         
  -3  -3  17        215.64        201.01         9.79 o                         
  -2  -3  17          1.26          2.68         0.92 o                         
  -1  -3  17         22.55         23.81         1.33 o                         
   0  -3  17         18.39         24.12         1.35 o                         
   1  -3  17          4.13          3.61         0.57 o                         
   2  -3  17        104.14         98.55         6.56 o                         
   3  -3  17         57.91         60.49         5.07 o                         
   4  -3  17         11.55         10.62         1.66 o                         
  -6  -2  17         51.75         49.03         2.82 o                         
  -5  -2  17         14.39         13.61         1.33 o                         
  -4  -2  17          1.53          0.81         0.56 o                         
  -3  -2  17        195.02        186.78         6.08 o                         
  -2  -2  17        495.53        456.55        13.68 o                         
  -1  -2  17          3.58          2.58         0.50 o                         
   0  -2  17        365.84        397.71        11.92 o                         
   1  -2  17        213.76        205.26         7.62 o                         
   2  -2  17         10.55         12.61         1.19 o                         
   3  -2  17         65.14         61.11         5.39 o                         
   4  -2  17         80.66         80.09         7.18 o                         
  -6  -1  17         10.64         10.74         1.96 o                         
  -5  -1  17         67.71         69.29         2.45 o                         
  -4  -1  17        642.13        620.38        18.35 o                         
  -3  -1  17          0.19          1.21         0.46 o                         
  -2  -1  17         91.82         86.19         3.25 o                         
  -1  -1  17        139.18        140.45         4.66 o                         
   0  -1  17        195.22        187.54         5.98 o                         
   1  -1  17        336.31        316.85        11.27 o                         
   2  -1  17        364.69        350.01        13.77 o                         
   3  -1  17          9.26         15.17         1.76 o                         
   4  -1  17         14.89         14.62         4.39 o                         
  -6   0  17         23.01         21.27         1.52 o                         
  -5   0  17          5.00          4.49         0.73 o                         
  -4   0  17        483.80        489.11        14.63 o                         
  -3   0  17        195.45        198.41         6.43 o                         
  -2   0  17        188.19        176.15         5.82 o                         
  -1   0  17        528.18        509.28        16.46 o                         
   0   0  17        177.00        195.30         6.21 o                         
   1   0  17        172.04        186.16         7.04 o                         
   2   0  17        186.79        187.51         7.69 o                         
   3   0  17          0.34         -0.02         0.60 o                         
  -6   1  17          1.13          1.21         1.00 o                         
  -5   1  17        180.34        182.46         6.01 o                         
  -4   1  17         13.92         14.73         1.18 o                         
  -3   1  17         51.43         43.57         2.26 o                         
  -2   1  17        112.35        107.27         3.86 o                         
  -1   1  17        192.76        192.77         7.36 o                         
   0   1  17        296.91        278.66        13.39 o                         
   1   1  17        389.06        356.17        12.74 o                         
   2   1  17          5.84          4.74         0.96 o                         
   3   1  17         97.17        112.13        10.45 o                         
  -5   2  17         60.99         68.59         2.79 o                         
  -4   2  17          0.63          0.20         0.73 o                         
  -3   2  17          5.03          3.54         0.73 o                         
  -2   2  17         35.60         35.29         2.72 o                         
  -1   2  17         16.46         18.04         1.55 o                         
   0   2  17          0.41          0.16         0.50 o                         
   1   2  17         53.90         42.37         2.84 o                         
   2   2  17         11.13         11.02         1.19 o                         
  -5   3  17         46.26         50.38         3.33 o                         
  -4   3  17         23.72         29.36         2.11 o                         
  -3   3  17         22.48         20.99         1.49 o                         
  -2   3  17        153.92        162.67         5.51 o                         
  -1   3  17         22.92         29.93         1.71 o                         
   0   3  17          5.31          5.54         0.97 o                         
   1   3  17         30.14         19.78         2.09 o                         
   2   3  17          4.34          6.10         0.96 o                         
  -4   4  17         82.07         83.99         3.32 o                         
  -3   4  17         42.42         34.89         2.95 o                         
  -2   4  17          0.64          0.76         0.58 o                         
  -1   4  17        141.53        162.47         5.64 o                         
   0   4  17          8.10          6.90         1.11 o                         
  -2  -6  18          1.06          0.96         0.98 o                         
  -1  -6  18         24.95         29.39         2.14 o                         
   0  -6  18        360.37        377.13        13.24 o                         
   1  -6  18         64.28         65.64         5.33 o                         
   2  -6  18         37.82         35.42         3.91 o                         
  -4  -5  18        103.04        107.29         4.70 o                         
  -3  -5  18         28.08         26.63         1.91 o                         
  -2  -5  18         32.74         30.54         2.06 o                         
  -1  -5  18          0.05         -0.50         0.50 o                         
   0  -5  18         83.78         82.29         4.02 o                         
   1  -5  18         66.11         57.77         2.89 o                         
   2  -5  18         56.92         55.84         3.45 o                         
  -4  -4  18        119.54        113.58         8.06 o                         
  -3  -4  18         12.21         14.29         1.43 o                         
  -2  -4  18          2.11          1.50         0.60 o                         
  -1  -4  18        308.36        315.20         9.71 o                         
   0  -4  18         28.63         28.81         1.59 o                         
   1  -4  18          4.96          4.18         1.14 o                         
   2  -4  18          5.42          5.94         1.38 o                         
   3  -4  18         34.47         34.05         2.59 o                         
  -5  -3  18          9.69         10.85         1.28 o                         
  -4  -3  18         16.53         17.44         1.55 o                         
  -3  -3  18         30.40         33.52         2.05 o                         
  -2  -3  18         19.37         22.50         1.64 o                         
  -1  -3  18        145.39        136.33         4.64 o                         
   0  -3  18         11.65         17.40         1.21 o                         
   1  -3  18          9.71          5.78         0.76 o                         
   2  -3  18         79.90         79.69         4.77 o                         
   3  -3  18         32.91         42.30         4.08 o                         
  -5  -2  18         14.01         11.46         1.27 o                         
  -4  -2  18        245.58        243.35         7.79 o                         
  -3  -2  18          2.49          2.03         0.59 o                         
  -2  -2  18          1.77          1.51         0.58 o                         
  -1  -2  18        220.10        198.51         6.37 o                         
   0  -2  18         44.68         48.03         2.80 o                         
   1  -2  18         45.43         43.78         2.67 o                         
   2  -2  18        421.41        423.79        19.15 o                         
   3  -2  18          0.75          0.56         0.82 o                         
  -5  -1  18         40.30         40.33         1.74 o                         
  -4  -1  18         87.76         92.02         3.47 o                         
  -3  -1  18         66.21         70.15         3.60 o                         
  -2  -1  18         60.08         60.47         2.88 o                         
  -1  -1  18         93.00         89.34         3.77 o                         
   0  -1  18        135.88        125.08         5.06 o                         
   1  -1  18         44.93         41.08         2.24 o                         
   2  -1  18          0.64          0.68         0.57 o                         
   3  -1  18        143.49        156.61        10.62 o                         
  -5   0  18        187.44        181.82         5.41 o                         
  -4   0  18        111.94        116.55         4.38 o                         
  -3   0  18         40.00         46.23         2.07 o                         
  -2   0  18        219.65        215.54         7.86 o                         
  -1   0  18         98.42        106.96         4.70 o                         
   0   0  18        145.84        158.79         6.20 o                         
   1   0  18        224.75        231.02         8.72 o                         
   2   0  18          5.05          5.36         1.27 o                         
   3   0  18         29.36         28.26         2.40 o                         
  -5   1  18         29.22         26.60         1.97 o                         
  -4   1  18         99.56        109.49         4.00 o                         
  -3   1  18          0.18          0.83         0.56 o                         
  -2   1  18        133.72        136.65         5.51 o                         
  -1   1  18        389.51        396.26        13.99 o                         
   0   1  18         69.03         46.45         2.44 o                         
   1   1  18         20.66         26.40         1.83 o                         
   2   1  18         84.47         94.28         4.06 o                         
  -5   2  18         88.79         96.52         3.67 o                         
  -4   2  18          1.02          1.95         0.65 o                         
  -3   2  18         27.63         24.39         1.54 o                         
  -2   2  18         30.49         40.21         2.50 o                         
  -1   2  18         94.37         81.39         3.74 o                         
   0   2  18         27.96         31.15         2.01 o                         
   1   2  18          2.47          1.95         0.98 o                         
   2   2  18        267.63        290.43        10.52 o                         
  -4   3  18         60.77         64.01         3.15 o                         
  -3   3  18          3.85          4.65         0.93 o                         
  -2   3  18        206.82        221.55         7.23 o                         
  -1   3  18          0.22          1.38         0.72 o                         
   0   3  18         13.71         11.87         1.31 o                         
   1   3  18          0.13          1.06         1.49 o                         
  -1  -6  19         87.94         85.68         4.02 o                         
   0  -6  19        121.15        146.77         9.97 o                         
  -3  -5  19         20.14         16.55         1.73 o                         
  -2  -5  19         14.88         13.99         1.50 o                         
  -1  -5  19        207.31        210.97         7.01 o                         
   0  -5  19         66.44         69.38         3.41 o                         
   1  -5  19          0.26          1.50         1.12 o                         
  -4  -4  19          0.35          0.44         0.99 o                         
  -3  -4  19         53.72         54.16         2.86 o                         
  -2  -4  19        146.01        131.73         5.40 o                         
  -1  -4  19         43.81         41.21         1.94 o                         
   0  -4  19         37.38         34.17         2.13 o                         
   1  -4  19         10.64         10.52         1.45 o                         
   2  -4  19         28.88         20.81         3.05 o                         
  -4  -3  19          1.40          0.91         0.76 o                         
  -3  -3  19         27.05         24.84         1.86 o                         
  -2  -3  19         37.33         29.39         1.91 o                         
  -1  -3  19         68.06         64.83         2.64 o                         
   0  -3  19          7.48          7.45         1.04 o                         
   1  -3  19         44.04         46.21         2.43 o                         
   2  -3  19         32.95         36.36         2.34 o                         
  -4  -2  19          0.41          0.35         0.53 o                         
  -3  -2  19         77.91         78.36         3.39 o                         
  -2  -2  19         33.93         34.27         1.75 o                         
  -1  -2  19          1.15          0.67         0.51 o                         
   0  -2  19        255.30        282.36        10.28 o                         
   1  -2  19         10.92          6.58         0.97 o                         
   2  -2  19         86.26         83.77         4.82 o                         
  -5  -1  19         20.56         24.55         1.58 o                         
  -4  -1  19        162.93        177.04         5.93 o                         
  -3  -1  19          5.55          6.34         0.87 o                         
  -2  -1  19          1.04          0.48         0.47 o                         
  -1  -1  19         50.31         61.46         2.49 o                         
   0  -1  19         19.45         14.03         1.43 o                         
   1  -1  19        105.31         99.33         6.45 o                         
   2  -1  19          4.88          2.21         0.73 o                         
  -5   0  19          0.00          0.72         0.86 o                         
  -4   0  19        230.92        235.40         6.75 o                         
  -3   0  19         37.63         42.48         2.05 o                         
  -2   0  19         24.44         32.04         1.67 o                         
  -1   0  19        449.93        438.85        15.40 o                         
   0   0  19         78.62         80.67         3.66 o                         
   1   0  19         40.21         45.76         2.50 o                         
   2   0  19         79.45         92.85         4.06 o                         
  -4   1  19         47.91         49.18         2.71 o                         
  -3   1  19         19.23         17.35         1.82 o                         
  -2   1  19        128.57        117.28         4.94 o                         
  -1   1  19         83.49         77.80         3.66 o                         
   0   1  19        117.84        112.83         6.09 o                         
   1   1  19         62.44         52.11         3.39 o                         
  -4   2  19         14.35         18.21         1.38 o                         
  -3   2  19         20.86         25.09         1.91 o                         
  -2   2  19         90.65         97.73         4.34 o                         
  -1   2  19         17.01         19.91         1.71 o                         
   0   2  19          3.13          2.34         0.97 o                         
  -2   3  19          0.79          2.82         0.74 o                         
  -1  -5  20         32.91         36.19         2.45 o                         
  -3  -4  20         95.31        106.34         6.06 o                         
  -2  -4  20         28.43         30.56         3.18 o                         
  -1  -4  20        271.78        267.84        17.30 o                         
   0  -4  20          0.25          1.22         0.84 o                         
   1  -4  20          9.14          7.66         1.17 o                         
  -3  -3  20         15.45         13.24         1.61 o                         
  -2  -3  20         12.18         10.21         1.53 o                         
  -1  -3  20        124.01        123.52         6.75 o                         
   0  -3  20         11.26         11.52         1.31 o                         
   1  -3  20         56.47         65.13         2.78 o                         
  -4  -2  20          9.07          8.93         1.21 o                         
  -3  -2  20          5.88          6.09         1.04 o                         
  -2  -2  20          0.48          0.22         0.52 o                         
  -1  -2  20          3.88          2.47         0.66 o                         
   0  -2  20         12.82         11.37         1.29 o                         
   1  -2  20         48.82         49.25         3.24 o                         
  -4  -1  20          7.28          8.04         1.12 o                         
  -3  -1  20         11.42         14.03         1.52 o                         
  -2  -1  20          7.56          6.87         0.85 o                         
  -1  -1  20         84.07         77.01         3.95 o                         
   0  -1  20         52.47         52.28         2.99 o                         
   1  -1  20          0.45          1.48         0.69 o                         
  -4   0  20          0.13         -0.20         0.87 o                         
  -3   0  20        155.04        169.67         6.59 o                         
  -2   0  20         89.61         91.39         3.46 o                         
  -1   0  20         33.47         35.77         2.26 o                         
   0   0  20         10.45         15.63         1.79 o                         
   1   0  20         14.68         15.21         1.48 o                         
  -3   1  20         56.93         63.53         3.21 o                         
  -2   1  20        112.57        109.12         5.47 o                         
  -1   1  20        214.85        198.18        10.72 o                         
   0   1  20          4.55          7.83         1.11 o                         
  -1  -3  21          1.41          2.14         1.83 o                         
  -2  -2  21          2.87          4.04         1.25 o                         
  -1  -2  21         77.01         74.89         4.51 o                         
   0  -2  21         44.61         46.58         2.69 o                         
  -2  -1  21          0.15         -0.01         1.09 o                         
  -1  -1  21         21.47         20.67         2.17 o                         
                                                                                
